# Supplementary material for: Transcript accumulation rates in the early Caenorhabditis elegans embryo
Source: Sci Adv. 2023 Aug 23;9(34):eadi1270. doi: 10.1126/sciadv.adi1270 (PMC10446496; doi:10.1126/sciadv.adi1270)
Supplement: Supplementary file 2 — Data file S1 [file sciadv.adi1270_data_file_s1.zip]

Archive with 1 entries (1 files):
- adi1270_Data_file_S1.xlsx
