# Supplementary material for: Transcript accumulation rates in the early Caenorhabditis elegans embryo
Source: Sci Adv. 2023 Aug 23;9(34):eadi1270. doi: 10.1126/sciadv.adi1270 (PMC10446496; doi:10.1126/sciadv.adi1270)
Supplement: Supplementary file 2 — Data file S1 [file sciadv.adi1270_data_file_s1.zip › adi1270_Data_file_S1.xlsx]

## Sheet: Fig.1_SourceData
Genes	Cell	AC	FC	Parent	Stage	Cell Cycle Time (min)	GeneType
2L52.1	AB	7.296	1.152	P0	2 cell	16	Low
6R55.2	ABpl	10.272	1.856	ABp	8 cell	13	Low
aagr-4	AB	6.192	1.129	P0	2 cell	16	Low
aakb-1	EMS	103.142	6.372	P1	4 cell	23	High
aakb-2	EMS	5.7408	1.299	P1	4 cell	23	Low
aakg-1	AB	3.216	1.06113	P0	2 cell	16	Low
aakg-1	P2	4.224	1.33	P1	4 cell	26	Low
aars-1	P1	88.96	2.28763	P0	2 cell	20	Low
aat-2	AB	55.44	1.98131	P0	2 cell	16	Low
aat-9	AB	9.408	1.16911	P0	2 cell	16	Low
aat-9	ABal	6.984	1.48908	ABa	8 cell	13	Low
aat-9	ABalx	3.756	1.35327	ABal	16 cell	19	Low
aat-9	C	1.60512	1.209	P2	8 cell	18	Low
aat-9	Ea	1.5768	1.3285	E	16 cell	45	Low
aat-9	EMS	6.3552	1.26932	P1	4 cell	23	Low
aat-9	P1	2.24	1.0604	P0	2 cell	20	Low
abt-2	MSx1	17.6688	4.681	MS	16 cell	23	Low
abts-2	ABp	1.248	1.052	AB	4 cell	24	Low
acdh-8	Ea	3.3336	1.6945	E	16 cell	45	Low
acl-12	AB	116.064	3.00998	P0	2 cell	16	Low
acp-2	Ea	300.972	63.7025	E	16 cell	45	V. High
acp-2	Ep	188.311	40.2315	E	16 cell	47	High
acp-5	Ea	2.244	1.4675	E	16 cell	45	Low
acp-5	Ep	42.6192	9.879	E	16 cell	47	Low
acp-6	Ep	3.6216	1.7545	E	16 cell	47	Low
acr-8	ABa	1.032	1.04119	AB	4 cell	24	Low
acr-8	ABar	1.932	1.14811	ABa	8 cell	13	Low
acr-8	ABp	1.68	1.06705	AB	4 cell	24	Low
acr-8	Ea	1.0728	1.19692	E	16 cell	45	Low
acs-2	AB	12.432	1.19786	P0	2 cell	16	Low
acs-2	EMS	11.904	1.62	P1	4 cell	23	Low
acs-21	P1	1.632	1.051	P0	2 cell	20	Low
acs-22	Ea	176.388	37.7475	E	16 cell	45	High
acs-22	Ep	64.308	14.3975	E	16 cell	47	High
acs-3	Ea	155.614	33.4195	E	16 cell	45	High
acs-3	Ep	75.5064	16.7305	E	16 cell	47	High
acs-5	Ea	18.5448	4.8635	E	16 cell	45	Low
acs-5	Ep	11.5344	3.403	E	16 cell	47	Low
act-5	AB	4.416	1.092	P0	2 cell	16	Low
act-5	P1	3.296	1.103	P0	2 cell	20	Low
add-1	Ea	1.2552	1.2615	E	16 cell	45	Low
adr-1	AB	11.136	1.232	P0	2 cell	16	Low
adr-1	ABa	16.776	1.56737	AB	4 cell	24	Low
adr-1	ABprx	1.641	1.2735	ABpr	16 cell	19	Low
adr-1	Cx2	1.00992	1.263	C	16 cell	27	Low
adr-1	EMS	10.3104	1.26783	P1	4 cell	23	Low
adr-1	P1	32.16	2.005	P0	2 cell	20	Low
aex-6	ABar	1.02	1.085	ABa	8 cell	13	Low
agl-1	P1	6.848	1.214	P0	2 cell	20	Low
AH10.2	EMS	612.211	32.886	P1	4 cell	23	V. High
ajm-1	ABa	5.76	1.18279	AB	4 cell	24	Low
ajm-1	P1	2.848	1.04335	P0	2 cell	20	Low
akt-2	AB	12.144	1.21423	P0	2 cell	16	Low
akt-2	ABalx	17.397	3.8995	ABal	16 cell	19	Low
akt-2	ABpl	4.596	1.383	ABp	8 cell	13	Low
akt-2	C	5.46048	1.711	P2	8 cell	18	Low
alg-1	AB	15.024	1.15824	P0	2 cell	16	Low
alg-1	ABarx	5.187	1.52972	ABar	16 cell	19	Low
alg-1	ABplx	6.792	2.04332	ABpl	16 cell	18	Low
alg-1	EMS	52.5504	2.57209	P1	4 cell	23	Low
alh-10	Ea	11.1384	3.3205	E	16 cell	45	Low
alh-12	Ep	107.89	23.477	E	16 cell	47	High
alh-13	Ea	400.5	84.4375	E	16 cell	45	V. High
alh-13	Ep	347.318	73.358	E	16 cell	47	V. High
alh-7	ABa	52.44	2.87232	AB	4 cell	24	Low
alh-7	ABpl	21.12	2.50043	ABp	8 cell	13	Low
alh-7	ABprx	2.25	1.35511	ABpr	16 cell	19	Low
alh-7	C	7.24992	1.82807	P2	8 cell	18	Low
alh-7	D	2.0951	1.65703	P3	16 cell	41	Low
alh-7	MSx2	2.1312	1.39537	MS	16 cell	23	Low
aqp-11	ABp	1.248	1.04072	AB	4 cell	24	Low
aqp-2	ABal	12.12	2.01	ABa	8 cell	13	Low
aqp-2	ABar	2.448	1.204	ABa	8 cell	13	Low
aqp-2	Cx2	5.96736	2.554	C	16 cell	27	Low
aqp-2	Ep	22.7688	5.46657	E	16 cell	47	Low
arc-1	AB	36.816	1.60441	P0	2 cell	16	Low
arc-1	C	1.6896	1.22	P2	8 cell	18	Low
arc-1	EMS	28.8192	2.501	P1	4 cell	23	Low
arf-6	AB	41.328	1.57515	P0	2 cell	16	Low
arf-6	P2	5.5552	1.31022	P1	4 cell	26	Low
arrd-1	ABalx	2.961	1.4935	ABal	16 cell	19	Low
arrd-1	ABarx	3.915	1.6525	ABar	16 cell	19	Low
arrd-1	ABplx	17.742	3.957	ABpl	16 cell	18	Low
arrd-1	ABprx	5.673	1.9455	ABpr	16 cell	19	Low
arrd-1	MSx1	39.6192	9.254	MS	16 cell	23	Low
arrd-1	MSx2	15.96	4.325	MS	16 cell	23	Low
arrd-10	ABal	4.26	1.355	ABa	8 cell	13	Low
arrd-10	ABar	6.732	1.561	ABa	8 cell	13	Low
arrd-10	ABprx	3.75	1.625	ABpr	16 cell	19	Low
arrd-10	E	3.1392	1.327	EMS	8 cell	17	Low
arrd-10	MSx2	1.3632	1.284	MS	16 cell	23	Low
asd-2	AB	109.2	3.22821	P0	2 cell	16	Low
asd-2	EMS	6.0864	1.317	P1	4 cell	23	Low
asm-1	Ea	83.2536	18.3445	E	16 cell	45	High
asm-1	Ep	146.491	31.519	E	16 cell	47	High
asns-2	E	33.7056	4.511	EMS	8 cell	17	Low
asns-2	Ea	26.856	2.2403	E	16 cell	45	Low
asp-2	AB	2.448	1.051	P0	2 cell	16	Low
asp-2	P1	2.016	1.063	P0	2 cell	20	Low
asp-4	Ea	12.8784	3.683	E	16 cell	45	Low
asp-4	Ep	2.76	1.575	E	16 cell	47	Low
atf-5	Ea	44.4216	10.2545	E	16 cell	45	Low
atg-2	AB	16.656	1.1706	P0	2 cell	16	Low
atg-2	ABal	3.912	1.1971	ABa	8 cell	13	Low
atg-2	ABalx	6.03	1.50758	ABal	16 cell	19	Low
atg-2	ABar	3.084	1.15538	ABa	8 cell	13	Low
atg-2	ABarx	16.104	2.4045	ABar	16 cell	19	Low
atg-2	ABplx	25.626	3.9993	ABpl	16 cell	18	Low
atg-2	ABpr	2.484	1.0893	ABp	8 cell	13	Low
atg-2	ABprx	6.618	1.43683	ABpr	16 cell	19	Low
atg-2	C	4.36224	1.22756	P2	8 cell	18	Low
atg-2	Cx2	19.8854	2.69011	C	16 cell	27	Low
atg-2	Ea	24.1056	3.37447	E	16 cell	45	Low
atg-2	EMS	3.9168	1.10863	P1	4 cell	23	Low
atg-2	Ep	21.408	3.10875	E	16 cell	47	Low
atg-2	MSx1	3.8688	1.45332	MS	16 cell	23	Low
atg-2	MSx2	26.2224	4.07255	MS	16 cell	23	Low
atg-2	P2	7.9104	1.32907	P1	4 cell	26	Low
atg-4.1	AB	94.176	2.57464	P0	2 cell	16	Low
atg-4.1	ABalx	11.964	2.79802	ABal	16 cell	19	Low
atg-4.1	ABplx	6.78	1.9135	ABpl	16 cell	18	Low
atg-4.1	EMS	33.024	2.07232	P1	4 cell	23	Low
atg-4.1	MSx1	23.2656	5.847	MS	16 cell	23	Low
atg-4.1	P1	11.456	1.28732	P0	2 cell	20	Low
atg-9	AB	19.488	1.4	P0	2 cell	16	Low
atg-9	ABpl	10.932	1.911	ABp	8 cell	13	Low
atg-9	MSx1	3.0864	1.643	MS	16 cell	23	Low
atgp-2	AB	48.048	1.87577	P0	2 cell	16	Low
atgp-2	ABar	27.324	2.94283	ABa	8 cell	13	Low
atgp-2	P1	37.632	2.02887	P0	2 cell	20	Low
atgp-2	P2	6.8608	1.23113	P1	4 cell	26	Low
athp-1	AB	35.904	1.42792	P0	2 cell	16	Low
athp-1	ABal	6.42	1.24362	ABa	8 cell	13	Low
athp-1	ABplx	3.396	1.32436	ABpl	16 cell	18	Low
athp-1	C	2.4192	1.11927	P2	8 cell	18	Low
athp-1	E	24.4896	2.50947	EMS	8 cell	17	Low
athp-1	MSx2	3.648	1.69343	MS	16 cell	23	Low
athp-1	P1	16.384	1.29291	P0	2 cell	20	Low
athp-1	P2	4.8768	1.16858	P1	4 cell	26	Low
atl-1	AB	56.88	1.64754	P0	2 cell	16	Low
atl-1	EMS	12.2112	1.23573	P1	4 cell	23	Low
atl-1	Ep	6.8664	2.4305	E	16 cell	47	Low
atl-1	P1	27.776	1.47432	P0	2 cell	20	Low
atn-1	ABa	11.424	1.47036	AB	4 cell	24	Low
B0212.3	AB	151.728	2.41749	P0	2 cell	16	Low
B0212.3	ABa	28.104	1.21721	AB	4 cell	24	Low
B0212.3	ABplx	1.284	1.17286	ABpl	16 cell	18	Low
B0212.3	ABpr	21.744	2.43468	ABp	8 cell	13	Low
B0212.3	Cx2	11.5968	3.40829	C	16 cell	27	Low
B0212.3	EMS	26.592	2.15803	P1	4 cell	23	Low
B0212.3	Ep	1.9656	1.37603	E	16 cell	47	Low
B0212.3	MS	25.9296	2.04649	EMS	8 cell	16	Low
B0212.3	P2	23.0656	2.50669	P1	4 cell	26	Low
gad-3	Ea	20.9424	5.363	E	16 cell	45	Low
gad-3	Ep	10.3656	3.1595	E	16 cell	47	Low
B0228.7	ABar	7.668	1.639	ABa	8 cell	13	Low
B0228.7	ABp	19.488	1.63887	AB	4 cell	24	Low
B0228.7	Ep	11.784	3.455	E	16 cell	47	Low
B0238.1	Ep	54.7296	12.402	E	16 cell	47	High
B0252.3	Ep	96.2352	21.049	E	16 cell	47	High
B0261.6	E	4.7808	1.498	EMS	8 cell	17	Low
snpc-3.1	AB	4.752	1.06653	P0	2 cell	16	Low
snpc-3.1	ABar	12.612	1.94941	ABa	8 cell	13	Low
snpc-3.1	P1	8.32	1.17473	P0	2 cell	20	Low
B0281.6	MSx1	2.8752	1.599	MS	16 cell	23	Low
anmt-1	ABar	1.404	1.1108	ABa	8 cell	13	Low
anmt-1	EMS	1.7664	1.092	P1	4 cell	23	Low
anmt-1	MSx2	4.5216	1.942	MS	16 cell	23	Low
B0310.1	E	65.7216	7.846	EMS	8 cell	17	High
B0334.10	ABa	2.856	1.09268	AB	4 cell	24	Low
B0334.10	ABar	5.148	1.30577	ABa	8 cell	13	Low
B0334.10	ABp	8.832	1.2866	AB	4 cell	24	Low
B0334.13	ABa	8.424	1.25361	AB	4 cell	24	Low
B0334.13	ABarx	1.566	1.1805	ABar	16 cell	19	Low
B0334.13	ABp	7.176	1.21604	AB	4 cell	24	Low
B0334.13	ABpl	1.308	1.06477	ABp	8 cell	13	Low
B0334.13	ABpr	6.624	1.32799	ABp	8 cell	13	Low
B0334.13	MS	2.6592	1.19928	EMS	8 cell	16	Low
B0391.8	AB	42.576	1.887	P0	2 cell	16	Low
B0393.5	ABa	2.28	1.095	AB	4 cell	24	Low
B0410.3	ABa	4.608	1.192	AB	4 cell	24	Low
B0410.3	ABalx	16.647	3.38975	ABal	16 cell	19	Low
B0410.3	ABplx	1.824	1.304	ABpl	16 cell	18	Low
B0410.3	EMS	1.1136	1.058	P1	4 cell	23	Low
B0416.3	ABp	1.536	1.05714	AB	4 cell	24	Low
B0416.3	D	1.09824	1.3575	P3	16 cell	41	Low
B0416.3	P2	1.8304	1.12243	P1	4 cell	26	Low
WBGene00015187	AB	3.12	1.03593	P0	2 cell	16	Low
WBGene00015187	ABar	5.04	1.42	ABa	8 cell	13	Low
WBGene00015187	EMS	16.7808	1.874	P1	4 cell	23	Low
B0507.2	AB	215.904	3.96311	P0	2 cell	16	Low
B0507.2	EMS	34.3296	2.4584	P1	4 cell	23	Low
B0507.2	P2	1.9968	1.12724	P1	4 cell	26	Low
B0511.11	AB	6.48	1.135	P0	2 cell	16	Low
B0511.11	ABa	37.56	2.37885	AB	4 cell	24	Low
B0513.6	ABar	2.22	1.185	ABa	8 cell	13	Low
B0563.1	ABal	67.956	6.663	ABa	8 cell	13	High
B0563.1	ABar	100.02	9.335	ABa	8 cell	13	High
B0563.1	ABpl	78	7.5	ABp	8 cell	13	High
B0563.1	ABpr	204.288	18.024	ABp	8 cell	13	V. High
B0563.8	MSx1	52.9296	12.027	MS	16 cell	23	High
bam-2	AB	1.488	1.031	P0	2 cell	16	Low
bath-1	AB	33.648	1.57743	P0	2 cell	16	Low
bath-1	ABp	8.904	1.19373	AB	4 cell	24	Low
bath-1	P1	147.68	4.80148	P0	2 cell	20	Low
bath-21	AB	37.584	1.783	P0	2 cell	16	Low
bath-21	P1	28.704	1.897	P0	2 cell	20	Low
bath-31	ABal	327.624	28.302	ABa	8 cell	13	V. High
bath-31	ABar	157.548	14.129	ABa	8 cell	13	High
bath-31	ABprx	265.401	6.13388	ABpr	16 cell	19	High
bath-31	E	164.534	18.139	EMS	8 cell	17	High
bath-31	MSx1	304.085	12.2784	MS	16 cell	23	V. High
bath-33	ABal	73.968	7.164	ABa	8 cell	13	High
bath-33	ABpl	204.672	18.056	ABp	8 cell	13	V. High
bath-33	ABprx	193.8	18.1353	ABpr	16 cell	19	High
bath-6	AB	69.024	2.438	P0	2 cell	16	Low
bath-6	P1	5.824	1.182	P0	2 cell	20	Low
bath-8	ABarx	54.063	5.78011	ABar	16 cell	19	High
bath-9	MSx1	58.9584	13.283	MS	16 cell	23	High
bcat-1	Ea	85.6944	18.853	E	16 cell	45	High
bcmo-1	Ea	1.4088	1.2935	E	16 cell	45	Low
bcmo-1	Ep	9.3912	2.9565	E	16 cell	47	Low
bcmo-2	ABal	8.388	1.699	ABa	8 cell	13	Low
bcmo-2	ABalx	5.547	1.54414	ABal	16 cell	19	Low
bcmo-2	ABar	4.272	1.356	ABa	8 cell	13	Low
bcmo-2	ABarx	9.528	2.17109	ABar	16 cell	19	Low
bcmo-2	ABpl	8.544	1.712	ABp	8 cell	13	Low
bcmo-2	ABplx	7.566	1.73657	ABpl	16 cell	18	Low
bcmo-2	ABpr	7.692	1.641	ABp	8 cell	13	Low
bcmo-2	ABprx	9.267	1.94119	ABpr	16 cell	19	Low
bcmo-2	Cx1	4.43136	2.154	C	16 cell	27	Low
bcmo-2	Cx2	6.4704	2.685	C	16 cell	27	Low
bcmo-2	E	1.4592	1.13706	EMS	8 cell	17	Low
bcmo-2	Ea	8.1936	2.35369	E	16 cell	45	Low
bcmo-2	EMS	2.0928	1.109	P1	4 cell	23	Low
bcmo-2	Ep	13.512	3.23236	E	16 cell	47	Low
bcmo-2	MS	6.4896	1.60956	EMS	8 cell	16	Low
bcmo-2	MSx1	8.0448	1.93894	MS	16 cell	23	Low
bcmo-2	MSx2	7.9872	1.93221	MS	16 cell	23	Low
BE10.3	ABalx	1.644	1.274	ABal	16 cell	19	Low
BE10.3	MSx1	15.6096	4.252	MS	16 cell	23	Low
BE10.4	P3	4.16768	1.60837	P2	8 cell	26	Low
bed-2	ABar	14.004	1.90888	ABa	8 cell	13	Low
bed-2	ABpl	2.304	1.13724	ABp	8 cell	13	Low
bed-2	EMS	11.0784	1.53925	P1	4 cell	23	Low
bed-2	P2	2.8032	1.20467	P1	4 cell	26	Low
bed-3	AB	20.4	1.38813	P0	2 cell	16	Low
bed-3	ABa	19.728	1.54079	AB	4 cell	24	Low
ben-1	P1	18.336	1.34539	P0	2 cell	20	Low
bet-1	AB	1.152	1.01821	P0	2 cell	16	Low
bet-1	ABa	8.256	1.25633	AB	4 cell	24	Low
bet-1	ABarx	1.431	1.20315	ABar	16 cell	19	Low
bet-1	ABp	3.792	1.11773	AB	4 cell	24	Low
bet-1	Cx2	5.07648	2.20401	C	16 cell	27	Low
bet-1	E	1.1616	1.10804	EMS	8 cell	17	Low
bet-1	EMS	1.344	1.06667	P1	4 cell	23	Low
bet-1	MSx1	7.2288	2.506	MS	16 cell	23	Low
bet-1	MSx2	3.9888	1.831	MS	16 cell	23	Low
bet-1	P2	41.1264	4.06	P1	4 cell	26	Low
bicd-1	P2	9.472	1.74	P1	4 cell	26	Low
bli-1	ABp	1.104	1.046	AB	4 cell	24	Low
bli-3	AB	2.16	1.04395	P0	2 cell	16	Low
bli-3	ABpl	4.284	1.357	ABp	8 cell	13	Low
bmk-1	ABarx	111.456	7.08451	ABar	16 cell	19	High
bmk-1	MSx1	58.44	5.41924	MS	16 cell	23	High
bpl-1	AB	6.048	1.10024	P0	2 cell	16	Low
bpl-1	P1	46.112	2.14638	P0	2 cell	20	Low
btb-1	EMS	13.8432	1.721	P1	4 cell	23	Low
btb-10	ABalx	204.264	8.35609	ABal	16 cell	19	High
btb-10	ABar	116.544	10.712	ABa	8 cell	13	High
btb-10	ABplx	182.088	29.7659	ABpl	16 cell	18	High
btb-10	ABpr	141.432	12.786	ABp	8 cell	13	High
btb-10	Cx1	142.74	32.0025	C	16 cell	27	High
btb-10	Cx2	78.649	18.0822	C	16 cell	27	High
btb-10	Ea	179.141	7.50305	E	16 cell	45	High
btb-10	Ep	150.845	6.47587	E	16 cell	47	High
btb-10	MS	84.4608	9.798	EMS	8 cell	16	High
btb-11	ABal	102.528	9.544	ABa	8 cell	13	High
btb-11	ABar	74.232	7.186	ABa	8 cell	13	High
btb-11	ABarx	188.136	5.36348	ABar	16 cell	19	High
btb-11	ABpl	140.508	12.709	ABp	8 cell	13	High
btb-11	ABprx	168.756	11.2425	ABpr	16 cell	19	High
btb-11	Ea	81.396	7.27823	E	16 cell	45	High
btb-11	Ep	81.7608	7.30637	E	16 cell	47	High
btb-11	MSx1	90.5424	6.83813	MS	16 cell	23	High
btb-11	MSx2	158.592	11.2259	MS	16 cell	23	High
btb-12	ABalx	126.918	6.0569	ABal	16 cell	19	High
btb-12	ABarx	77.139	13.8565	ABar	16 cell	19	High
btb-12	ABpr	55.908	5.659	ABp	8 cell	13	High
btb-12	Ep	80.4288	17.756	E	16 cell	47	High
btb-13	ABar	75.276	7.273	ABa	8 cell	13	High
btb-13	ABprx	69.138	11.1973	ABpr	16 cell	19	High
btb-7	AB	1.824	1.038	P0	2 cell	16	Low
btb-8	ABalx	100.983	17.8305	ABal	16 cell	19	High
btb-8	ABarx	71.901	12.9835	ABar	16 cell	19	High
btb-8	MSx1	149.683	32.184	MS	16 cell	23	High
btb-8	MSx2	167.347	35.864	MS	16 cell	23	High
btf-1	AB	3.648	1.03575	P0	2 cell	16	Low
btf-1	ABa	1.8	1.03406	AB	4 cell	24	Low
btf-1	ABal	1.764	1.06456	ABa	8 cell	13	Low
btf-1	ABarx	1.104	1.15107	ABar	16 cell	19	Low
btf-1	ABp	3.768	1.0713	AB	4 cell	24	Low
btf-1	ABpl	7.932	1.2802	ABp	8 cell	13	Low
btf-1	Cx1	3.48672	1.59076	C	16 cell	27	Low
btf-1	EMS	23.808	1.69546	P1	4 cell	23	Low
btf-1	MS	3.888	1.13397	EMS	8 cell	16	Low
btf-1	P2	1.2544	1.05496	P1	4 cell	26	Low
C01A2.1	Cx1	18.121	5.719	C	16 cell	27	Low
C01A2.1	Ea	6.48	2.31451	E	16 cell	45	Low
C01G10.19	EMS	1.9392	1.101	P1	4 cell	23	Low
C01G10.9	ABa	19.776	1.824	AB	4 cell	24	Low
C01G10.9	Ea	43.1328	9.986	E	16 cell	45	Low
madf-5	AB	11.616	1.22304	P0	2 cell	16	Low
madf-5	ABa	41.28	2.29616	AB	4 cell	24	Low
madf-5	EMS	14.496	1.7373	P1	4 cell	23	Low
madf-5	P2	4.608	1.35156	P1	4 cell	26	Low
C01G6.2	ABalx	9.615	2.6025	ABal	16 cell	19	Low
C01G6.2	ABarx	9.768	2.628	ABar	16 cell	19	Low
C01G6.2	Cx2	1.23264	1.321	C	16 cell	27	Low
C01G6.2	MSx2	4.3056	1.897	MS	16 cell	23	Low
C02B10.5	AB	33.744	1.48853	P0	2 cell	16	Low
C02B10.5	ABa	12.624	1.24556	AB	4 cell	24	Low
C02B10.5	P2	1.856	1.13564	P1	4 cell	26	Low
C02D5.2	ABp	1.8	1.075	AB	4 cell	24	Low
fbxl-1	AB	17.184	1.27287	P0	2 cell	16	Low
fbxl-1	P1	3.936	1.09375	P0	2 cell	20	Low
C03A7.12	ABal	2.388	1.199	ABa	8 cell	13	Low
C03A7.12	ABpr	2.304	1.192	ABp	8 cell	13	Low
C03B1.13	Ep	136.33	29.402	E	16 cell	47	High
C03B1.7	AB	3.6	1.05274	P0	2 cell	16	Low
C03B1.7	Ea	42.2328	9.7985	E	16 cell	45	Low
C03B1.7	Ep	2.6832	1.559	E	16 cell	47	Low
C03B1.7	P1	3.616	1.07947	P0	2 cell	20	Low
C03C10.2	AB	2.544	1.04715	P0	2 cell	16	Low
C03C10.2	ABal	3.996	1.31684	ABa	8 cell	13	Low
C03C10.7	ABa	1.32	1.055	AB	4 cell	24	Low
C03C10.7	ABp	3.6	1.15	AB	4 cell	24	Low
C03H5.5	EMS	9.1392	1.476	P1	4 cell	23	Low
C03H5.7	ABarx	61.866	11.311	ABar	16 cell	19	High
C03H5.7	ABplx	53.076	9.846	ABpl	16 cell	18	High
C05D10.4	AB	19.104	1.398	P0	2 cell	16	Low
C05D10.4	ABa	2.04	1.0608	AB	4 cell	24	Low
C05D10.4	P1	24.832	1.776	P0	2 cell	20	Low
C05D11.13	AB	17.712	1.35687	P0	2 cell	16	Low
C05D11.13	P1	48.288	2.45938	P0	2 cell	20	Low
C05D11.13	P2	11.1744	1.3433	P1	4 cell	26	Low
C05D11.8	AB	1.824	1.03755	P0	2 cell	16	Low
C05D11.8	ABp	2.448	1.09714	AB	4 cell	24	Low
C05D12.4	ABal	339.756	29.313	ABa	8 cell	13	V. High
C05D12.4	ABar	124.56	11.38	ABa	8 cell	13	High
C05D12.4	ABpl	115.236	10.603	ABp	8 cell	13	High
C05D12.4	ABplx	255.072	5.00943	ABpl	16 cell	18	High
C05D12.4	ABpr	139.356	12.613	ABp	8 cell	13	High
C05D12.4	E	260.602	28.146	EMS	8 cell	17	V. High
C05D12.5	ABal	321.66	8.93047	ABa	8 cell	13	High
C05D12.5	ABpl	213.336	18.778	ABp	8 cell	13	V. High
C05D12.5	ABpr	110.268	10.189	ABp	8 cell	13	High
C05D12.5	ABprx	276.426	5.52164	ABpr	16 cell	19	High
C05D12.5	C	69.5117	10.051	P2	8 cell	18	High
C05D12.5	E	453.907	17.4688	EMS	8 cell	17	V. High
C05D12.5	MS	247.834	9.99199	EMS	8 cell	16	High
C05D2.11	ABa	8.448	1.32532	AB	4 cell	24	Low
C05G5.1	EMS	2.8032	1.146	P1	4 cell	23	Low
C05G5.5	Ea	50.5728	11.536	E	16 cell	45	High
inst-1	ABa	8.976	1.29472	AB	4 cell	24	Low
inst-1	ABpl	3.492	1.291	ABp	8 cell	13	Low
inst-1	EMS	3.3792	1.1734	P1	4 cell	23	Low
C06A5.2	ABa	1.728	1.072	AB	4 cell	24	Low
C06A5.2	ABp	2.016	1.084	AB	4 cell	24	Low
C06C3.7	ABal	167.424	14.952	ABa	8 cell	13	High
C06C3.7	ABar	197.1	17.425	ABa	8 cell	13	High
C06E7.2	ABp	1.824	1.076	AB	4 cell	24	Low
C06E7.4	AB	33.36	1.62332	P0	2 cell	16	Low
C06E7.4	ABa	1.296	1.02983	AB	4 cell	24	Low
C06E7.4	ABp	3.936	1.09061	AB	4 cell	24	Low
C06E7.4	E	1.9488	1.203	EMS	8 cell	17	Low
C06E7.4	P1	16.064	1.45022	P0	2 cell	20	Low
C06G1.12	AB	24	1.41736	P0	2 cell	16	Low
C06G1.12	ABp	7.464	1.18316	AB	4 cell	24	Low
C06G1.12	EMS	19.5648	1.73362	P1	4 cell	23	Low
C06G1.12	P1	6.112	1.15943	P0	2 cell	20	Low
C06G1.12	P4	1.72708	2.4055	P3	16 cell	65	Low
ufl-1	AB	8.112	1.09347	P0	2 cell	16	Low
ufl-1	P1	52.064	1.89989	P0	2 cell	20	Low
zipt-2.1	Ea	5.3208	2.1085	E	16 cell	45	Low
dcar-1	Ea	129.518	27.983	E	16 cell	45	High
C07A12.7	ABa	53.304	2.74882	AB	4 cell	24	Low
C07A12.7	ABp	19.224	1.63071	AB	4 cell	24	Low
C07A12.7	ABpl	34.476	2.38725	ABp	8 cell	13	Low
C07A12.7	Cx1	15.095	4.931	C	16 cell	27	Low
C07A12.7	E	38.7456	1.96787	EMS	8 cell	17	Low
C07A12.7	EMS	38.8224	1.94134	P1	4 cell	23	Low
C07A12.7	P1	18.08	1.35692	P0	2 cell	20	Low
C07A12.7	P2	6.464	1.2351	P1	4 cell	26	Low
C07E3.9	ABa	8.16	1.34	AB	4 cell	24	Low
C08F1.10	ABalx	113.088	9.87382	ABal	16 cell	19	High
C08F1.10	MSx1	61.4928	13.811	MS	16 cell	23	High
C08F1.6	ABal	151.056	13.588	ABa	8 cell	13	High
C08F1.6	ABar	123.408	11.284	ABa	8 cell	13	High
C08F1.6	ABarx	279.486	5.12806	ABar	16 cell	19	High
C08F1.6	ABpl	191.172	16.931	ABp	8 cell	13	High
C08F1.6	ABpr	184.152	16.346	ABp	8 cell	13	High
C08F1.6	Cx1	88.9267	20.0131	C	16 cell	27	High
C08F1.6	E	74.2656	8.736	EMS	8 cell	17	High
C08F1.6	MSx1	263.021	19.6508	MS	16 cell	23	V. High
C08F1.6	MSx2	326.875	24.1787	MS	16 cell	23	V. High
C08F1.8	MSx1	107.333	23.361	MS	16 cell	23	High
C09D4.2	Cx1	43.8374	12.416	C	16 cell	27	Low
C09D4.2	Cx2	2.03712	1.5305	C	16 cell	27	Low
C09E7.7	ABa	21.576	1.72151	AB	4 cell	24	Low
C09E7.7	ABal	1.692	1.06573	ABa	8 cell	13	Low
C09E7.7	ABp	28.848	1.96469	AB	4 cell	24	Low
C09E7.7	Cx1	1.02144	1.266	C	16 cell	27	Low
C09E7.7	Cx2	1.58016	1.4115	C	16 cell	27	Low
C09E7.7	EMS	17.2416	1.68082	P1	4 cell	23	Low
C09E7.7	MSx2	8.1312	2.694	MS	16 cell	23	Low
C09E7.8	AB	13.056	1.15732	P0	2 cell	16	Low
C09E7.8	ABalx	2.787	1.45719	ABal	16 cell	19	Low
C09E7.8	ABpl	3.084	1.20759	ABp	8 cell	13	Low
C09E7.8	P1	8.992	1.16252	P0	2 cell	20	Low
C09E8.1	ABp	28.32	1.68885	AB	4 cell	24	Low
C09F5.1	AB	52.464	1.53136	P0	2 cell	16	Low
C09F5.1	ABal	21.012	2.57464	ABa	8 cell	13	Low
C09F5.1	EMS	33.6192	1.52757	P1	4 cell	23	Low
C09F5.1	P1	40.384	1.61351	P0	2 cell	20	Low
C09G1.3	ABal	138.9	12.575	ABa	8 cell	13	High
C09G1.4	ABa	12.408	1.37518	AB	4 cell	24	Low
C09G1.4	ABpl	7.896	1.5447	ABp	8 cell	13	Low
C09G1.5	ABalx	15.726	3.621	ABal	16 cell	19	Low
C09G1.5	ABarx	14.721	3.4535	ABar	16 cell	19	Low
C09G1.5	Ep	45.492	10.4775	E	16 cell	47	Low
C09G5.7	P1	6.464	1.202	P0	2 cell	20	Low
mks-5	ABar	8.328	1.694	ABa	8 cell	13	Low
mks-5	EMS	41.5296	3.163	P1	4 cell	23	Low
C09H10.5	ABp	13.128	1.547	AB	4 cell	24	Low
C10C5.2	ABalx	25.875	5.3125	ABal	16 cell	19	Low
C10C5.3	Ea	124.164	26.8675	E	16 cell	45	High
C10C5.3	Ep	56.9376	12.862	E	16 cell	47	High
C10C5.4	Ea	115.037	24.966	E	16 cell	45	High
C10C5.5	Ea	65.7864	14.7055	E	16 cell	45	High
C10C6.7	Ea	2.9352	1.6115	E	16 cell	45	Low
C10C6.7	Ep	6.5472	2.364	E	16 cell	47	Low
C10C6.9	ABp	2.496	1.0972	AB	4 cell	24	Low
C10C6.9	EMS	1.2288	1.05915	P1	4 cell	23	Low
C10C6.9	P2	1.5872	1.1146	P1	4 cell	26	Low
mcp-1	AB	45.648	1.74588	P0	2 cell	16	Low
mcp-1	ABal	25.872	3.156	ABa	8 cell	13	Low
mcp-1	ABpl	6.636	1.553	ABp	8 cell	13	Low
mcp-1	C	7.74912	1.94564	P2	8 cell	18	Low
C10G11.10	EMS	52.3008	3.724	P1	4 cell	23	Low
C10G11.6	EMS	1.632	1.085	P1	4 cell	23	Low
mlst-8	AB	10.992	1.18755	P0	2 cell	16	Low
mlst-8	ABp	48.72	2.4	AB	4 cell	24	Low
mlst-8	EMS	49.1136	3.558	P1	4 cell	23	Low
C11H1.8	EMS	3.3216	1.173	P1	4 cell	23	Low
C13A10.2	EMS	18.4896	1.963	P1	4 cell	23	Low
C13B9.2	AB	6	1.10889	P0	2 cell	16	Low
C13B9.2	ABal	17.028	2.419	ABa	8 cell	13	Low
C13C12.2	Ea	4.2048	1.876	E	16 cell	45	Low
C13C12.2	MS	8.448	1.88	EMS	8 cell	16	Low
spin-1	AB	1.152	1.024	P0	2 cell	16	Low
C13C4.6	Ea	4.6488	1.9685	E	16 cell	45	Low
C13C4.6	Ep	41.9472	9.739	E	16 cell	47	Low
alkb-8	AB	17.04	1.19452	P0	2 cell	16	Low
alkb-8	P3	1.11616	1.17098	P2	8 cell	26	Low
C14B1.7	AB	11.088	1.14094	P0	2 cell	16	Low
C14B1.7	P1	14.304	1.27273	P0	2 cell	20	Low
C14B1.7	P2	9.3696	1.35091	P1	4 cell	26	Low
C14B9.2	AB	201.36	3.88118	P0	2 cell	16	Low
C14B9.2	ABpl	25.236	1.96335	ABp	8 cell	13	Low
C14B9.2	ABpr	6.324	1.24141	ABp	8 cell	13	Low
C14B9.2	C	9.5232	1.94729	P2	8 cell	18	Low
C14B9.2	EMS	22.7712	1.61324	P1	4 cell	23	Low
C14B9.2	MSx1	4.5696	1.952	MS	16 cell	23	Low
C14B9.2	P1	15.296	1.3283	P0	2 cell	20	Low
C14B9.3	ABa	4.92	1.18402	AB	4 cell	24	Low
C14B9.3	ABp	1.848	1.06912	AB	4 cell	24	Low
lrch-1	ABpl	3.852	1.321	ABp	8 cell	13	Low
lrch-1	EMS	12.3456	1.643	P1	4 cell	23	Low
C14H10.2	ABar	17.064	2.2206	ABa	8 cell	13	Low
C14H10.2	Ea	3.4416	1.717	E	16 cell	45	Low
C15C6.1	AB	10.416	1.21027	P0	2 cell	16	Low
C15C6.3	AB	2.448	1.051	P0	2 cell	16	Low
C15C6.3	ABal	4.236	1.353	ABa	8 cell	13	Low
C15C6.3	ABarx	1.518	1.253	ABar	16 cell	19	Low
C15F1.5	AB	5.424	1.11046	P0	2 cell	16	Low
C15F1.5	ABa	15.912	1.58363	AB	4 cell	24	Low
C15F1.5	ABal	62.052	3.87437	ABa	8 cell	13	Low
C15F1.5	ABarx	25.923	4.14218	ABar	16 cell	19	Low
C15F1.5	ABp	32.976	2.20951	AB	4 cell	24	Low
C15F1.5	ABpr	25.704	1.85339	ABp	8 cell	13	Low
C15F1.5	ABprx	6.363	1.22797	ABpr	16 cell	19	Low
C15F1.5	Cx2	10.679	3.781	C	16 cell	27	Low
C15F1.5	E	12	1.6524	EMS	8 cell	17	Low
C15F1.5	Ea	3.8616	1.25411	E	16 cell	45	Low
C15F1.5	EMS	17.5872	1.916	P1	4 cell	23	Low
C15F1.5	MS	43.296	3.35386	EMS	8 cell	16	Low
C15H9.4	AB	31.632	1.659	P0	2 cell	16	Low
C15H9.4	EMS	6.9504	1.362	P1	4 cell	23	Low
C15H9.5	AB	79.008	1.73647	P0	2 cell	16	Low
C15H9.5	C	6.03648	1.61841	P2	8 cell	18	Low
C15H9.5	Ea	17.0136	4.45468	E	16 cell	45	Low
C15H9.5	EMS	11.2896	1.588	P1	4 cell	23	Low
C15H9.5	Ep	4.956	2.00634	E	16 cell	47	Low
C15H9.5	P2	3.4688	1.271	P1	4 cell	26	Low
kynu-1	Ep	69.0936	15.3945	E	16 cell	47	High
C16A11.5	ABp	9.576	1.399	AB	4 cell	24	Low
C16A3.11	ABa	14.976	1.624	AB	4 cell	24	Low
C16A3.11	ABalx	3.396	1.566	ABal	16 cell	19	Low
C16A3.11	ABarx	3.495	1.5825	ABar	16 cell	19	Low
C16A3.11	ABp	8.952	1.373	AB	4 cell	24	Low
C16A3.11	ABpl	6.372	1.38674	ABp	8 cell	13	Low
C16A3.11	ABpr	6.096	1.36999	ABp	8 cell	13	Low
C16A3.11	C	2.59584	1.338	P2	8 cell	18	Low
C16A3.11	Ep	7.0416	2.467	E	16 cell	47	Low
C16C10.13	AB	74.64	2.555	P0	2 cell	16	Low
C16C4.17	ABalx	9.6	2.6	ABal	16 cell	19	Low
C16C4.17	ABar	13.248	2.104	ABa	8 cell	13	Low
C16C4.17	Cx2	1.55712	1.4055	C	16 cell	27	Low
C16C4.17	Ep	2.9568	1.616	E	16 cell	47	Low
C16C4.17	MSx2	41.184	9.58	MS	16 cell	23	Low
C16C8.12	AB	122.688	2.35525	P0	2 cell	16	Low
C16C8.12	EMS	14.6112	1.26805	P1	4 cell	23	Low
C16C8.12	P1	30.496	1.5053	P0	2 cell	20	Low
C16C8.14	AB	42.48	1.83099	P0	2 cell	16	Low
C16C8.14	P1	47.648	2.39812	P0	2 cell	20	Low
C16C8.20	AB	7.584	1.08822	P0	2 cell	16	Low
C16C8.20	ABa	67.392	2.44074	AB	4 cell	24	Low
C16C8.20	EMS	13.3056	1.54783	P1	4 cell	23	Low
C16H3.3	AB	24.528	1.49612	P0	2 cell	16	Low
C16H3.3	ABar	6.648	1.53218	ABa	8 cell	13	Low
C16H3.3	ABpl	1.008	1.07323	ABp	8 cell	13	Low
C16H3.3	ABpr	9.408	1.68352	ABp	8 cell	13	Low
C16H3.3	E	5.712	1.58621	EMS	8 cell	17	Low
C16H3.3	P1	10.08	1.30583	P0	2 cell	20	Low
C17B7.10	Ea	1.8504	1.3855	E	16 cell	45	Low
C17D12.7	AB	29.616	1.4484	P0	2 cell	16	Low
C17D12.7	ABalx	2.322	1.35214	ABal	16 cell	19	Low
C17D12.7	E	1.1616	1.11921	EMS	8 cell	17	Low
C17D12.8	ABprx	60.429	11.0715	ABpr	16 cell	19	High
C17D12.8	MSx1	58.7904	13.248	MS	16 cell	23	High
C17D12.8	MSx2	157.627	33.839	MS	16 cell	23	High
C17E4.2	ABal	87.528	8.294	ABa	8 cell	13	High
C17E4.2	Cx2	67.1578	13.7285	C	16 cell	27	High
C17E4.2	Ea	80.4216	17.3778	E	16 cell	45	High
C17E4.2	Ep	91.896	19.7146	E	16 cell	47	High
C17G1.2	Ea	2.16	1.45	E	16 cell	45	Low
cysl-1	ABar	62.544	6.212	ABa	8 cell	13	High
cysl-1	Ea	229.702	48.8545	E	16 cell	45	V. High
cysl-1	Ep	128.995	27.874	E	16 cell	47	High
C17H11.6	AB	32.304	1.56177	P0	2 cell	16	Low
C17H11.6	EMS	17.8368	1.39001	P1	4 cell	23	Low
C17H11.6	MSx1	8.6256	2.797	MS	16 cell	23	Low
C17H11.6	P1	37.888	1.98831	P0	2 cell	20	Low
C18A3.9	ABal	8.964	1.747	ABa	8 cell	13	Low
C18A3.9	ABalx	2.628	1.25072	ABal	16 cell	19	Low
C18A3.9	ABar	5.736	1.478	ABa	8 cell	13	Low
C18A3.9	ABarx	3.963	1.44689	ABar	16 cell	19	Low
C18A3.9	ABpl	7.068	1.589	ABp	8 cell	13	Low
C18A3.9	ABplx	14.706	2.54248	ABpl	16 cell	18	Low
C18A3.9	ABpr	11.52	1.96	ABp	8 cell	13	Low
C18A3.9	E	7.0176	1.731	EMS	8 cell	17	Low
C18A3.9	Ep	10.8456	2.30531	E	16 cell	47	Low
C18A3.9	MSx1	2.4144	1.503	MS	16 cell	23	Low
C18A3.9	MSx2	26.256	6.47	MS	16 cell	23	Low
C18B2.4	ABa	17.376	1.34892	AB	4 cell	24	Low
C18B2.4	P1	6.272	1.08731	P0	2 cell	20	Low
C18C4.5	AB	17.856	1.1984	P0	2 cell	16	Low
C18C4.5	ABa	44.496	1.8251	AB	4 cell	24	Low
C18D11.1	Ep	11.256	3.345	E	16 cell	47	Low
C18D4.6	AB	1.872	1.039	P0	2 cell	16	Low
C18H2.2	AB	57.36	1.96683	P0	2 cell	16	Low
C18H2.2	P1	18.016	1.4555	P0	2 cell	20	Low
C18H9.3	ABp	9.408	1.36636	AB	4 cell	24	Low
C18H9.3	P1	2.336	1.05974	P0	2 cell	20	Low
C23H4.6	ABalx	5.904	1.96094	ABal	16 cell	19	Low
C23H4.6	MSx2	3.1248	1.64075	MS	16 cell	23	Low
C24H10.1	ABal	11.376	1.948	ABa	8 cell	13	Low
C24H11.10	ABalx	76.743	13.7905	ABal	16 cell	19	High
C24H11.5	ABa	4.776	1.1796	AB	4 cell	24	Low
C24H11.5	ABalx	2.922	1.42794	ABal	16 cell	19	Low
C24H11.5	EMS	15.6672	1.816	P1	4 cell	23	Low
C24H11.5	P2	1.6384	1.128	P1	4 cell	26	Low
C24H12.1	MSx1	91.608	20.085	MS	16 cell	23	High
C24H12.11	ABprx	65.013	11.8355	ABpr	16 cell	19	High
C24H12.7	ABalx	2.721	1.4535	ABal	16 cell	19	Low
C24H12.7	ABplx	9.402	2.567	ABpl	16 cell	18	Low
C24H12.7	ABprx	32.772	6.462	ABpr	16 cell	19	Low
C24H12.7	Ea	36.5688	8.6185	E	16 cell	45	Low
C24H12.7	MSx1	2.616	1.545	MS	16 cell	23	Low
C25D7.15	P2	2.9312	1.229	P1	4 cell	26	Low
C25H3.11	ABp	2.256	1.094	AB	4 cell	24	Low
C25H3.12	ABpl	21.636	2.803	ABp	8 cell	13	Low
C25H3.12	Ea	5.2848	2.101	E	16 cell	45	Low
C26B2.8	Ea	1.4568	1.3035	E	16 cell	45	Low
C26B2.8	Ep	11.9304	3.4855	E	16 cell	47	Low
C26B9.1	ABalx	3.774	1.629	ABal	16 cell	19	Low
C26B9.1	ABplx	7.116	2.186	ABpl	16 cell	18	Low
C26B9.1	Ea	1.7064	1.3555	E	16 cell	45	Low
C26B9.1	MSx1	34.992	8.29	MS	16 cell	23	Low
C26B9.1	P1	15.648	1.37878	P0	2 cell	20	Low
C26D10.3	AB	5.856	1.09139	P0	2 cell	16	Low
C26D10.3	ABa	3.792	1.10844	AB	4 cell	24	Low
C26D10.3	ABal	68.052	4.51146	ABa	8 cell	13	Low
C26D10.3	ABpr	2.412	1.19327	ABp	8 cell	13	Low
C26D10.3	EMS	10.0224	1.50241	P1	4 cell	23	Low
C26F1.1	Ea	707.863	148.471	E	16 cell	45	V. High
wdfy-3	ABal	17.172	2.2476	ABa	8 cell	13	Low
wdfy-3	ABp	1.896	1.06115	AB	4 cell	24	Low
wdfy-3	ABpr	6.336	1.38512	ABp	8 cell	13	Low
wdfy-3	C	2.3808	1.30214	P2	8 cell	18	Low
wdfy-3	EMS	2.4192	1.10853	P1	4 cell	23	Low
C27C7.7	Ep	85.992	18.915	E	16 cell	47	High
C27D8.3	Ea	1.4424	1.3005	E	16 cell	45	Low
C27D8.3	P1	4.512	1.13716	P0	2 cell	20	Low
C28A5.6	ABp	2.184	1.091	AB	4 cell	24	Low
C28A5.6	Ea	7.3464	2.5305	E	16 cell	45	Low
C28G1.4	MSx1	51.2784	11.683	MS	16 cell	23	High
C29F7.2	Ea	417.706	88.022	E	16 cell	45	V. High
C29F7.2	Ep	320.062	67.6795	E	16 cell	47	V. High
C29F7.3	AB	27.696	1.28146	P0	2 cell	16	Low
C29F7.3	ABa	84.768	2.3445	AB	4 cell	24	Low
C29F7.3	ABal	3.672	1.04968	ABa	8 cell	13	Low
C29F7.3	ABarx	20.949	3.22957	ABar	16 cell	19	Low
C29F7.3	ABp	24.336	1.38599	AB	4 cell	24	Low
C29F7.3	ABplx	7.932	1.56447	ABpl	16 cell	18	Low
C29F7.3	EMS	54.7968	2.10023	P1	4 cell	23	Low
C29F7.3	MSx2	1.1904	1.248	MS	16 cell	23	Low
C29F7.3	P1	17.408	1.26537	P0	2 cell	20	Low
jmjd-3.3	ABarx	3.924	1.654	ABar	16 cell	19	Low
jmjd-3.3	ABprx	1.14	1.19	ABpr	16 cell	19	Low
jmjd-3.3	Ep	1.1328	1.236	E	16 cell	47	Low
WBGene00016229	EMS	1.6128	1.084	P1	4 cell	23	Low
daf-37	AB	1.296	1.027	P0	2 cell	16	Low
C30G4.4	ABalx	2.268	1.378	ABal	16 cell	19	Low
C30G4.4	ABprx	6.105	2.0175	ABpr	16 cell	19	Low
irld-23	ABarx	1.659	1.2765	ABar	16 cell	19	Low
irld-23	E	1.2672	1.132	EMS	8 cell	17	Low
C31H2.4	Ea	32.4816	7.767	E	16 cell	45	Low
C31H2.4	Ep	30.4296	7.3395	E	16 cell	47	Low
C31H5.5	Ea	47.0856	10.8095	E	16 cell	45	Low
C31H5.5	Ep	9.0792	2.8915	E	16 cell	47	Low
C32D5.7	AB	9.936	1.207	P0	2 cell	16	Low
C32D5.7	P1	39.264	2.227	P0	2 cell	20	Low
C32E8.9	ABa	7.296	1.13559	AB	4 cell	24	Low
C32E8.9	ABar	12.924	1.42302	ABa	8 cell	13	Low
C32E8.9	ABp	66.288	2.23194	AB	4 cell	24	Low
C32E8.9	P1	37.12	1.5174	P0	2 cell	20	Low
C32E8.9	P2	8.6016	1.19753	P1	4 cell	26	Low
C32E8.9	P4	3.03514	2.98075	P3	16 cell	65	Low
nfki-1	AB	16.848	1.34311	P0	2 cell	16	Low
gadr-2	ABarx	59.331	7.55302	ABar	16 cell	19	High
gadr-2	ABpl	71.664	6.972	ABp	8 cell	13	High
gadr-2	ABprx	191.856	30.3897	ABpr	16 cell	19	High
gadr-2	Ep	86.688	14.6405	E	16 cell	47	High
C33B4.4	ABa	36.6	1.89443	AB	4 cell	24	Low
C33B4.4	EMS	9.2928	1.484	P1	4 cell	23	Low
C33B4.4	P2	9.4848	1.741	P1	4 cell	26	Low
mtq-2	ABa	23.928	1.66644	AB	4 cell	24	Low
mtq-2	ABp	42.168	2.17447	AB	4 cell	24	Low
mtq-2	P2	2.4448	1.13209	P1	4 cell	26	Low
C33D9.13	ABa	115.032	4.57154	AB	4 cell	24	Low
C33D9.13	ABalx	2.745	1.4575	ABal	16 cell	19	Low
C33D9.13	E	10.5984	2.104	EMS	8 cell	17	Low
C33D9.13	P2	3.2128	1.24088	P1	4 cell	26	Low
C33E10.1	ABalx	77.382	13.897	ABal	16 cell	19	High
C33E10.1	ABarx	69.546	12.591	ABar	16 cell	19	High
C33E10.1	ABplx	55.71	10.285	ABpl	16 cell	18	High
C33E10.1	ABprx	102.957	18.1595	ABpr	16 cell	19	High
C33E10.1	Cx1	60.6029	16.782	C	16 cell	27	High
C33E10.1	MSx1	61.5744	13.828	MS	16 cell	23	High
C33E10.3	ABal	80.496	7.708	ABa	8 cell	13	High
C33E10.3	ABar	102.24	9.52	ABa	8 cell	13	High
C33E10.3	ABpl	171.792	15.316	ABp	8 cell	13	High
C33E10.3	ABprx	76.719	13.0855	ABpr	16 cell	19	High
C33E10.3	Cx1	110.945	29.892	C	16 cell	27	High
C33E10.3	Ea	470.748	93.5212	E	16 cell	45	V. High
C33G3.4	Ea	152.806	32.8345	E	16 cell	45	High
C33G3.4	Ep	113.206	24.5845	E	16 cell	47	High
C34B2.9	ABa	11.016	1.459	AB	4 cell	24	Low
C34B7.1	AB	23.376	1.487	P0	2 cell	16	Low
C34B7.1	P1	18.528	1.579	P0	2 cell	20	Low
WBGene00007915	AB	11.136	1.22011	P0	2 cell	16	Low
C34D4.10	AB	27.6	1.56152	P0	2 cell	16	Low
C34F6.7	AB	2.688	1.056	P0	2 cell	16	Low
C34F6.7	ABa	25.008	1.98674	AB	4 cell	24	Low
C34F6.7	C	1.7664	1.23	P2	8 cell	18	Low
C34F6.9	ABa	1.128	1.03582	AB	4 cell	24	Low
C34F6.9	ABar	7.824	1.47976	ABa	8 cell	13	Low
C34F6.9	ABpr	1.416	1.10034	ABp	8 cell	13	Low
C34F6.9	EMS	4.4928	1.22565	P1	4 cell	23	Low
C34H4.5	P2	59.5456	5.652	P1	4 cell	26	High
C35B1.5	ABpr	117.18	7.25561	ABp	8 cell	13	High
gcp-2.3	ABpl	1.068	1.089	ABp	8 cell	13	Low
trpp-9	AB	41.376	1.43143	P0	2 cell	16	Low
trpp-9	ABpr	9.492	1.56299	ABp	8 cell	13	Low
trpp-9	P1	81.792	2.27928	P0	2 cell	20	Low
trpp-9	P4	2.64991	3.1565	P3	16 cell	65	Low
C35D6.3	ABarx	51.657	9.6095	ABar	16 cell	19	High
C35D6.3	ABplx	58.362	6.21555	ABpl	16 cell	18	High
C35D6.3	Cx1	115.123	30.98	C	16 cell	27	High
C35D6.3	Cx2	67.4093	18.5545	C	16 cell	27	High
C35D6.3	E	272.17	6.76591	EMS	8 cell	17	High
C35D6.3	MSx2	139.464	30.055	MS	16 cell	23	High
C35D6.4	ABal	249.804	6.68615	ABa	8 cell	13	High
C35E7.11	ABalx	92.019	12.991	ABal	16 cell	19	High
C35E7.11	ABar	111.084	10.257	ABa	8 cell	13	High
C35E7.11	ABplx	92.622	5.388	ABpl	16 cell	18	High
C35E7.11	EMS	90.4896	5.713	P1	4 cell	23	High
C35E7.11	Ep	60.9768	13.7035	E	16 cell	47	High
C35E7.3	ABarx	133.773	15.0312	ABar	16 cell	19	High
C35E7.3	ABpl	127.008	11.584	ABp	8 cell	13	High
C35E7.3	ABprx	134.193	10.2919	ABpr	16 cell	19	High
C35E7.3	Cx1	74.3808	20.37	C	16 cell	27	High
C35E7.3	Ea	91.6968	18.2259	E	16 cell	45	High
C35E7.3	MSx1	81.5232	17.984	MS	16 cell	23	High
C36A4.10	Ep	80.7264	17.818	E	16 cell	47	High
C36A4.11	AB	22.56	1.47	P0	2 cell	16	Low
C36A4.14	ABal	123.144	9.49503	ABa	8 cell	13	High
C36A4.14	ABar	59.796	5.125	ABa	8 cell	13	High
C36A4.14	ABpr	147.12	13.26	ABp	8 cell	13	High
C36A4.14	C	117.036	16.239	P2	8 cell	18	High
maph-1.3	AB	28.56	1.50381	P0	2 cell	16	Low
maph-1.3	P1	7.168	1.18967	P0	2 cell	20	Low
maph-1.3	P2	11.4688	1.63772	P1	4 cell	26	Low
C36B1.9	AB	27.6	1.5665	P0	2 cell	16	Low
C36B1.9	ABar	4.032	1.27632	ABa	8 cell	13	Low
C37A2.6	ABa	5.376	1.224	AB	4 cell	24	Low
C37A5.7	AB	46.416	1.62427	P0	2 cell	16	Low
C37A5.7	ABp	49.944	1.82711	AB	4 cell	24	Low
C37A5.7	P2	8.5376	1.667	P1	4 cell	26	Low
abhd-5.1	AB	90.72	2.89	P0	2 cell	16	Low
C38C6.3	ABal	35.46	3.955	ABa	8 cell	13	Low
C38C6.3	ABplx	1.002	1.167	ABpl	16 cell	18	Low
lfor-1	ABarx	4.92	1.82	ABar	16 cell	19	Low
enu-3.2	AB	164.304	3.15283	P0	2 cell	16	Low
enu-3.2	P1	120.864	3.37547	P0	2 cell	20	Low
enu-3.2	P2	19.6864	1.28657	P1	4 cell	26	Low
C38D9.8	ABal	94.716	8.893	ABa	8 cell	13	High
C38D9.8	ABar	355.908	30.659	ABa	8 cell	13	V. High
C38D9.8	ABpl	297.192	25.766	ABp	8 cell	13	V. High
C38D9.8	ABpr	375.228	32.269	ABp	8 cell	13	V. High
C38D9.8	C	82.7827	11.779	P2	8 cell	18	High
C38D9.8	Ea	196.205	39.9666	E	16 cell	45	High
C38D9.8	Ep	124.44	25.714	E	16 cell	47	High
C39D10.8	Ea	44.5152	10.274	E	16 cell	45	Low
C39D10.8	Ep	4.7184	1.983	E	16 cell	47	Low
C39F7.5	AB	1.776	1.0361	P0	2 cell	16	Low
C39F7.5	P2	1.2928	1.101	P1	4 cell	26	Low
mir-8199	ABarx	86.202	15.367	ABar	16 cell	19	High
mir-8199	Ea	81.528	17.985	E	16 cell	45	High
C40A11.2	ABalx	2.622	1.437	ABal	16 cell	19	Low
C40A11.2	ABar	1.02	1.085	ABa	8 cell	13	Low
C40A11.2	ABarx	1.998	1.30691	ABar	16 cell	19	Low
C40A11.2	ABplx	5.13	1.855	ABpl	16 cell	18	Low
C40A11.2	ABprx	2.085	1.3475	ABpr	16 cell	19	Low
C40A11.2	E	1.1232	1.117	EMS	8 cell	17	Low
C40A11.2	Ea	7.788	2.45255	E	16 cell	45	Low
C40A11.2	Ep	5.6328	2.05058	E	16 cell	47	Low
C40A11.2	MSx1	1.0416	1.217	MS	16 cell	23	Low
C40A11.2	MSx2	11.8752	3.474	MS	16 cell	23	Low
C40A11.4	ABplx	1.41	1.235	ABpl	16 cell	18	Low
C40A11.4	MSx1	5.0448	2.051	MS	16 cell	23	Low
C40A11.7	ABalx	139.08	24.18	ABal	16 cell	19	High
C40A11.7	ABplx	91.218	16.203	ABpl	16 cell	18	High
C40A11.7	ABprx	160.041	27.6735	ABpr	16 cell	19	High
C40A11.7	E	161.722	17.846	EMS	8 cell	17	High
hpo-41	AB	4.8	1.09443	P0	2 cell	16	Low
hpo-41	EMS	1.2672	1.066	P1	4 cell	23	Low
chst-1	AB	89.472	1.92552	P0	2 cell	16	Low
chst-1	EMS	2.784	1.145	P1	4 cell	23	Low
C41H7.5	ABp	2.616	1.10196	AB	4 cell	24	Low
C41H7.5	C	4.33152	1.564	P2	8 cell	18	Low
C41H7.5	E	2.2944	1.239	EMS	8 cell	17	Low
C43D7.10	ABal	163.608	14.634	ABa	8 cell	13	High
C43D7.11	ABalx	78.006	14.001	ABal	16 cell	19	High
trpp-12	P1	7.904	1.20413	P0	2 cell	20	Low
trpp-12	P2	9.9584	1.53397	P1	4 cell	26	Low
C44B9.2	AB	4.32	1.09	P0	2 cell	16	Low
C44C10.13	AB	7.296	1.14087	P0	2 cell	16	Low
C44C10.13	ABal	1.392	1.116	ABa	8 cell	13	Low
C44C10.13	ABpl	2.1	1.175	ABp	8 cell	13	Low
C44C10.13	EMS	3.552	1.15785	P1	4 cell	23	Low
C44C10.13	P1	2.976	1.08619	P0	2 cell	20	Low
C45E5.4	ABalx	1.644	1.274	ABal	16 cell	19	Low
C45G7.4	MSx1	94.2048	20.626	MS	16 cell	23	High
C46C11.2	Ea	8.8008	2.8335	E	16 cell	45	Low
C46F11.6	AB	135.456	3.24682	P0	2 cell	16	Low
C46F11.6	EMS	13.344	1.695	P1	4 cell	23	Low
C46H11.2	ABpl	99.756	9.313	ABp	8 cell	13	High
C47D12.4	ABal	155.22	13.935	ABa	8 cell	13	High
C47D12.4	ABpl	145.548	13.129	ABp	8 cell	13	High
C47D12.4	ABpr	175.464	15.622	ABp	8 cell	13	High
C47D12.4	Ea	74.5128	10.8126	E	16 cell	45	High
C47D12.4	Ep	85.8912	12.311	E	16 cell	47	High
C47D12.5	Ep	3.8424	1.8005	E	16 cell	47	Low
C47E8.3	ABa	1.44	1.05693	AB	4 cell	24	Low
C47E8.3	EMS	2.1504	1.112	P1	4 cell	23	Low
C47E8.3	P2	1.0368	1.081	P1	4 cell	26	Low
C48D1.1	Ea	75.4704	16.2355	E	16 cell	45	High
C48D1.1	Ep	74.3928	16.0179	E	16 cell	47	High
C48D1.1	MSx1	218.818	46.587	MS	16 cell	23	V. High
C48D1.5	EMS	1.3248	1.069	P1	4 cell	23	Low
C48D1.5	Ep	4.2672	1.889	E	16 cell	47	Low
C48D1.5	P2	11.4048	1.891	P1	4 cell	26	Low
C49C3.15	ABar	26.652	3.09528	ABa	8 cell	13	Low
C49C3.15	P1	6.592	1.17458	P0	2 cell	20	Low
ceh-88	ABa	1.944	1.04737	AB	4 cell	24	Low
cec-2	AB	3.024	1.04088	P0	2 cell	16	Low
cec-2	ABal	18.072	2.11473	ABa	8 cell	13	Low
cec-2	ABar	23.232	2.43301	ABa	8 cell	13	Low
cec-2	ABp	6.864	1.1783	AB	4 cell	24	Low
ets-8	Ep	30.1512	7.2815	E	16 cell	47	Low
C50B6.9	AB	1.296	1.01899	P0	2 cell	16	Low
C50B6.9	P1	15.2	1.33404	P0	2 cell	20	Low
C50F2.1	MSx1	68.3376	15.237	MS	16 cell	23	High
C52D10.10	ABal	27.48	3.29	ABa	8 cell	13	Low
C52D10.10	ABalx	21.663	2.09742	ABal	16 cell	19	Low
C52D10.10	ABar	22.872	2.906	ABa	8 cell	13	Low
C52D10.10	ABplx	1.17	1.195	ABpl	16 cell	18	Low
C52D10.10	ABpr	1.428	1.119	ABp	8 cell	13	Low
C52D10.10	ABprx	42.153	7.27837	ABpr	16 cell	19	Low
C52D10.10	Ea	1.8912	1.394	E	16 cell	45	Low
C52D10.10	Ep	1.236	1.2575	E	16 cell	47	Low
C52D10.10	MSx2	1.3056	1.272	MS	16 cell	23	Low
mans-2	AB	3.984	1.06385	P0	2 cell	16	Low
C53A3.1	ABalx	9.117	2.47381	ABal	16 cell	19	Low
C53A3.1	ABarx	9.096	2.516	ABar	16 cell	19	Low
C53A3.1	ABprx	33.147	6.13429	ABpr	16 cell	19	Low
C53A3.1	Cx2	7.64928	2.992	C	16 cell	27	Low
C53A3.1	Ep	20.3616	5.242	E	16 cell	47	Low
C53A3.2	Ea	21.2928	5.436	E	16 cell	45	Low
C53A3.2	Ep	38.5608	9.0335	E	16 cell	47	Low
C53A5.6	ABa	11.16	1.465	AB	4 cell	24	Low
C53A5.6	EMS	24.2496	2.10887	P1	4 cell	23	Low
C53A5.6	P2	4.5184	1.30992	P1	4 cell	26	Low
C53D5.5	AB	3.216	1.067	P0	2 cell	16	Low
C53D6.8	ABpl	9.048	1.754	ABp	8 cell	13	Low
C53H9.2	Ea	63.456	13.1284	E	16 cell	45	High
lron-15	Ea	8.604	2.7925	E	16 cell	45	Low
C56G2.3	E	10.0032	2.042	EMS	8 cell	17	Low
cah-1	P2	1.5616	1.122	P1	4 cell	26	Low
cal-5	AB	60.384	1.62123	P0	2 cell	16	Low
cal-5	C	15.9053	3.071	P2	8 cell	18	Low
cal-5	P1	63.616	1.98173	P0	2 cell	20	Low
ccb-1	ABa	5.232	1.19309	AB	4 cell	24	Low
ccb-1	ABp	33.336	2.23029	AB	4 cell	24	Low
ccch-2	ABa	117.768	5.907	AB	4 cell	24	High
ccch-2	ABal	307.992	5.34501	ABa	8 cell	13	High
ccch-2	ABar	459.42	7.48129	ABa	8 cell	13	High
ccch-2	ABp	121.992	6.083	AB	4 cell	24	High
ccch-2	ABpl	375.984	6.15075	ABp	8 cell	13	High
ccch-2	C	70.3258	10.157	P2	8 cell	18	High
ccch-2	EMS	110.688	6.765	P1	4 cell	23	High
cct-8	AB	49.104	1.8958	P0	2 cell	16	Low
cct-8	P1	37.696	2.03152	P0	2 cell	20	Low
cdf-2	Ea	12.2208	3.546	E	16 cell	45	Low
cdf-2	Ep	2.7984	1.583	E	16 cell	47	Low
cdk-2	AB	20.496	1.38608	P0	2 cell	16	Low
cdk-2	ABar	24.144	2.96869	ABa	8 cell	13	Low
cdr-4	ABa	16.44	1.685	AB	4 cell	24	Low
ceh-100	AB	180.528	2.85454	P0	2 cell	16	Low
ceh-100	ABalx	1.701	1.12713	ABal	16 cell	19	Low
ceh-100	ABarx	29.373	3.73798	ABar	16 cell	19	Low
ceh-100	ABpl	8.22	1.16748	ABp	8 cell	13	Low
ceh-100	ABpr	9.42	1.19193	ABp	8 cell	13	Low
ceh-100	C	13.0483	1.60057	P2	8 cell	18	Low
ceh-100	Cx2	2.43264	1.13991	C	16 cell	27	Low
ceh-100	MSx1	9.8496	2.24893	MS	16 cell	23	Low
ceh-100	P1	88.672	2.36637	P0	2 cell	20	Low
ceh-100	P3	1.09056	1.07529	P2	8 cell	26	Low
ceh-13	Ep	214.831	45.7565	E	16 cell	47	V. High
ceh-20	ABalx	2.739	1.4565	ABal	16 cell	19	Low
ceh-20	ABarx	13.668	3.278	ABar	16 cell	19	Low
ceh-32	ABalx	20.694	4.449	ABal	16 cell	19	Low
ceh-43	ABa	42.864	2.786	AB	4 cell	24	Low
ceh-43	ABalx	2.571	1.4285	ABal	16 cell	19	Low
ceh-43	ABarx	5.766	1.961	ABar	16 cell	19	Low
ceh-43	EMS	4.8576	1.253	P1	4 cell	23	Low
ceh-43	MSx1	7.0272	2.464	MS	16 cell	23	Low
ceh-5	ABprx	2.844	1.474	ABpr	16 cell	19	Low
ceh-51	MSx1	433.862	91.388	MS	16 cell	23	V. High
ceh-51	MSx2	283.579	60.079	MS	16 cell	23	V. High
cfz-2	ABalx	38.409	7.4015	ABal	16 cell	19	Low
cfz-2	ABarx	41.43	7.905	ABar	16 cell	19	Low
cfz-2	ABplx	14.946	3.491	ABpl	16 cell	18	Low
cfz-2	ABprx	43.131	8.1885	ABpr	16 cell	19	Low
chd-3	AB	20.208	1.22671	P0	2 cell	16	Low
chd-3	ABa	20.424	1.37357	AB	4 cell	24	Low
chd-3	ABal	13.488	1.35922	ABa	8 cell	13	Low
chd-3	ABalx	6.501	1.25476	ABal	16 cell	19	Low
chd-3	ABarx	9.738	2.0727	ABar	16 cell	19	Low
chd-3	ABp	35.832	1.6554	AB	4 cell	24	Low
chd-3	ABpl	1.536	1.03394	ABp	8 cell	13	Low
chd-3	ABprx	8.118	1.83985	ABpr	16 cell	19	Low
chd-3	C	9.13152	1.67749	P2	8 cell	18	Low
chd-3	Cx2	3.2736	1.28957	C	16 cell	27	Low
chd-3	E	8.7648	1.40978	EMS	8 cell	17	Low
chd-3	Ea	9.828	1.65186	E	16 cell	45	Low
chd-3	Ep	8.94	1.59296	E	16 cell	47	Low
chd-3	MSx1	22.6224	4.1441	MS	16 cell	23	Low
chd-3	MSx2	22.6032	4.14143	MS	16 cell	23	Low
chd-3	P1	14.624	1.2461	P0	2 cell	20	Low
cin-4	P1	3.776	1.11683	P0	2 cell	20	Low
ckb-1	ABa	9.408	1.392	AB	4 cell	24	Low
ckc-1	Ea	207.271	44.1815	E	16 cell	45	V. High
ckc-1	Ep	81.624	18.005	E	16 cell	47	High
ckk-1	ABar	2.16	1.18	ABa	8 cell	13	Low
clec-12	ABalx	2.241	1.3735	ABal	16 cell	19	Low
clec-12	ABarx	12.255	3.0425	ABar	16 cell	19	Low
clec-157	ABalx	1.95	1.325	ABal	16 cell	19	Low
clec-157	Ea	2.2224	1.463	E	16 cell	45	Low
clec-196	E	113.03	12.774	EMS	8 cell	17	High
clec-196	Ea	1023.03	17.6847	E	16 cell	45	V. High
clec-196	Ep	580.174	10.4621	E	16 cell	47	V. High
clec-264	P2	4.352	1.34	P1	4 cell	26	Low
clh-6	ABa	8.28	1.18873	AB	4 cell	24	Low
cls-1	AB	19.824	1.31193	P0	2 cell	16	Low
cls-1	P1	19.456	1.45921	P0	2 cell	20	Low
cnc-10	E	4.1088	1.428	EMS	8 cell	17	Low
cnc-10	Ea	13.08	2.90826	E	16 cell	45	Low
cnd-1	ABalx	1.23	1.205	ABal	16 cell	19	Low
cng-1	ABalx	5.199	1.8665	ABal	16 cell	19	Low
cng-1	ABarx	2.742	1.457	ABar	16 cell	19	Low
cng-1	ABplx	8.244	2.374	ABpl	16 cell	18	Low
cng-1	ABpr	1.86	1.15152	ABp	8 cell	13	Low
cnk-1	AB	13.824	1.1901	P0	2 cell	16	Low
cnk-1	ABal	2.712	1.15229	ABa	8 cell	13	Low
cnk-1	ABar	2.256	1.12668	ABa	8 cell	13	Low
cnk-1	ABplx	1.446	1.15731	ABpl	16 cell	18	Low
cnk-1	C	1.45152	1.1614	P2	8 cell	18	Low
cnk-1	MS	1.2864	1.1257	EMS	8 cell	16	Low
cnp-2	ABa	2.136	1.08084	AB	4 cell	24	Low
cnp-2	ABal	2.724	1.19076	ABa	8 cell	13	Low
cnp-2	ABar	6.036	1.42269	ABa	8 cell	13	Low
cnp-2	ABp	2.544	1.09628	AB	4 cell	24	Low
cnp-2	ABpr	3.876	1.26761	ABp	8 cell	13	Low
cnp-2	C	1.0752	1.12227	P2	8 cell	18	Low
cnp-2	E	4.1856	1.40672	EMS	8 cell	17	Low
cnp-2	MS	3.7152	1.36101	EMS	8 cell	16	Low
cnt-1	AB	24.432	1.39094	P0	2 cell	16	Low
cnt-1	ABal	5.052	1.39456	ABa	8 cell	13	Low
cnt-1	P1	45.216	2.08525	P0	2 cell	20	Low
coel-1	AB	62.88	2.31	P0	2 cell	16	Low
cogc-1	AB	27.648	1.52941	P0	2 cell	16	Low
cogc-1	Ea	1.0056	1.2095	E	16 cell	45	Low
cogc-1	P2	1.7664	1.12885	P1	4 cell	26	Low
col-155	ABa	8.328	1.347	AB	4 cell	24	Low
col-155	ABarx	4.773	1.74765	ABar	16 cell	19	Low
col-155	ABp	3.12	1.13	AB	4 cell	24	Low
col-155	ABprx	6.396	2.066	ABpr	16 cell	19	Low
col-155	E	2.8224	1.294	EMS	8 cell	17	Low
col-155	MS	2.688	1.28	EMS	8 cell	16	Low
col-160	Ea	2.2656	1.472	E	16 cell	45	Low
col-83	ABa	1.008	1.042	AB	4 cell	24	Low
col-83	ABp	2.112	1.088	AB	4 cell	24	Low
col-83	P2	1.6384	1.128	P1	4 cell	26	Low
col-84	AB	3.456	1.072	P0	2 cell	16	Low
col-84	C	1.64352	1.214	P2	8 cell	18	Low
col-84	P1	1.28	1.04	P0	2 cell	20	Low
col-90	ABa	3.912	1.1233	AB	4 cell	24	Low
col-90	ABp	3.672	1.11573	AB	4 cell	24	Low
col-90	EMS	2.112	1.09174	P1	4 cell	23	Low
col-90	P2	2.7264	1.17765	P1	4 cell	26	Low
col-90	P3	1.7152	1.23725	P2	8 cell	26	Low
cpf-2	ABar	3.456	1.288	ABa	8 cell	13	Low
cpf-2	ABp	8.088	1.2799	AB	4 cell	24	Low
cpf-2	ABpr	18.816	2.01752	ABp	8 cell	13	Low
cpin-1	ABpl	1.884	1.157	ABp	8 cell	13	Low
cpl-1	Ep	3.2544	1.678	E	16 cell	47	Low
cpn-2	AB	47.328	1.90876	P0	2 cell	16	Low
cpn-2	EMS	14.6496	1.763	P1	4 cell	23	Low
cpna-1	ABa	5.472	1.228	AB	4 cell	24	Low
cpna-1	P1	1.536	1.04444	P0	2 cell	20	Low
cpr-6	P1	1.024	1.032	P0	2 cell	20	Low
cps-6	AB	6.72	1.1317	P0	2 cell	16	Low
crh-1	ABa	4.536	1.15366	AB	4 cell	24	Low
crh-1	EMS	1.4208	1.06319	P1	4 cell	23	Low
crh-1	P2	9.2672	1.61827	P1	4 cell	26	Low
crm-1	AB	19.344	1.403	P0	2 cell	16	Low
crn-2	AB	81.504	2.59737	P0	2 cell	16	Low
crn-2	ABal	4.032	1.3278	ABa	8 cell	13	Low
crn-2	ABpl	6.144	1.39938	ABp	8 cell	13	Low
crn-2	P1	41.184	2.21072	P0	2 cell	20	Low
crn-6	Ep	120.931	26.194	E	16 cell	47	High
crn-7	AB	2.784	1.058	P0	2 cell	16	Low
csk-1	ABa	14.76	1.51811	AB	4 cell	24	Low
csk-1	ABp	96.168	4.37574	AB	4 cell	24	Low
csk-1	C	11.8426	2.13133	P2	8 cell	18	Low
csk-1	EMS	9.7152	1.38218	P1	4 cell	23	Low
cst-2	AB	2.256	1.04265	P0	2 cell	16	Low
cst-2	ABa	7.464	1.27067	AB	4 cell	24	Low
cst-2	C	2.89536	1.34056	P2	8 cell	18	Low
cst-2	EMS	2.6496	1.138	P1	4 cell	23	Low
cst-2	P2	1.3696	1.107	P1	4 cell	26	Low
cth-1	Ep	131.508	28.3975	E	16 cell	47	High
cth-2	EMS	105.37	6.488	P1	4 cell	23	High
ctn-1	AB	31.248	1.4016	P0	2 cell	16	Low
ctn-1	ABal	5.868	1.45194	ABa	8 cell	13	Low
ctn-1	Cx2	5.17056	2.17087	C	16 cell	27	Low
ctn-1	EMS	12.4224	1.52989	P1	4 cell	23	Low
ctn-1	Ep	4.8624	1.65397	E	16 cell	47	Low
ctn-1	P2	27.8912	2.7846	P1	4 cell	26	Low
cuti-1	AB	1.632	1.03163	P0	2 cell	16	Low
cuti-1	ABpl	6.936	1.578	ABp	8 cell	13	Low
cutl-20	ABa	5.832	1.14683	AB	4 cell	24	Low
cutl-20	ABp	12.504	1.3148	AB	4 cell	24	Low
cutl-20	ABpr	11.832	1.45312	ABp	8 cell	13	Low
cutl-20	EMS	11.2896	1.588	P1	4 cell	23	Low
cutl-20	P2	12.032	1.94	P1	4 cell	26	Low
cutl-26	AB	1.104	1.023	P0	2 cell	16	Low
cutl-9	AB	15.984	1.333	P0	2 cell	16	Low
cwn-1	AB	10.608	1.14482	P0	2 cell	16	Low
cwn-1	ABpr	4.944	1.412	ABp	8 cell	13	Low
cwn-1	Cx2	1.91616	1.499	C	16 cell	27	Low
cwn-1	P4	6.68652	6.4415	P3	16 cell	65	Low
cyk-1	AB	64.656	1.84398	P0	2 cell	16	Low
cyk-1	ABpl	12.012	1.76764	ABp	8 cell	13	Low
cyk-1	ABpr	18.66	2.19248	ABp	8 cell	13	Low
cyk-1	P1	11.776	1.23058	P0	2 cell	20	Low
cyn-16	AB	4.032	1.08092	P0	2 cell	16	Low
cyn-16	ABal	5.52	1.43274	ABa	8 cell	13	Low
cyn-2	AB	10.176	1.212	P0	2 cell	16	Low
cyp-29A2	ABpl	1.14	1.095	ABp	8 cell	13	Low
cyp-29A2	Ep	9.6984	3.0205	E	16 cell	47	Low
cyp-29A3	Cx2	4.60032	2.198	C	16 cell	27	Low
cyp-43A1	Ep	5.3184	2.108	E	16 cell	47	Low
D1005.t1	ABarx	81.717	14.6195	ABar	16 cell	19	High
D1005.t1	ABpl	80.844	7.737	ABp	8 cell	13	High
D1005.t1	Ea	241.67	51.348	E	16 cell	45	V. High
D1005.t1	Ep	496.13	104.361	E	16 cell	47	V. High
D1005.t1	MSx2	347.41	10.9378	MS	16 cell	23	V. High
D1007.15	ABpr	9.516	1.56401	ABp	8 cell	13	Low
D1007.15	E	3.7632	1.22413	EMS	8 cell	17	Low
D1007.15	EMS	12.6336	1.60312	P1	4 cell	23	Low
D1014.2	P1	124.768	2.73443	P0	2 cell	20	Low
D1025.1	ABp	43.704	2.19488	AB	4 cell	24	Low
D1025.1	C	3.01824	1.393	P2	8 cell	18	Low
D1025.1	Ep	3.0816	1.642	E	16 cell	47	Low
gcsh-1	Ep	17.172	4.5775	E	16 cell	47	Low
ipla-4	AB	2.208	1.046	P0	2 cell	16	Low
D1044.1	Ep	8.8176	2.837	E	16 cell	47	Low
dex-1	ABa	4.104	1.171	AB	4 cell	24	Low
dex-1	ABp	1.368	1.057	AB	4 cell	24	Low
tpra-1	Cx1	32.7437	9.527	C	16 cell	27	Low
tpra-1	Cx2	24.119	7.281	C	16 cell	27	Low
D1054.17	ABal	71.352	6.946	ABa	8 cell	13	High
D1054.17	ABpl	55.392	5.616	ABp	8 cell	13	High
D1054.17	ABpr	86.904	8.242	ABp	8 cell	13	High
D1054.17	MS	167.856	18.485	EMS	8 cell	16	High
D2007.2	AB	20.4	1.425	P0	2 cell	16	Low
D2030.12	ABar	9.024	1.752	ABa	8 cell	13	Low
D2030.12	E	19.9008	3.073	EMS	8 cell	17	Low
D2030.12	MS	12.0672	2.257	EMS	8 cell	16	Low
D2045.2	AB	2.496	1.03599	P0	2 cell	16	Low
D2045.2	ABa	14.952	1.41617	AB	4 cell	24	Low
D2045.2	ABarx	1.365	1.13493	ABar	16 cell	19	Low
D2045.2	ABpl	6.084	1.34941	ABp	8 cell	13	Low
D2045.2	ABpr	4.62	1.26533	ABp	8 cell	13	Low
D2045.2	Cx2	2.15616	1.40512	C	16 cell	27	Low
D2045.2	MS	5.2512	1.30022	EMS	8 cell	16	Low
D2045.2	P1	10.816	1.23391	P0	2 cell	20	Low
D2045.7	ABa	10.08	1.42	AB	4 cell	24	Low
D2045.9	Ep	21.4584	5.4705	E	16 cell	47	Low
D2089.3	ABa	10.344	1.37413	AB	4 cell	24	Low
D2089.3	ABalx	6.186	1.93472	ABal	16 cell	19	Low
D2092.4	P1	73.6	3.3	P0	2 cell	20	Low
timm-17B.2	ABpr	3.84	1.32	ABp	8 cell	13	Low
timm-17B.2	Cx2	14.327	4.731	C	16 cell	27	Low
timm-17B.2	Ea	4.188	1.8725	E	16 cell	45	Low
timm-17B.2	MSx2	5.1696	2.077	MS	16 cell	23	Low
daf-14	AB	28.608	1.40216	P0	2 cell	16	Low
daf-14	Ep	3.504	1.73	E	16 cell	47	Low
daf-2	ABa	22.632	1.82358	AB	4 cell	24	Low
daf-2	P1	8.576	1.22809	P0	2 cell	20	Low
dao-2	Ep	48.8832	11.184	E	16 cell	47	Low
DC2.5	Cx1	40.8922	11.649	C	16 cell	27	Low
dcp-66	AB	37.968	1.3887	P0	2 cell	16	Low
dcp-66	ABa	28.896	1.42604	AB	4 cell	24	Low
dcp-66	ABalx	9.837	1.55054	ABal	16 cell	19	Low
dcp-66	ABar	2.664	1.05509	ABa	8 cell	13	Low
dcp-66	ABp	28.128	1.41472	AB	4 cell	24	Low
dcp-66	ABplx	7.83	1.45613	ABpl	16 cell	18	Low
dcp-66	ABprx	5.526	1.43362	ABpr	16 cell	19	Low
dcp-66	C	24.983	2.77662	P2	8 cell	18	Low
dcp-66	Ea	9.9792	2.25392	E	16 cell	45	Low
dcp-66	EMS	38.1312	2.08822	P1	4 cell	23	Low
dcp-66	Ep	9.3744	2.17793	E	16 cell	47	Low
dcp-66	MSx1	9.9792	1.98344	MS	16 cell	23	Low
dcp-66	MSx2	4.1232	1.40634	MS	16 cell	23	Low
dcp-66	P3	2.176	1.23211	P2	8 cell	26	Low
dct-13	ABal	599.712	12.5658	ABa	8 cell	13	V. High
dct-13	ABar	598.476	12.542	ABa	8 cell	13	V. High
dct-13	ABpl	359.256	20.866	ABp	8 cell	13	V. High
dct-13	ABpr	124.92	7.90776	ABp	8 cell	13	High
dct-13	Cx1	124.658	21.1134	C	16 cell	27	High
dct-13	E	341.098	12.9875	EMS	8 cell	17	V. High
dct-13	MS	140.794	5.94804	EMS	8 cell	16	High
dgn-1	AB	14.736	1.30246	P0	2 cell	16	Low
dgn-1	P1	54.432	2.67586	P0	2 cell	20	Low
dhs-17	AB	2.88	1.06	P0	2 cell	16	Low
dhs-17	EMS	3.6864	1.192	P1	4 cell	23	Low
dhs-17	MS	11.6064	2.01426	EMS	8 cell	16	Low
dhs-28	AB	1.248	1.026	P0	2 cell	16	Low
dhs-29	Cx2	1.47648	1.3845	C	16 cell	27	Low
dhs-29	Ea	2.3712	1.494	E	16 cell	45	Low
dhs-29	Ep	7.14	2.4875	E	16 cell	47	Low
dhs-29	MSx1	17.0544	4.553	MS	16 cell	23	Low
dhs-29	MSx2	1.0896	1.227	MS	16 cell	23	Low
dhs-3	AB	16.176	1.337	P0	2 cell	16	Low
dhs-8	EMS	13.1904	1.687	P1	4 cell	23	Low
dhs-8	MSx1	14.472	4.015	MS	16 cell	23	Low
dkf-1	AB	83.52	1.83214	P0	2 cell	16	Low
dkf-1	ABa	27.672	1.30097	AB	4 cell	24	Low
dkf-1	P1	68.256	2.02009	P0	2 cell	20	Low
dlk-1	AB	2.544	1.05186	P0	2 cell	16	Low
dod-6	Ep	144.077	31.016	E	16 cell	47	High
dop-4	ABp	11.592	1.46757	AB	4 cell	24	Low
dos-1	ABa	7.176	1.27356	AB	4 cell	24	Low
dos-1	ABar	4.992	1.29885	ABa	8 cell	13	Low
dos-1	ABp	1.176	1.04483	AB	4 cell	24	Low
dos-1	ABpl	3.06	1.22329	ABp	8 cell	13	Low
dos-1	ABpr	1.68	1.12259	ABp	8 cell	13	Low
dos-1	Ea	1.0152	1.19333	E	16 cell	45	Low
dos-1	EMS	2.2848	1.119	P1	4 cell	23	Low
dos-1	Ep	2.7096	1.516	E	16 cell	47	Low
dos-1	MSx1	2.832	1.59	MS	16 cell	23	Low
dos-1	MSx2	4.3776	1.912	MS	16 cell	23	Low
dph-3	ABpl	9.516	1.793	ABp	8 cell	13	Low
dpy-14	Ea	99.9984	21.833	E	16 cell	45	High
dpy-17	Ea	314.198	66.458	E	16 cell	45	V. High
dpy-18	AB	48	1.46296	P0	2 cell	16	Low
dpy-18	ABal	1.26	1.04021	ABa	8 cell	13	Low
dpy-18	ABar	16.248	1.51858	ABa	8 cell	13	Low
dpy-18	ABpr	16.836	1.6197	ABp	8 cell	13	Low
dpy-18	Cx2	7.88544	3.0535	C	16 cell	27	Low
dpy-18	E	30.9408	3.62673	EMS	8 cell	17	Low
dpy-18	MS	2.9184	1.24776	EMS	8 cell	16	Low
dpy-18	P2	15.68	1.71637	P1	4 cell	26	Low
dpy-22	ABa	26.616	1.75034	AB	4 cell	24	Low
dpy-22	ABalx	2.028	1.17378	ABal	16 cell	19	Low
dpy-22	ABarx	4.503	1.56091	ABar	16 cell	19	Low
dpy-22	ABp	6.888	1.19418	AB	4 cell	24	Low
dpy-22	ABpl	5.568	1.26289	ABp	8 cell	13	Low
dpy-22	C	3.1488	1.26333	P2	8 cell	18	Low
dpy-22	Cx1	7.7184	2.02186	C	16 cell	27	Low
dpy-22	Ea	12.3048	2.72278	E	16 cell	45	Low
dpy-22	EMS	9.504	1.30146	P1	4 cell	23	Low
dpy-22	Ep	4.608	1.64516	E	16 cell	47	Low
dpy-22	P1	3.584	1.0732	P0	2 cell	20	Low
dpyd-1	ABpr	4.536	1.378	ABp	8 cell	13	Low
dpyd-1	Ea	2.7432	1.5715	E	16 cell	45	Low
dpyd-1	Ep	10.7496	3.2395	E	16 cell	47	Low
drr-1	Ea	106.217	23.1285	E	16 cell	45	High
dsl-1	ABalx	159.906	27.651	ABal	16 cell	19	High
dsl-1	ABarx	289.758	44.3899	ABar	16 cell	19	V. High
dsl-1	ABplx	426.732	29.4034	ABpl	16 cell	18	V. High
dsl-1	ABpr	135.876	12.323	ABp	8 cell	13	High
dsl-1	Ep	129.533	23.5071	E	16 cell	47	High
dsl-1	MSx1	433.358	91.283	MS	16 cell	23	V. High
dsl-1	MSx2	159.61	34.252	MS	16 cell	23	High
dsl-2	ABa	311.256	5.76977	AB	4 cell	24	High
dsl-2	C	50.7802	7.612	P2	8 cell	18	High
dsl-2	Cx1	169.92	6.81319	C	16 cell	27	High
dsl-2	Cx2	214.854	8.35043	C	16 cell	27	High
dsl-2	MSx1	746.765	23.1808	MS	16 cell	23	V. High
dsl-2	MSx2	519.854	16.441	MS	16 cell	23	V. High
dsl-2	P1	166.784	5.13651	P0	2 cell	20	High
dve-1	Ea	469.944	98.905	E	16 cell	45	V. High
dve-1	Ep	362.148	76.4475	E	16 cell	47	V. High
dylt-3	AB	1.152	1.02172	P0	2 cell	16	Low
dylt-3	ABa	2.712	1.10009	AB	4 cell	24	Low
dylt-3	ABpr	1.02	1.0782	ABp	8 cell	13	Low
dylt-3	EMS	1.5936	1.083	P1	4 cell	23	Low
dys-1	AB	26.592	1.36186	P0	2 cell	16	Low
dys-1	ABp	12.144	1.24269	AB	4 cell	24	Low
dys-1	MS	2.3328	1.243	EMS	8 cell	16	Low
dys-1	P1	25.664	1.52384	P0	2 cell	20	Low
poml-3	MSx1	107.054	23.303	MS	16 cell	23	High
E01A2.8	MSx1	207.739	44.279	MS	16 cell	23	V. High
E01A2.8	MSx2	60.2592	13.554	MS	16 cell	23	High
E01G4.5	ABalx	324.717	11.8391	ABal	16 cell	19	V. High
E01G4.5	ABar	396.828	9.47488	ABa	8 cell	13	High
E01G4.5	ABpl	128.928	10.2701	ABp	8 cell	13	High
E01G4.5	ABprx	327.3	33.2781	ABpr	16 cell	19	V. High
E01G4.5	C	173.199	17.4613	P2	8 cell	18	High
E01G4.5	EMS	167.962	9.748	P1	4 cell	23	High
E01G4.5	MSx1	227.059	10.7034	MS	16 cell	23	V. High
E01G4.7	ABal	485.976	41.498	ABa	8 cell	13	V. High
E01G4.7	ABar	346.248	29.854	ABa	8 cell	13	V. High
E01G4.7	ABplx	410.136	30.5913	ABpl	16 cell	18	V. High
E01G4.7	ABprx	348.315	18.7205	ABpr	16 cell	19	V. High
E01G4.7	Cx1	239.808	15.4093	C	16 cell	27	V. High
E01G4.7	Cx2	73.5341	5.41844	C	16 cell	27	High
E01G4.7	E	561.13	11.1407	EMS	8 cell	17	V. High
E01G4.7	EMS	91.4688	5.764	P1	4 cell	23	High
E01G4.7	MS	622.819	12.2556	EMS	8 cell	16	V. High
E03A3.5	AB	5.52	1.115	P0	2 cell	16	Low
E03A3.5	ABalx	1.077	1.1795	ABal	16 cell	19	Low
E03A3.5	ABarx	6.48	2.08	ABar	16 cell	19	Low
E03A3.5	ABplx	7.38	2.23	ABpl	16 cell	18	Low
E03A3.5	E	1.296	1.135	EMS	8 cell	17	Low
E04A4.3	ABpr	4.98	1.415	ABp	8 cell	13	Low
E04A4.3	Ep	2.5848	1.5385	E	16 cell	47	Low
pcrg-1	ABal	48.936	5.078	ABa	8 cell	13	Low
pcrg-1	ABpl	23.28	2.94	ABp	8 cell	13	Low
pcrg-1	Ea	3.4872	1.7265	E	16 cell	45	Low
ears-1	AB	4.752	1.06274	P0	2 cell	16	Low
ears-1	P1	74.016	2.46578	P0	2 cell	20	Low
ears-1	P3	17.152	1.89143	P2	8 cell	26	Low
eat-16	AB	17.424	1.22759	P0	2 cell	16	Low
eat-16	ABa	12.6	1.26813	AB	4 cell	24	Low
eat-16	ABar	43.848	2.47161	ABa	8 cell	13	Low
eat-16	ABpl	55.704	3.40643	ABp	8 cell	13	Low
eat-16	ABpr	27.78	2.2001	ABp	8 cell	13	Low
eat-16	Cx1	2.0928	1.545	C	16 cell	27	Low
eat-16	E	10.2432	1.4839	EMS	8 cell	17	Low
eat-16	EMS	15.36	1.5694	P1	4 cell	23	Low
eat-16	MSx1	8.4672	2.764	MS	16 cell	23	Low
eat-4	E	2.5152	1.25686	EMS	8 cell	17	Low
eea-1	AB	98.448	2.00441	P0	2 cell	16	Low
eea-1	ABarx	2.58	1.40075	ABar	16 cell	19	Low
eea-1	ABp	10.44	1.10628	AB	4 cell	24	Low
eea-1	ABprx	11.823	2.29383	ABpr	16 cell	19	Low
eea-1	P1	68.16	2.0431	P0	2 cell	20	Low
eea-1	P2	6.7072	1.1256	P1	4 cell	26	Low
EEED8.12	ABal	237.096	14.1282	ABa	8 cell	13	V. High
EEED8.12	ABar	213	12.794	ABa	8 cell	13	V. High
EEED8.12	ABpl	180.144	8.77421	ABp	8 cell	13	High
EEED8.12	ABpr	287.328	13.3998	ABp	8 cell	13	V. High
EEED8.12	Cx2	218.945	12.4308	C	16 cell	27	V. High
EEED8.12	E	208.397	6.4832	EMS	8 cell	17	High
EEED8.2	Ep	87.2952	19.1865	E	16 cell	47	High
EEED8.4	ABal	320.232	14.4846	ABa	8 cell	13	V. High
EEED8.4	ABar	240.444	11.1248	ABa	8 cell	13	V. High
EEED8.4	ABpl	185.616	6.51837	ABp	8 cell	13	High
EEED8.4	ABpr	192.696	6.72886	ABp	8 cell	13	High
EEED8.4	C	64.2355	9.364	P2	8 cell	18	High
EEED8.4	Cx2	187.459	6.21332	C	16 cell	27	High
EEED8.4	EMS	86.9376	5.528	P1	4 cell	23	High
efl-2	AB	23.952	1.48826	P0	2 cell	16	Low
efl-2	ABpr	2.604	1.217	ABp	8 cell	13	Low
efl-2	P1	5.28	1.16145	P0	2 cell	20	Low
efn-2	AB	3.312	1.069	P0	2 cell	16	Low
efn-4	AB	28.32	1.45315	P0	2 cell	16	Low
efn-4	P2	10.7136	1.837	P1	4 cell	26	Low
egal-1	ABal	25.596	3.133	ABa	8 cell	13	Low
egal-1	EMS	1.3824	1.072	P1	4 cell	23	Low
egal-1	P2	2.9952	1.234	P1	4 cell	26	Low
egl-5	AB	7.488	1.156	P0	2 cell	16	Low
egl-8	ABal	1.056	1.088	ABa	8 cell	13	Low
egrh-2	ABal	1.452	1.11668	ABa	8 cell	13	Low
egrh-2	ABar	3.672	1.29508	ABa	8 cell	13	Low
egrh-2	ABpl	7.308	1.609	ABp	8 cell	13	Low
egrh-2	EMS	1.44	1.075	P1	4 cell	23	Low
egrh-2	P2	13.9648	2.091	P1	4 cell	26	Low
egrh-3	AB	17.52	1.26184	P0	2 cell	16	Low
elks-1	AB	120.624	2.55028	P0	2 cell	16	Low
elks-1	ABpl	3.048	1.14623	ABp	8 cell	13	Low
elks-1	ABpr	3.72	1.17847	ABp	8 cell	13	Low
elks-1	Cx2	3.42912	1.64663	C	16 cell	27	Low
elks-1	D	2.31168	1.64482	P3	16 cell	41	Low
elks-1	Ep	3.0912	1.55469	E	16 cell	47	Low
elks-1	MSx1	4.1088	1.50205	MS	16 cell	23	Low
elks-1	P1	68.64	2.32326	P0	2 cell	20	Low
elks-1	P2	1.0112	1.02098	P1	4 cell	26	Low
elo-3	AB	40.896	1.77314	P0	2 cell	16	Low
elo-3	EMS	1.6128	1.084	P1	4 cell	23	Low
elo-3	P2	3.7376	1.292	P1	4 cell	26	Low
elo-4	AB	3.552	1.07088	P0	2 cell	16	Low
elo-9	Ea	56.5104	12.773	E	16 cell	45	High
elt-6	AB	17.904	1.26624	P0	2 cell	16	Low
elt-6	ABal	5.052	1.40993	ABa	8 cell	13	Low
elt-6	P1	6.048	1.1349	P0	2 cell	20	Low
elt-7	Ea	52.164	11.8675	E	16 cell	45	High
elt-7	Ep	547.426	115.047	E	16 cell	47	V. High
end-1	E	304.368	32.705	EMS	8 cell	17	V. High
end-3	E	546.47	12.0596	EMS	8 cell	17	V. High
end-3	EMS	79.6224	5.147	P1	4 cell	23	High
eng-1	ABa	36.792	2.06532	AB	4 cell	24	Low
eng-1	P1	56.48	1.84248	P0	2 cell	20	Low
epg-2	ABal	323.22	27.3037	ABa	8 cell	13	V. High
epg-2	ABar	99.288	9.08008	ABa	8 cell	13	High
epg-2	ABarx	382.656	7.85911	ABar	16 cell	19	High
epg-2	ABpl	188.808	16.3953	ABp	8 cell	13	High
epg-2	ABpr	225.312	19.3718	ABp	8 cell	13	V. High
epg-2	Cx1	148.174	9.39213	C	16 cell	27	High
epg-2	Cx2	124.326	8.04143	C	16 cell	27	High
epg-2	E	229.306	7.12462	EMS	8 cell	17	High
epg-2	MSx1	294.629	6.81866	MS	16 cell	23	High
epg-2	MSx2	226.781	5.47872	MS	16 cell	23	High
epi-1	ABprx	2.376	1.396	ABpr	16 cell	19	Low
epi-1	Ea	6.9816	2.4545	E	16 cell	45	Low
epi-1	Ep	3.6216	1.7545	E	16 cell	47	Low
eps-8	ABal	17.484	2.20413	ABa	8 cell	13	Low
eri-6	ABal	4.032	1.31082	ABa	8 cell	13	Low
exc-4	AB	15.648	1.3165	P0	2 cell	16	Low
exc-4	P1	16.96	1.51456	P0	2 cell	20	Low
exc-7	ABa	60.696	3.07465	AB	4 cell	24	Low
exc-7	EMS	23.6928	2.234	P1	4 cell	23	Low
exc-9	C	92.0832	10.3966	P2	8 cell	18	High
F07A11.5	Ea	28.872	7.015	E	16 cell	45	Low
F07A11.5	Ep	20.7456	5.322	E	16 cell	47	Low
prmn-1	AB	9.408	1.15568	P0	2 cell	16	Low
prmn-1	ABpl	8.556	1.713	ABp	8 cell	13	Low
F08B12.4	ABa	13.152	1.548	AB	4 cell	24	Low
F08B4.3	AB	26.256	1.547	P0	2 cell	16	Low
srpa-72	AB	95.904	1.89396	P0	2 cell	16	Low
srpa-72	P1	31.872	1.44564	P0	2 cell	20	Low
F08F1.3	Cx1	3.32928	1.867	C	16 cell	27	Low
F08F1.4	ABar	1.08	1.09	ABa	8 cell	13	Low
F08F1.4	ABp	1.68	1.07	AB	4 cell	24	Low
F08F1.4	ABpr	1.716	1.13364	ABp	8 cell	13	Low
F08F1.4	Ea	2.8008	1.5835	E	16 cell	45	Low
F08F1.4	Ep	2.7672	1.5765	E	16 cell	47	Low
snpc-1.3	AB	55.968	1.89212	P0	2 cell	16	Low
snpc-1.3	ABpl	1.428	1.119	ABp	8 cell	13	Low
snpc-1.3	C	5.6448	1.735	P2	8 cell	18	Low
F08F8.6	ABa	4.92	1.15697	AB	4 cell	24	Low
F08F8.6	ABp	2.472	1.07887	AB	4 cell	24	Low
F08F8.6	ABpl	1.464	1.08659	ABp	8 cell	13	Low
F08F8.6	C	5.2608	1.50628	P2	8 cell	18	Low
F08F8.6	E	1.6992	1.15064	EMS	8 cell	17	Low
F08F8.6	MS	7.2096	1.63915	EMS	8 cell	16	Low
F08F8.6	P2	1.0624	1.06535	P1	4 cell	26	Low
F08G12.1	ABar	6.48	1.51724	ABa	8 cell	13	Low
F08G12.1	ABp	2.52	1.10294	AB	4 cell	24	Low
F08G12.1	Cx1	2.23872	1.583	C	16 cell	27	Low
F08G12.1	P1	2.944	1.08671	P0	2 cell	20	Low
F08G12.1	P2	6.5664	1.44493	P1	4 cell	26	Low
F08G2.11	ABalx	8.742	2.457	ABal	16 cell	19	Low
F08G2.11	ABarx	14.709	3.4515	ABar	16 cell	19	Low
F08G2.11	ABp	38.304	2.596	AB	4 cell	24	Low
F08G2.11	ABprx	2.271	1.3785	ABpr	16 cell	19	Low
F08G2.11	MS	2.6496	1.276	EMS	8 cell	16	Low
F08G2.7	AB	43.056	1.59365	P0	2 cell	16	Low
F08G2.7	Ep	12.3072	3.564	E	16 cell	47	Low
F08G2.8	ABa	1.68	1.07	AB	4 cell	24	Low
F08G2.8	ABarx	8.778	2.463	ABar	16 cell	19	Low
F08G2.8	ABp	62.352	3.598	AB	4 cell	24	Low
F08G2.8	MS	3.9072	1.407	EMS	8 cell	16	Low
F08H9.3	ABa	129.816	6.409	AB	4 cell	24	High
F08H9.3	ABplx	77.1	11.7083	ABpl	16 cell	18	High
F08H9.3	EMS	117.888	7.14	P1	4 cell	23	High
F08H9.4	ABp	66.72	3.78	AB	4 cell	24	Low
F09B9.5	ABal	2.088	1.14158	ABa	8 cell	13	Low
F09B9.5	ABar	1.116	1.07567	ABa	8 cell	13	Low
F09B9.5	ABpl	1.248	1.08532	ABp	8 cell	13	Low
F09B9.5	Cx1	1.29408	1.24779	C	16 cell	27	Low
F09B9.5	Cx2	2.13888	1.40956	C	16 cell	27	Low
F09B9.5	Ep	2.856	1.44205	E	16 cell	47	Low
F09B9.5	MS	2.3904	1.19545	EMS	8 cell	16	Low
F09C8.2	Ep	51.66	10.6266	E	16 cell	47	High
F09E5.16	ABar	21.252	2.771	ABa	8 cell	13	Low
F09E5.16	ABprx	10.197	2.62011	ABpr	16 cell	19	Low
F09F7.6	Ea	103.841	22.6335	E	16 cell	45	High
F09F7.6	Ep	250.327	53.1515	E	16 cell	47	V. High
F09F7.7	ABar	1.596	1.133	ABa	8 cell	13	Low
F09F7.7	Cx2	24.7085	7.4345	C	16 cell	27	Low
F09F7.7	Ea	4.9248	2.026	E	16 cell	45	Low
F09F7.7	Ep	1.2	1.25	E	16 cell	47	Low
F09F7.7	MSx2	1.4496	1.302	MS	16 cell	23	Low
F09G2.1	P1	2.368	1.074	P0	2 cell	20	Low
pitr-5	ABal	1.584	1.10248	ABa	8 cell	13	Low
pitr-5	ABpl	1.836	1.11715	ABp	8 cell	13	Low
pitr-5	E	1.2864	1.11552	EMS	8 cell	17	Low
pitr-5	MSx1	1.5792	1.329	MS	16 cell	23	Low
pitr-5	P2	1.8048	1.12187	P1	4 cell	26	Low
F10D2.10	ABpl	2.112	1.176	ABp	8 cell	13	Low
WBGene00017337	Ep	11.0472	3.3015	E	16 cell	47	Low
F10D2.8	Ep	151.361	32.5335	E	16 cell	47	High
F10D7.3	Ea	74.5296	16.527	E	16 cell	45	High
F10D7.3	Ep	153.665	33.0135	E	16 cell	47	High
F10E7.1	ABprx	116.979	20.4965	ABpr	16 cell	19	High
F10E7.1	MSx1	130.022	28.088	MS	16 cell	23	High
F10E7.11	ABal	6.264	1.522	ABa	8 cell	13	Low
F10E7.11	EMS	4.4736	1.1569	P1	4 cell	23	Low
F10E7.11	P1	15.52	1.485	P0	2 cell	20	Low
F10E9.2	ABp	4.776	1.18307	AB	4 cell	24	Low
F10E9.2	ABprx	2.571	1.4285	ABpr	16 cell	19	Low
F10G7.10	AB	65.664	1.81818	P0	2 cell	16	Low
F10G7.10	ABal	15.324	1.44464	ABa	8 cell	13	Low
F10G7.10	ABp	4.488	1.06151	AB	4 cell	24	Low
F10G7.10	C	3.81696	1.24091	P2	8 cell	18	Low
F10G7.10	Cx2	3.7632	1.38281	C	16 cell	27	Low
F10G7.10	E	2.3424	1.11126	EMS	8 cell	17	Low
F10G7.10	P1	21.12	1.39474	P0	2 cell	20	Low
F10G8.8	AB	10.656	1.19154	P0	2 cell	16	Low
F10G8.8	ABa	3.144	1.09486	AB	4 cell	24	Low
F10G8.8	ABpr	3.6	1.28681	ABp	8 cell	13	Low
F10G8.8	EMS	14.2848	1.73591	P1	4 cell	23	Low
F11D5.1	AB	6.384	1.11606	P0	2 cell	16	Low
F11D5.1	ABp	4.752	1.15481	AB	4 cell	24	Low
F11D5.1	P2	16.7808	2.311	P1	4 cell	26	Low
gba-3	Ea	29.9232	7.234	E	16 cell	45	Low
gba-3	Ep	11.3472	3.364	E	16 cell	47	Low
F12E12.11	AB	51.36	2.07	P0	2 cell	16	Low
F12E12.11	P1	1.248	1.039	P0	2 cell	20	Low
F13D12.3	MSx1	2.1216	1.442	MS	16 cell	23	Low
F13D12.6	EMS	1.1136	1.058	P1	4 cell	23	Low
F13D12.6	Ep	1.0224	1.19293	E	16 cell	47	Low
F13D12.6	MS	2.5344	1.24953	EMS	8 cell	16	Low
F13E9.11	ABarx	1.011	1.1685	ABar	16 cell	19	Low
F13E9.11	ABplx	5.658	1.943	ABpl	16 cell	18	Low
F13E9.11	MS	2.1984	1.229	EMS	8 cell	16	Low
F13E9.13	Ea	59.784	13.455	E	16 cell	45	High
F13E9.13	Ep	138.382	29.8295	E	16 cell	47	High
F13H8.11	Ea	118.27	25.6395	E	16 cell	45	High
F13H8.11	Ep	56.7576	12.8245	E	16 cell	47	High
F13H8.5	Ea	2.0088	1.4185	E	16 cell	45	Low
F14B6.2	ABal	1.92	1.16	ABa	8 cell	13	Low
F14B6.2	EMS	1.4592	1.076	P1	4 cell	23	Low
F14B6.3	ABa	106.128	5.422	AB	4 cell	24	High
F14B6.3	ABal	315.408	5.84766	ABa	8 cell	13	High
F14B6.3	ABpl	162.324	11.568	ABp	8 cell	13	High
F14B6.3	ABpr	482.652	32.4227	ABp	8 cell	13	V. High
F14B6.3	Cx1	151.35	13.3053	C	16 cell	27	High
F14B6.3	Cx2	126.278	11.2669	C	16 cell	27	High
F14B6.3	Ea	224.844	9.76216	E	16 cell	45	High
F14B6.3	Ep	373.075	15.5387	E	16 cell	47	V. High
F14B6.3	MSx1	241.243	5.12432	MS	16 cell	23	High
F14D7.6	EMS	3.0528	1.159	P1	4 cell	23	Low
shw-1	AB	106.896	2.45271	P0	2 cell	16	Low
shw-1	P1	15.456	1.31507	P0	2 cell	20	Low
F14F3.5	AB	4.32	1.07595	P0	2 cell	16	Low
F14F3.5	ABa	3.648	1.11922	AB	4 cell	24	Low
F14F3.5	ABpl	2.1	1.14	ABp	8 cell	13	Low
F14F3.5	P1	2.56	1.06751	P0	2 cell	20	Low
F14H12.6	Ea	414.446	87.343	E	16 cell	45	V. High
F14H12.6	Ep	522.384	109.83	E	16 cell	47	V. High
F16H11.1	AB	2.16	1.045	P0	2 cell	16	Low
phf-32	Ea	2.2896	1.477	E	16 cell	45	Low
F17A9.4	AB	44.208	1.60712	P0	2 cell	16	Low
F17A9.4	Cx1	2.02752	1.528	C	16 cell	27	Low
F17C11.12	Ep	18.6792	4.8915	E	16 cell	47	Low
zip-9	Ea	2.8848	1.601	E	16 cell	45	Low
F17H10.2	ABal	3.048	1.254	ABa	8 cell	13	Low
F17H10.2	ABarx	1.362	1.227	ABar	16 cell	19	Low
F17H10.2	E	2.2848	1.238	EMS	8 cell	17	Low
F17H10.2	Ea	7.9272	2.33401	E	16 cell	45	Low
F17H10.2	Ep	10.6824	2.79766	E	16 cell	47	Low
F17H10.2	MSx1	1.1472	1.239	MS	16 cell	23	Low
snx-17	Ep	70.836	14.1294	E	16 cell	47	High
snx-17	MSx1	65.64	14.675	MS	16 cell	23	High
F18A11.2	ABa	3.384	1.11672	AB	4 cell	24	Low
F18A11.2	ABalx	1.272	1.16383	ABal	16 cell	19	Low
F18A11.2	ABpr	1.884	1.12651	ABp	8 cell	13	Low
F18A11.2	ABprx	1.464	1.17454	ABpr	16 cell	19	Low
F18A11.2	D	1.73261	1.50857	P3	16 cell	41	Low
F18A11.2	EMS	2.2272	1.09134	P1	4 cell	23	Low
F18A11.2	MSx1	1.5792	1.25824	MS	16 cell	23	Low
F18A11.6	ABa	17.328	1.70233	AB	4 cell	24	Low
F18C12.4	ABpl	14.304	2.192	ABp	8 cell	13	Low
F18E3.11	EMS	178.022	10.272	P1	4 cell	23	High
F18E3.13	EMS	77.664	5.045	P1	4 cell	23	High
F19B10.1	Cx2	57.7843	10.2889	C	16 cell	27	High
F19B10.5	AB	3.36	1.07	P0	2 cell	16	Low
F19B10.5	P1	14.048	1.439	P0	2 cell	20	Low
F19B2.12	AB	3.84	1.08	P0	2 cell	16	Low
F19F10.1	ABarx	121.278	21.213	ABar	16 cell	19	High
F19F10.1	ABpl	154.02	13.835	ABp	8 cell	13	High
F19F10.1	ABprx	176.232	25.7656	ABpr	16 cell	19	High
F19F10.1	E	194.918	21.304	EMS	8 cell	17	High
ets-7	ABplx	98.322	17.387	ABpl	16 cell	18	High
ets-7	ABprx	64.128	11.688	ABpr	16 cell	19	High
ets-7	Ep	274.922	58.2755	E	16 cell	47	V. High
ets-7	MSx2	171.806	36.793	MS	16 cell	23	High
F20A1.2	AB	19.536	1.407	P0	2 cell	16	Low
F20B6.9	ABal	3.78	1.315	ABa	8 cell	13	Low
F20B6.9	ABpl	3.228	1.269	ABp	8 cell	13	Low
F20B6.9	Cx2	1.1904	1.31	C	16 cell	27	Low
F20B6.9	MSx1	7.8288	2.631	MS	16 cell	23	Low
F20D6.11	AB	29.664	1.5608	P0	2 cell	16	Low
F20D6.11	P1	86.208	3.44465	P0	2 cell	20	Low
F20H11.6	ABa	18.576	1.774	AB	4 cell	24	Low
F20H11.6	ABar	3.768	1.177	ABa	8 cell	13	Low
F20H11.6	ABp	22.272	1.928	AB	4 cell	24	Low
F20H11.6	P1	22.272	1.696	P0	2 cell	20	Low
prde-1	AB	32.832	1.66408	P0	2 cell	16	Low
prde-1	P1	1.792	1.05437	P0	2 cell	20	Low
F21D9.1	ABalx	28.365	5.7275	ABal	16 cell	19	Low
F21D9.1	ABplx	11.088	2.848	ABpl	16 cell	18	Low
F21D9.1	ABprx	4.137	1.6895	ABpr	16 cell	19	Low
F21D9.1	MSx1	2.9904	1.623	MS	16 cell	23	Low
F21D9.1	MSx2	15.1824	4.163	MS	16 cell	23	Low
F21D9.5	ABal	76.44	7.37	ABa	8 cell	13	High
F21D9.6	ABalx	154.659	26.7765	ABal	16 cell	19	High
F21D9.6	ABplx	164.952	9.71103	ABpl	16 cell	18	High
F21D9.6	Cx1	99.5174	25.6584	C	16 cell	27	High
F21D9.6	Ea	50.6184	11.5455	E	16 cell	45	High
F21G4.6	AB	9.696	1.1285	P0	2 cell	16	Low
F22B7.9	Ep	91.0968	19.9785	E	16 cell	47	High
F22B8.7	Ea	165.878	9.94358	E	16 cell	45	High
F22B8.7	Ep	84.8184	5.57311	E	16 cell	47	High
F22B8.7	MSx1	75.9648	5.61803	MS	16 cell	23	High
malt-1	ABa	48.816	3.034	AB	4 cell	24	Low
malt-1	ABp	7.104	1.296	AB	4 cell	24	Low
malt-1	ABpr	11.124	1.71528	ABp	8 cell	13	Low
malt-1	EMS	22.3104	2.11409	P1	4 cell	23	Low
F22D6.8	ABa	8.472	1.353	AB	4 cell	24	Low
F22D6.9	AB	122.016	2.88716	P0	2 cell	16	Low
F22D6.9	P1	43.264	2.00371	P0	2 cell	20	Low
F22E5.2	Ea	3.4152	1.7115	E	16 cell	45	Low
F22E5.2	Ep	24.6792	6.1415	E	16 cell	47	Low
F22E5.20	ABalx	72.558	8.88331	ABal	16 cell	19	High
F22E5.20	ABplx	80.058	14.343	ABpl	16 cell	18	High
F22E5.20	ABprx	108.375	15.3695	ABpr	16 cell	19	High
F22E5.20	E	62.832	6.36916	EMS	8 cell	17	High
F22E5.20	Ea	159.456	5.27872	E	16 cell	45	High
F22E5.20	MSx1	110.794	22.4716	MS	16 cell	23	High
F22E5.20	MSx2	116.386	23.5553	MS	16 cell	23	High
F22G12.3	ABalx	73.557	13.2595	ABal	16 cell	19	High
F22G12.3	ABplx	61.584	11.264	ABpl	16 cell	18	High
F22G12.3	ABprx	98.367	17.3945	ABpr	16 cell	19	High
F22G12.3	MSx1	163.344	19.3847	MS	16 cell	23	High
F22G12.4	AB	46.992	1.56919	P0	2 cell	16	Low
F22G12.4	P1	1.184	1.02151	P0	2 cell	20	Low
F22G12.4	P2	13.952	1.62038	P1	4 cell	26	Low
F22H10.6	Ep	11.7072	3.439	E	16 cell	47	Low
F23A7.1	AB	13.584	1.283	P0	2 cell	16	Low
F23A7.1	Cx2	25.8413	7.7295	C	16 cell	27	Low
F23A7.1	Ep	1.5408	1.321	E	16 cell	47	Low
F23A7.6	ABalx	14.049	3.3415	ABal	16 cell	19	Low
F23A7.6	ABprx	10.08	2.68	ABpr	16 cell	19	Low
F23A7.6	Cx2	12.9274	4.3665	C	16 cell	27	Low
F23A7.6	E	10.1472	2.057	EMS	8 cell	17	Low
F23A7.6	Ea	5.0256	1.50899	E	16 cell	45	Low
F23A7.6	Ep	23.4576	3.37579	E	16 cell	47	Low
F23A7.6	MSx1	11.5776	3.412	MS	16 cell	23	Low
F23D12.10	AB	1.968	1.04016	P0	2 cell	16	Low
F23D12.4	ABpl	142.656	12.888	ABp	8 cell	13	High
F23D12.4	Ep	208.97	12.0272	E	16 cell	47	V. High
F23D12.4	MSx2	58.9872	13.289	MS	16 cell	23	High
jmjd-3.2	ABarx	10.14	2.69	ABar	16 cell	19	Low
jmjd-3.2	ABplx	3.492	1.582	ABpl	16 cell	18	Low
jmjd-3.2	ABprx	6.591	2.0985	ABpr	16 cell	19	Low
jmjd-3.2	Ea	15.3552	4.199	E	16 cell	45	Low
F23H12.3	ABp	2.376	1.099	AB	4 cell	24	Low
hmgs-1	ABp	14.208	1.52529	AB	4 cell	24	Low
hmgs-1	Cx2	1.13664	1.296	C	16 cell	27	Low
hmgs-1	MSx1	1.3584	1.27081	MS	16 cell	23	Low
maph-1.2	AB	99.072	2.14667	P0	2 cell	16	Low
maph-1.2	P1	57.824	2.00389	P0	2 cell	20	Low
F25E5.1	AB	78.96	1.77668	P0	2 cell	16	Low
F25E5.1	ABa	66.216	1.73319	AB	4 cell	24	Low
F25E5.1	ABarx	2.862	1.44044	ABar	16 cell	19	Low
F25E5.1	ABp	60.768	1.67287	AB	4 cell	24	Low
F25E5.1	C	25.705	3.70137	P2	8 cell	18	Low
F25E5.1	E	4.6272	1.17872	EMS	8 cell	17	Low
F25E5.1	Ea	16.6968	2.09421	E	16 cell	45	Low
F25E5.1	Ep	1.3656	1.08949	E	16 cell	47	Low
F25E5.1	P1	24.768	1.36544	P0	2 cell	20	Low
F25E5.1	P4	1.1606	1.9445	P3	16 cell	65	Low
F25E5.5	P2	1.3824	1.108	P1	4 cell	26	Low
slc-17.8	Ea	139.294	30.0195	E	16 cell	45	High
F25H2.15	ABar	19.812	2.651	ABa	8 cell	13	Low
F25H2.15	ABarx	6.21	1.39042	ABar	16 cell	19	Low
F25H5.10	Ep	60.8832	7.86364	E	16 cell	47	High
F26A1.13	AB	6.432	1.11817	P0	2 cell	16	Low
F26A1.13	ABar	2.316	1.16812	ABa	8 cell	13	Low
F26A1.13	P1	20.8	1.57319	P0	2 cell	20	Low
F26A1.14	ABa	1.2	1.05	AB	4 cell	24	Low
F26A1.14	ABp	2.928	1.122	AB	4 cell	24	Low
F26A1.14	P2	1.216	1.095	P1	4 cell	26	Low
F26E4.7	ABa	9.072	1.27471	AB	4 cell	24	Low
F26E4.7	EMS	9.0624	1.472	P1	4 cell	23	Low
F26F12.3	Ea	1.2528	1.261	E	16 cell	45	Low
F26F2.7	AB	122.832	2.1919	P0	2 cell	16	Low
F26F2.7	D	5.08416	1.54765	P3	16 cell	41	Low
F26F2.7	P1	85.216	2.24034	P0	2 cell	20	Low
F26F2.7	P2	20.3264	1.33015	P1	4 cell	26	Low
F26F4.8	EMS	96.6912	6.036	P1	4 cell	23	High
F26H11.4	P1	3.776	1.118	P0	2 cell	20	Low
F27B3.7	AB	9.696	1.202	P0	2 cell	16	Low
F27B3.7	EMS	18.6624	1.972	P1	4 cell	23	Low
aptf-4	ABal	119.292	10.941	ABa	8 cell	13	High
aptf-4	ABalx	268.17	5.08509	ABal	16 cell	19	High
aptf-4	ABarx	297.525	11.2708	ABar	16 cell	19	V. High
aptf-4	ABplx	395.934	53.2892	ABpl	16 cell	18	V. High
aptf-4	ABprx	364.863	22.5564	ABpr	16 cell	19	V. High
aptf-4	C	105.4	14.724	P2	8 cell	18	High
aptf-4	Cx1	315.053	6.5722	C	16 cell	27	High
aptf-4	Cx2	329.405	6.82603	C	16 cell	27	High
aptf-4	E	178.32	12.8842	EMS	8 cell	17	High
aptf-4	MSx1	514.685	42.6897	MS	16 cell	23	V. High
aptf-4	MSx2	351.173	29.4452	MS	16 cell	23	V. High
F28C6.10	MSx1	1.1232	1.234	MS	16 cell	23	Low
F28F8.10	AB	22.512	1.469	P0	2 cell	16	Low
F28H6.8	EMS	184.838	10.627	P1	4 cell	23	High
selt-1.2	ABa	113.136	5.714	AB	4 cell	24	High
F29B9.1	ABa	5.208	1.217	AB	4 cell	24	Low
F29B9.1	E	3.744	1.39	EMS	8 cell	17	Low
F29B9.5	ABa	19.032	1.793	AB	4 cell	24	Low
F29B9.5	Ea	1.2912	1.269	E	16 cell	45	Low
F29G9.1	ABal	2.052	1.171	ABa	8 cell	13	Low
F29G9.1	EMS	1.6128	1.084	P1	4 cell	23	Low
F29G9.7	C	58.921	8.672	P2	8 cell	18	High
F29G9.7	EMS	93.5808	5.874	P1	4 cell	23	High
F30H5.4	Ea	92.16	20.2	E	16 cell	45	High
F30H5.4	Ep	87.7152	19.274	E	16 cell	47	High
F30H5.4	MSx2	72.6816	16.142	MS	16 cell	23	High
F31C3.3	AB	60.144	1.56518	P0	2 cell	16	Low
F31C3.3	ABa	4.44	1.05331	AB	4 cell	24	Low
F31C3.3	ABalx	2.52	1.24027	ABal	16 cell	19	Low
F31C3.3	ABar	3.216	1.07332	ABa	8 cell	13	Low
F31C3.3	ABarx	8.529	1.36235	ABar	16 cell	19	Low
F31C3.3	ABp	39.504	1.47435	AB	4 cell	24	Low
F31C3.3	ABprx	1.611	1.17723	ABpr	16 cell	19	Low
F31C3.3	C	13.4938	1.74671	P2	8 cell	18	Low
F31C3.3	EMS	51.1872	1.78969	P1	4 cell	23	Low
F31C3.3	Ep	4.4136	1.27236	E	16 cell	47	Low
F31C3.3	MSx1	9.3888	2.62594	MS	16 cell	23	Low
F31C3.3	MSx2	9.0048	2.55943	MS	16 cell	23	Low
F31C3.3	P1	37.088	1.52278	P0	2 cell	20	Low
psf-2	ABa	5.304	1.20849	AB	4 cell	24	Low
F31D4.5	ABa	4.152	1.173	AB	4 cell	24	Low
mth-2	AB	1.392	1.02874	P0	2 cell	16	Low
mth-2	ABp	1.632	1.06551	AB	4 cell	24	Low
F31E3.6	ABa	5.208	1.217	AB	4 cell	24	Low
F31E3.6	ABp	3.048	1.127	AB	4 cell	24	Low
F31E9.6	AB	1.776	1.037	P0	2 cell	16	Low
F31F6.1	AB	10.032	1.209	P0	2 cell	16	Low
F32A5.8	AB	24.384	1.508	P0	2 cell	16	Low
F32A5.8	ABp	20.712	1.57228	AB	4 cell	24	Low
F32A5.8	P1	47.04	2.47	P0	2 cell	20	Low
maph-1.1	AB	19.632	1.40495	P0	2 cell	16	Low
F32B4.4	ABprx	1.356	1.226	ABpr	16 cell	19	Low
F32B5.7	ABpl	9.66	1.805	ABp	8 cell	13	Low
best-13	AB	76.368	2.38348	P0	2 cell	16	Low
best-13	ABa	29.496	1.44838	AB	4 cell	24	Low
best-13	ABpl	2.964	1.247	ABp	8 cell	13	Low
best-13	C	1.94304	1.253	P2	8 cell	18	Low
best-13	P1	62.624	2.70174	P0	2 cell	20	Low
F32D1.11	EMS	4.512	1.235	P1	4 cell	23	Low
F32D8.12	AB	13.92	1.26079	P0	2 cell	16	Low
F32D8.12	ABa	10.032	1.29815	AB	4 cell	24	Low
F32D8.12	P1	12.928	1.36331	P0	2 cell	20	Low
F32H2.12	ABa	2.016	1.08	AB	4 cell	24	Low
F32H2.12	ABpr	1.344	1.10566	ABp	8 cell	13	Low
F33G12.6	AB	49.584	1.46763	P0	2 cell	16	Low
F33G12.6	EMS	29.6448	1.98156	P1	4 cell	23	Low
F34D10.6	EMS	1.7856	1.093	P1	4 cell	23	Low
F34D10.9	AB	2.352	1.04662	P0	2 cell	16	Low
F34D6.1	ABalx	86.529	14.9473	ABal	16 cell	19	High
F34D6.1	ABplx	104.808	10.0508	ABpl	16 cell	18	High
F34D6.1	MSx1	140.155	30.199	MS	16 cell	23	High
F35C11.6	Ea	22.2624	5.638	E	16 cell	45	Low
F35C11.6	Ep	16.9584	4.533	E	16 cell	47	Low
F35E2.2	Ea	23.8416	5.967	E	16 cell	45	Low
F35E2.5	Cx2	6.50304	2.6935	C	16 cell	27	Low
F35E2.8	MSx1	74.5968	16.541	MS	16 cell	23	High
F35H10.10	ABa	1.224	1.0459	AB	4 cell	24	Low
F35H10.10	ABp	1.536	1.05761	AB	4 cell	24	Low
F35H12.5	AB	36.672	1.60731	P0	2 cell	16	Low
F35H12.5	P1	28.576	1.70986	P0	2 cell	20	Low
F36A2.3	Ep	162.144	29.1266	E	16 cell	47	High
madf-2	AB	2.448	1.02445	P0	2 cell	16	Low
madf-2	ABa	27	1.52644	AB	4 cell	24	Low
madf-2	ABp	58.68	2.14413	AB	4 cell	24	Low
madf-2	D	6.00883	2.956	P3	16 cell	41	Low
madf-2	EMS	24.8256	2.24207	P1	4 cell	23	Low
madf-2	P2	3.968	1.29779	P1	4 cell	26	Low
F36D1.9	ABa	5.784	1.2129	AB	4 cell	24	Low
F36D1.9	ABp	22.224	1.81802	AB	4 cell	24	Low
F36D1.9	P1	15.264	1.33974	P0	2 cell	20	Low
F36D4.1	ABa	2.064	1.08022	AB	4 cell	24	Low
F36D4.1	ABp	3.672	1.14272	AB	4 cell	24	Low
F36D4.1	ABpl	2.784	1.18939	ABp	8 cell	13	Low
WBGene00018095	Cx2	9.11616	3.374	C	16 cell	27	Low
WBGene00018095	MS	38.4576	5.006	EMS	8 cell	16	Low
F36G3.2	AB	57.072	1.60632	P0	2 cell	16	Low
F36G3.2	ABa	69.864	1.92413	AB	4 cell	24	Low
F36G3.2	ABpl	10.716	1.54518	ABp	8 cell	13	Low
F36G3.2	ABpr	24.48	2.24542	ABp	8 cell	13	Low
F36H5.4	ABarx	1.284	1.214	ABar	16 cell	19	Low
F36H5.4	Ea	20.8176	5.337	E	16 cell	45	Low
F36H5.4	MSx1	3.7824	1.788	MS	16 cell	23	Low
F36H5.8	ABalx	19.407	4.2345	ABal	16 cell	19	Low
F36H5.8	ABar	19.056	2.588	ABa	8 cell	13	Low
F36H5.8	ABplx	1.404	1.234	ABpl	16 cell	18	Low
F36H5.8	ABprx	23.268	4.69685	ABpr	16 cell	19	Low
F36H5.8	Ep	6.8376	2.4245	E	16 cell	47	Low
F36H5.8	MSx1	17.2944	4.603	MS	16 cell	23	Low
F37A4.3	ABa	1.752	1.06415	AB	4 cell	24	Low
F37A4.3	ABar	3.432	1.23617	ABa	8 cell	13	Low
F37A4.3	ABpl	1.908	1.14286	ABp	8 cell	13	Low
F37A4.3	ABpr	3.192	1.23899	ABp	8 cell	13	Low
F37A4.3	MS	2.8032	1.26165	EMS	8 cell	16	Low
F37C12.18	ABa	6.24	1.26	AB	4 cell	24	Low
F37C4.5	AB	46.656	1.63199	P0	2 cell	16	Low
F37C4.5	Ea	1.62	1.3375	E	16 cell	45	Low
F37C4.5	P1	54.016	2.09753	P0	2 cell	20	Low
F37C4.6	Ea	120.756	26.1575	E	16 cell	45	High
F37C4.6	Ep	112.26	24.3875	E	16 cell	47	High
F37D6.4	ABalx	90.159	16.0265	ABal	16 cell	19	High
F37D6.4	ABarx	358.236	60.706	ABar	16 cell	19	V. High
F37D6.4	ABprx	78.204	14.034	ABpr	16 cell	19	High
F37D6.4	Ea	134.71	29.0645	E	16 cell	45	High
F37D6.4	Ep	542.702	114.063	E	16 cell	47	V. High
F37D6.4	MSx1	87.288	19.185	MS	16 cell	23	High
F37H8.5	Ea	51.0024	11.6255	E	16 cell	45	High
F37H8.5	Ep	90.6696	19.8895	E	16 cell	47	High
F38A1.8	ABpr	4.596	1.30397	ABp	8 cell	13	Low
F38A1.8	E	4.2144	1.43379	EMS	8 cell	17	Low
F38B2.4	AB	53.376	1.59914	P0	2 cell	16	Low
F38B2.4	ABp	38.088	1.5347	AB	4 cell	24	Low
F38B2.4	Ep	18.6624	4.888	E	16 cell	47	Low
F38C2.7	ABal	176.352	6.03978	ABa	8 cell	13	High
F38C2.7	ABpl	235.056	9.96886	ABp	8 cell	13	High
F38C2.7	ABpr	222.54	9.4913	ABp	8 cell	13	High
F38C2.7	Cx1	127.803	10.8789	C	16 cell	27	High
F38C2.7	EMS	95.4432	5.971	P1	4 cell	23	High
F38E11.9	AB	44.832	1.934	P0	2 cell	16	Low
F38E9.1	ABp	10.32	1.28956	AB	4 cell	24	Low
F38E9.5	AB	442.896	5.45534	P0	2 cell	16	High
F38E9.5	P1	274.336	5.13955	P0	2 cell	20	High
F38E9.5	P3	83.1539	10.7837	P2	8 cell	26	High
F39C12.1	ABar	15.96	1.9249	ABa	8 cell	13	Low
F39C12.1	C	6.02112	1.68115	P2	8 cell	18	Low
F39C12.1	E	2.8512	1.19946	EMS	8 cell	17	Low
F39C12.1	P1	12.96	1.28846	P0	2 cell	20	Low
F39E9.20	ABalx	16.014	3.669	ABal	16 cell	19	Low
F39E9.21	ABalx	48.9	9.15	ABal	16 cell	19	Low
F39E9.21	C	19.3306	3.517	P2	8 cell	18	Low
F39E9.7	ABalx	20.622	4.437	ABal	16 cell	19	Low
F39F10.4	ABal	498.864	42.572	ABa	8 cell	13	V. High
F39F10.4	ABar	219.204	19.267	ABa	8 cell	13	V. High
F39F10.4	ABarx	631.359	6.46149	ABar	16 cell	19	High
F39F10.4	ABpl	595.836	50.653	ABp	8 cell	13	V. High
F39F10.4	ABpr	280.284	24.357	ABp	8 cell	13	V. High
F39F10.4	ABprx	595.353	5.0738	ABpr	16 cell	19	High
F39F10.4	Cx1	157.609	35.0332	C	16 cell	27	High
F39F10.4	E	980.669	103.153	EMS	8 cell	17	V. High
F39F10.4	MS	474.672	50.445	EMS	8 cell	16	V. High
F40F8.12	ABp	2.232	1.08493	AB	4 cell	24	Low
F40F8.12	E	2.2368	1.21086	EMS	8 cell	17	Low
F40F8.12	P2	1.3056	1.09506	P1	4 cell	26	Low
F40F8.12	P3	4.31104	1.7166	P2	8 cell	26	Low
F40F8.3	AB	3.84	1.06843	P0	2 cell	16	Low
F40F8.3	ABar	3.504	1.27444	ABa	8 cell	13	Low
F40F8.3	ABpl	15.672	2.306	ABp	8 cell	13	Low
F40F8.3	P1	37.632	2.00599	P0	2 cell	20	Low
F40F9.3	Ea	8.3616	2.742	E	16 cell	45	Low
F40G12.14	ABal	45.84	4.82	ABa	8 cell	13	Low
F40G12.14	ABar	4.152	1.346	ABa	8 cell	13	Low
F40G12.14	ABarx	24.765	4.06649	ABar	16 cell	19	Low
F40G12.14	ABpl	29.964	3.497	ABp	8 cell	13	Low
F40G12.14	ABprx	1.296	1.216	ABpr	16 cell	19	Low
F40G12.14	MSx1	4.7952	1.999	MS	16 cell	23	Low
F40G9.12	ABal	64.848	6.404	ABa	8 cell	13	High
F40G9.12	ABarx	119.691	17.0229	ABar	16 cell	19	High
F40G9.12	ABpl	304.836	26.403	ABp	8 cell	13	V. High
F40G9.12	ABprx	172.659	11.9167	ABpr	16 cell	19	High
F40G9.12	MSx1	128.64	18.5968	MS	16 cell	23	High
F40G9.14	ABal	88.44	8.37	ABa	8 cell	13	High
F40G9.14	MSx1	68.0256	15.172	MS	16 cell	23	High
F40G9.17	AB	12.336	1.257	P0	2 cell	16	Low
F40G9.18	ABal	95.448	8.954	ABa	8 cell	13	High
F40G9.18	ABalx	242.736	5.5182	ABal	16 cell	19	High
F40G9.18	ABar	94.236	8.853	ABa	8 cell	13	High
F40G9.18	ABplx	198.264	10.8757	ABpl	16 cell	18	High
F40G9.18	ABpr	72.564	7.047	ABp	8 cell	13	High
F40G9.18	E	113.539	12.4381	EMS	8 cell	17	High
F40G9.18	MSx1	186.35	9.24968	MS	16 cell	23	High
F40G9.20	ABalx	602.382	101.397	ABal	16 cell	19	V. High
F40G9.20	ABplx	708.456	119.076	ABpl	16 cell	18	V. High
F40G9.5	ABalx	2.679	1.4465	ABal	16 cell	19	Low
F40G9.5	ABprx	3.552	1.592	ABpr	16 cell	19	Low
F40G9.5	E	2.7552	1.287	EMS	8 cell	17	Low
F40G9.6	E	1.1136	1.116	EMS	8 cell	17	Low
F40G9.9	ABal	67.74	6.645	ABa	8 cell	13	High
F40G9.9	ABalx	217.212	6.44801	ABal	16 cell	19	High
F40G9.9	ABar	137.472	12.456	ABa	8 cell	13	High
F40G9.9	ABpl	102.18	9.515	ABp	8 cell	13	High
F40G9.9	ABplx	273.75	5.79506	ABpl	16 cell	18	High
F40G9.9	ABpr	194.772	17.231	ABp	8 cell	13	High
F40G9.9	Ea	96.7032	11.0431	E	16 cell	45	High
F40G9.9	Ep	81.1032	9.42298	E	16 cell	47	High
F40G9.9	MSx1	270.346	31.6098	MS	16 cell	23	V. High
F41B4.3	ABa	33.888	2.27899	AB	4 cell	24	Low
F41B4.3	ABpl	11.352	1.946	ABp	8 cell	13	Low
F41B4.3	Ea	11.2152	3.3365	E	16 cell	45	Low
F41B4.3	EMS	1.824	1.095	P1	4 cell	23	Low
F42A10.9	ABa	5.952	1.17514	AB	4 cell	24	Low
F42A10.9	ABal	4.368	1.21875	ABa	8 cell	13	Low
F42A10.9	ABalx	4.257	1.34985	ABal	16 cell	19	Low
F42A10.9	ABar	9.984	1.5	ABa	8 cell	13	Low
F42A10.9	ABp	8.544	1.25141	AB	4 cell	24	Low
F42A10.9	ABpl	7.584	1.35666	ABp	8 cell	13	Low
F42A10.9	ABplx	1.404	1.09734	ABpl	16 cell	18	Low
F42A10.9	ABpr	8.52	1.40068	ABp	8 cell	13	Low
F42A10.9	ABprx	1.788	1.12006	ABpr	16 cell	19	Low
F42A10.9	C	4.86912	1.33333	P2	8 cell	18	Low
F42A10.9	E	1.5264	1.10057	EMS	8 cell	17	Low
F42A10.9	MS	16.7808	2.10563	EMS	8 cell	16	Low
F42A10.9	MSx2	2.0592	1.12887	MS	16 cell	23	Low
F42A10.9	P2	1.5104	1.06614	P1	4 cell	26	Low
F42C5.9	P1	29.536	1.61863	P0	2 cell	20	Low
ceh-86	AB	13.872	1.2553	P0	2 cell	16	Low
ceh-86	ABa	80.496	3.36031	AB	4 cell	24	Low
ceh-86	ABpl	14.52	2.21	ABp	8 cell	13	Low
ceh-86	ABplx	2.994	1.22579	ABpl	16 cell	18	Low
ceh-86	Cx1	5.9136	2.50685	C	16 cell	27	Low
ceh-86	Ep	3.9672	1.77606	E	16 cell	47	Low
ceh-86	P1	6.176	1.17049	P0	2 cell	20	Low
erp-44.3	ABalx	5.46	1.91	ABal	16 cell	19	Low
erp-44.3	ABarx	6.372	2.062	ABar	16 cell	19	Low
erp-44.3	Ea	2.5056	1.48694	E	16 cell	45	Low
F42G8.8	MSx1	13.8528	3.886	MS	16 cell	23	Low
F43C11.10	ABarx	1.005	1.1675	ABar	16 cell	19	Low
F43C11.10	Ep	4.0176	1.837	E	16 cell	47	Low
sly-1	ABal	1.212	1.09873	ABa	8 cell	13	Low
sly-1	EMS	1.6512	1.07685	P1	4 cell	23	Low
F43G6.5	ABa	142.896	6.954	AB	4 cell	24	High
F43G6.5	ABal	370.776	5.4432	ABa	8 cell	13	High
F43G6.5	C	187.092	25.361	P2	8 cell	18	High
F43G6.5	E	303.61	5.75222	EMS	8 cell	17	High
F43G6.5	EMS	108.576	6.655	P1	4 cell	23	High
F43G6.5	MSx1	55.2384	11.0244	MS	16 cell	23	High
F43G6.5	MSx2	122.626	23.2535	MS	16 cell	23	High
F44A2.7	Ea	5.6592	2.179	E	16 cell	45	Low
F44B9.2	ABa	2.16	1.0858	AB	4 cell	24	Low
F44B9.2	ABp	2.448	1.09724	AB	4 cell	24	Low
F44B9.2	E	1.3824	1.13649	EMS	8 cell	17	Low
magu-4	AB	20.304	1.41511	P0	2 cell	16	Low
F44F1.4	ABal	52.716	5.393	ABa	8 cell	13	High
F44F1.4	ABalx	139.182	5.30132	ABal	16 cell	19	High
F44F1.4	ABar	312.516	27.043	ABa	8 cell	13	V. High
F44F1.4	ABplx	181.68	14.4698	ABpl	16 cell	18	High
F44F1.4	ABprx	178.719	6.99085	ABpr	16 cell	19	High
F44F1.4	Cx1	112.754	13.4262	C	16 cell	27	High
F44F1.4	Cx2	54.5069	7.00698	C	16 cell	27	High
F44F1.4	MSx1	56.1264	12.693	MS	16 cell	23	High
F44F1.4	MSx2	65.16	14.575	MS	16 cell	23	High
F44F1.5	ABalx	130.089	11.76	ABal	16 cell	19	High
F44F1.5	ABar	100.284	9.357	ABa	8 cell	13	High
F44F1.5	Cx1	115.826	26.5619	C	16 cell	27	High
F44F1.6	ABalx	6.024	2.004	ABal	16 cell	19	Low
F44F1.6	ABplx	1.41	1.235	ABpl	16 cell	18	Low
F44F1.6	ABprx	2.25	1.375	ABpr	16 cell	19	Low
lurp-1	MS	34.6656	4.27677	EMS	8 cell	16	Low
lurp-1	P3	2.10944	1.26512	P2	8 cell	26	Low
ceh-82	AB	15.216	1.317	P0	2 cell	16	Low
F45D11.5	ABprx	11.808	2.968	ABpr	16 cell	19	Low
F45D11.5	Ea	3.54	1.7375	E	16 cell	45	Low
F45D11.5	MSx1	5.928	2.235	MS	16 cell	23	Low
F45D11.5	MSx2	1.9872	1.414	MS	16 cell	23	Low
F45D3.1	ABal	345.684	8.4054	ABa	8 cell	13	High
F45D3.1	ABar	231.516	5.95964	ABa	8 cell	13	High
F45D3.1	C	69.3197	10.026	P2	8 cell	18	High
F45D3.1	Cx1	190.66	5.95222	C	16 cell	27	High
F45D3.1	Cx2	356.506	10.2599	C	16 cell	27	V. High
F45D3.1	EMS	159.168	9.29	P1	4 cell	23	High
F45G2.7	ABa	35.544	1.76027	AB	4 cell	24	Low
F45G2.7	ABpr	24.492	2.1415	ABp	8 cell	13	Low
F45G2.7	P2	3.7632	1.13231	P1	4 cell	26	Low
F45G2.9	ABa	19.416	1.62231	AB	4 cell	24	Low
F45G2.9	ABp	7.296	1.23385	AB	4 cell	24	Low
F45G2.9	EMS	12.2688	1.639	P1	4 cell	23	Low
F45G2.9	P2	2.4704	1.193	P1	4 cell	26	Low
F46C3.4	ABar	1.308	1.10511	ABa	8 cell	13	Low
F46C3.4	EMS	72.9984	4.802	P1	4 cell	23	Low
F46C3.7	ABpl	60.54	6.045	ABp	8 cell	13	High
F46C5.7	Ea	1.3104	1.273	E	16 cell	45	Low
F46E10.16	Ep	13.9584	3.908	E	16 cell	47	Low
F46E10.2	Ea	146.748	31.5725	E	16 cell	45	High
F46E10.2	Ep	243.826	51.797	E	16 cell	47	V. High
F46F2.1	ABar	5.616	1.468	ABa	8 cell	13	Low
F46F2.1	MS	16.1664	2.684	EMS	8 cell	16	Low
F46H5.4	AB	59.952	1.69777	P0	2 cell	16	Low
F46H5.4	ABarx	3.444	1.28671	ABar	16 cell	19	Low
F46H5.4	Ep	2.5944	1.4478	E	16 cell	47	Low
F46H5.4	P2	14.2592	1.65723	P1	4 cell	26	Low
F47D12.3	ABa	5.544	1.231	AB	4 cell	24	Low
F47D12.3	ABp	9.048	1.377	AB	4 cell	24	Low
gadr-3	ABalx	5.322	1.887	ABal	16 cell	19	Low
gadr-3	Ea	1.2576	1.25636	E	16 cell	45	Low
F47G4.4	AB	10.032	1.14335	P0	2 cell	16	Low
F47G4.4	ABa	7.632	1.19076	AB	4 cell	24	Low
F47G4.4	ABp	2.88	1.07199	AB	4 cell	24	Low
F47G4.4	ABpr	5.256	1.2451	ABp	8 cell	13	Low
F47G4.4	Ea	1.176	1.23201	E	16 cell	45	Low
F47G4.4	P1	66.08	2.41632	P0	2 cell	20	Low
F47G4.4	P3	1.69984	1.24666	P2	8 cell	26	Low
F47G4.9	ABalx	5.775	1.9625	ABal	16 cell	19	Low
igeg-2	ABarx	1.803	1.3005	ABar	16 cell	19	Low
igeg-2	Ea	3.1344	1.653	E	16 cell	45	Low
igeg-2	MSx2	1.3824	1.288	MS	16 cell	23	Low
F48E3.6	Ea	66.096	14.77	E	16 cell	45	High
F48E3.6	Ep	192.23	41.048	E	16 cell	47	High
F48E8.4	AB	24.528	1.44396	P0	2 cell	16	Low
F48E8.4	ABpl	4.08	1.34	ABp	8 cell	13	Low
F48F5.2	ABalx	9.831	2.6385	ABal	16 cell	19	Low
F48F7.3	ABal	3.576	1.28517	ABa	8 cell	13	Low
F48F7.3	ABar	1.188	1.09474	ABa	8 cell	13	Low
F48F7.3	ABp	2.424	1.09309	AB	4 cell	24	Low
F48F7.3	C	1.17504	1.153	P2	8 cell	18	Low
F48F7.3	MSx1	1.6944	1.353	MS	16 cell	23	Low
F48G7.4	AB	32.688	1.57663	P0	2 cell	16	Low
F49B2.7	ABalx	11.94	2.99	ABal	16 cell	19	Low
F49C12.10	ABar	3.792	1.27768	ABa	8 cell	13	Low
F49C12.10	C	3.07968	1.401	P2	8 cell	18	Low
F49C12.10	MSx1	1.968	1.41	MS	16 cell	23	Low
F49H6.5	ABalx	1.098	1.183	ABal	16 cell	19	Low
F49H6.5	ABpl	2.7	1.225	ABp	8 cell	13	Low
F49H6.5	Ea	12.8784	3.683	E	16 cell	45	Low
denn-4	ABal	2.82	1.17669	ABa	8 cell	13	Low
denn-4	ABpl	1.944	1.14387	ABp	8 cell	13	Low
denn-4	ABpr	8.16	1.60391	ABp	8 cell	13	Low
denn-4	C	2.24256	1.25458	P2	8 cell	18	Low
denn-4	Ea	1.3584	1.26252	E	16 cell	45	Low
denn-4	Ep	1.3968	1.26994	E	16 cell	47	Low
F52C12.6	AB	42.912	1.72861	P0	2 cell	16	Low
F52C12.6	ABal	23.436	2.0036	ABa	8 cell	13	Low
F52C12.6	P1	66.592	2.69601	P0	2 cell	20	Low
sorf-2	AB	1.776	1.02512	P0	2 cell	16	Low
sorf-2	ABa	1.416	1.03907	AB	4 cell	24	Low
sorf-2	ABp	27.936	1.77086	AB	4 cell	24	Low
sorf-2	EMS	5.8176	1.12433	P1	4 cell	23	Low
sorf-2	P1	30.848	1.65445	P0	2 cell	20	Low
WBGene00009932	P1	16.448	1.49855	P0	2 cell	20	Low
F52D4.1	C	4.52352	1.589	P2	8 cell	18	Low
F52D4.1	MSx2	4.7904	1.998	MS	16 cell	23	Low
F52E1.9	P1	4.096	1.12427	P0	2 cell	20	Low
F52E4.5	EMS	15.0912	1.786	P1	4 cell	23	Low
F52G3.1	AB	4.176	1.04983	P0	2 cell	16	Low
F52G3.1	ABal	8.664	1.44513	ABa	8 cell	13	Low
F52G3.1	ABpl	18.144	2.17119	ABp	8 cell	13	Low
F52G3.1	ABpr	12.78	1.82494	ABp	8 cell	13	Low
F52G3.1	C	3.93984	1.272	P2	8 cell	18	Low
F52G3.1	Ea	10.2768	2.87807	E	16 cell	45	Low
F52G3.1	MSx2	1.9728	1.411	MS	16 cell	23	Low
F52G3.1	P1	23.712	1.4244	P0	2 cell	20	Low
F52G3.4	ABa	4.632	1.18848	AB	4 cell	24	Low
F52G3.4	ABal	9.768	1.66886	ABa	8 cell	13	Low
F52G3.4	ABalx	10.716	1.87937	ABal	16 cell	19	Low
F52G3.4	ABar	21.348	2.46179	ABa	8 cell	13	Low
F52G3.4	ABarx	8.733	1.48581	ABar	16 cell	19	Low
F52G3.4	ABpl	22.668	2.889	ABp	8 cell	13	Low
F52G3.4	ABplx	11.01	1.63517	ABpl	16 cell	18	Low
F52G3.4	ABpr	21.924	2.827	ABp	8 cell	13	Low
F52G3.4	ABprx	1.503	1.08861	ABpr	16 cell	19	Low
F52G3.4	C	19.4611	3.534	P2	8 cell	18	Low
F52G3.4	Cx1	6.10944	1.4502	C	16 cell	27	Low
F52G3.4	Cx2	32.8531	3.42091	C	16 cell	27	Low
F52G3.4	E	12.5856	1.58527	EMS	8 cell	17	Low
F52G3.4	EMS	23.808	2.24	P1	4 cell	23	Low
F52G3.4	MS	1.7376	1.0808	EMS	8 cell	16	Low
F52G3.4	MSx1	6.2112	1.53449	MS	16 cell	23	Low
F52G3.4	P4	2.16146	2.759	P3	16 cell	65	Low
F52G3.5	ABa	23.088	1.962	AB	4 cell	24	Low
F52G3.5	ABp	5.736	1.239	AB	4 cell	24	Low
F52H3.5	Ep	107.906	23.4805	E	16 cell	47	High
F52H3.6	Ea	5.9016	2.2295	E	16 cell	45	Low
F53A10.2	ABpl	53.148	5.429	ABp	8 cell	13	High
F53B1.8	AB	68.832	2.28265	P0	2 cell	16	Low
F53B1.8	P1	8.576	1.23971	P0	2 cell	20	Low
F53B2.1	ABa	1.776	1.074	AB	4 cell	24	Low
F53B2.7	ABa	1.152	1.048	AB	4 cell	24	Low
F53B2.7	ABp	1.32	1.055	AB	4 cell	24	Low
F53C3.11	ABal	41.772	4.481	ABa	8 cell	13	Low
F53C3.11	ABarx	2.346	1.391	ABar	16 cell	19	Low
F53C3.11	ABpl	1.992	1.166	ABp	8 cell	13	Low
F53C3.11	ABplx	2.388	1.34134	ABpl	16 cell	18	Low
F53C3.11	ABpr	20.064	2.672	ABp	8 cell	13	Low
F53C3.11	MSx1	49.3392	11.279	MS	16 cell	23	Low
F53C3.3	ABal	2.196	1.183	ABa	8 cell	13	Low
F53C3.3	ABar	4.776	1.398	ABa	8 cell	13	Low
F53C3.3	ABpl	1.812	1.151	ABp	8 cell	13	Low
F53C3.3	ABplx	2.052	1.29713	ABpl	16 cell	18	Low
F53C3.3	ABpr	3.456	1.288	ABp	8 cell	13	Low
F53C3.3	MSx1	4.5408	1.946	MS	16 cell	23	Low
F53F8.5	AB	39.408	1.7782	P0	2 cell	16	Low
F53F8.5	EMS	6.7776	1.353	P1	4 cell	23	Low
F53G12.17	Ea	1.476	1.3075	E	16 cell	45	Low
F53G12.9	AB	11.808	1.18455	P0	2 cell	16	Low
F53H1.3	AB	180.912	2.84846	P0	2 cell	16	Low
F53H1.3	C	22.4947	2.22042	P2	8 cell	18	Low
F53H1.3	P1	114.944	2.76165	P0	2 cell	20	Low
saeg-1	ABa	3.456	1.144	AB	4 cell	24	Low
F53H2.3	ABalx	15.798	3.633	ABal	16 cell	19	Low
F53H2.3	ABarx	14.637	3.4395	ABar	16 cell	19	Low
F53H2.3	ABplx	29.412	5.902	ABpl	16 cell	18	Low
F53H2.3	ABpr	10.14	1.845	ABp	8 cell	13	Low
F53H2.3	ABprx	9.375	1.84688	ABpr	16 cell	19	Low
F53H2.3	E	12.6336	2.11243	EMS	8 cell	17	Low
F53H2.3	EMS	3.5136	1.183	P1	4 cell	23	Low
F53H4.4	AB	175.68	2.86449	P0	2 cell	16	Low
F53H4.4	P1	203.136	4.23383	P0	2 cell	20	Low
F53H4.6	AB	1.776	1.037	P0	2 cell	16	Low
F53H8.3	Ep	80.9184	17.858	E	16 cell	47	High
F54A3.2	AB	24.048	1.47897	P0	2 cell	16	Low
F54A3.2	ABa	3.048	1.08209	AB	4 cell	24	Low
F54A3.2	P2	1.92	1.14395	P1	4 cell	26	Low
F54A3.6	AB	201.504	3.27287	P0	2 cell	16	Low
F54A3.6	ABpr	1.224	1.09846	ABp	8 cell	13	Low
F54A3.6	P1	107.936	2.8262	P0	2 cell	20	Low
F54A3.6	P3	1.5616	1.07568	P2	8 cell	26	Low
F54B11.11	ABalx	4.71	1.785	ABal	16 cell	19	Low
[truncated: 5,037 more rows]

## Sheet: Fig.2_smFISH counts
ceh-51 smFISH counts
Time	Counts
3	1	1
23	1	9
46	7	10	7
49	8	5	12
56	6	36	3	36	12	44	24	32	25	45
62	36	7	59	13
63	42	22	39	50	32	39	31
67	191	96	91	340	321	1040	710	492	725	314
74	522	870
75	1604	945	1242	1086	1313	1108	1073	653	829	1153	1754
84	893	1384	1209
85	1347	1448	2240	1894	1759	1496	1630	1300	841	980	1274	2040	1062	618
94	1876	1859	1260	2261	2007	1214	2271	1533	1214	1172
102	1715	1791	1970	1347
105	2164	2014	2119
110	886	2088	1715	1889	2492	982	1429
116	1609	1296	1900	1329	1847	2134
131	431	359	1028	564
142	429	579
tbx-35 smFISH counts
Time	Counts
3	0	1	1	1	2	1	0
23	9	20	32	0	11	1	5
46	12	6	5	22	7	42	12
49	175	80	26	197	98	79	231	77	75	198	192
56	203	143	173	399	246	345	258	302	345	427	430
62	137	158	306	400	295	446	441	186	324	259
63	249	409	393	321	431	305	256	333	226	239
67	228	195	187	292	258	198	220
75	167	186	149	205	302	140	274
85	53	51	88	18
94	5	25
end-3 smFISH counts
Time	Counts
3	0	0
23	21	50	17
46	22	57	31
49	94	191	188
56	334	370	226	399	233	298	204	680	453	787	844
62	276	231	495	598
63	298	501	640	543
67	413	260	224	564
75	296	281	271	467	22	429	217
85	215	41
94	16	56
elt-7 smFISH counts
Time	Counts
3	15
23	4
46	51	71
49	55	17
56	21	9	15	12	35	18	19	13
62	24	46
63	9	29
67	95	10	161	132	59	82	20
74	69
75	222	234	116	98	176	203	299	201	303
85	212	194	330
94	234	237	185	316	204	353	338	381	444	375
102	248	265	473	312	197	348	299	215	490	375
105	169
110	331	557	417	587	524	544
116	263	538	397	650	504	558
131	732	559	691	837	680	741
142	648
sdz-31 smFISH counts
Time	Counts
3	1	5	0	0
23	4	7	7	2
43	23	3	22	14
46	15	126	206	14	0	29	6	21	6
49	419	603	526	275	506
56	653	970	650	701	791	635	1030
63	801	776	790	895	644	767
67	602	929	662	819	884	843	792	705
74	547
75	471	597	490	654	476
85	304	535	545	535	527	448	364	445
94	307	353	319	543	564	447	337	406	345	443
tbx-37 smFISH counts
Time	Counts
3	5	17
23	17	7
46	0	19	11	5	36
49	10	0	5
56	8	29	2	3	19
63	518	198	354	683	1124	562	274	493
67	1003	983	1191	832	1131	938
74	1199	1078
75	977	791	1267	1196	1039	1080	1189	1152	1409	1347
85	1188	1452	1165	1483	1142	1228	1071	1320	1014	1016	1547	1382
94	1515	1389	1461	1082	1193	1239	1539	1525	1358	999	1323
tbx-38 smFISH counts
Time	Counts
3
23	4
46
49	6	18
56	55	122	0	74	1
63	1050	1163	1089	733
67	1277	1130	1189	1514
74
75	1140	1386	1569	1544	1184	1163	1298
85	1367	1467	1685	1631	1700	929
94	1566	1122

## Sheet: Fig.2_rates
Genes	Cell	AC	Stage	GeneType	Cell Cycle Time (min)	Rate
2L52.1	AB	7.296	2 cell	Low	16	0.456
6R55.2	ABpl	10.272	8 cell	Low	13	0.790154
aagr-4	AB	6.192	2 cell	Low	16	0.387
aakb-1	AB	112.656	2 cell	Low	16	7.041
aakb-1	ABar	23.184	8 cell	Low	13	1.78338
aakb-1	Cx1	1.41312	16 cell	Low	27	0.0523378
aakb-1	EMS	103.142	4 cell	Medium	23	4.48445
aakb-1	P2	2.6624	4 cell	Low	26	0.1024
aakb-2	EMS	5.7408	4 cell	Low	23	0.2496
aakg-1	AB	3.216	2 cell	Low	16	0.201
aakg-1	P2	4.224	4 cell	Low	26	0.162462
aars-1	P1	88.96	2 cell	Low	20	4.448
aat-2	AB	55.44	2 cell	Low	16	3.465
aat-9	AB	9.408	2 cell	Low	16	0.588
aat-9	ABal	6.984	8 cell	Low	13	0.537231
aat-9	ABalx	3.756	16 cell	Low	19	0.197684
aat-9	C	1.60512	8 cell	Low	18	0.0891733
aat-9	Ea	1.5768	16 cell	Low	45	0.03504
aat-9	EMS	6.3552	4 cell	Low	23	0.276313
aat-9	P1	2.24	2 cell	Low	20	0.112
abt-2	MSx1	17.6688	16 cell	Low	23	0.768209
abts-2	ABp	1.248	4 cell	Low	24	0.052
acdh-8	Ea	3.3336	16 cell	Low	45	0.07408
acl-12	AB	116.064	2 cell	Low	16	7.254
acp-2	Ea	300.972	16 cell	High	45	6.68827
acp-2	Ep	188.311	16 cell	Medium	47	4.00662
acp-5	Ea	2.244	16 cell	Low	45	0.0498667
acp-5	Ep	42.6192	16 cell	Low	47	0.906791
acp-6	Ep	3.6216	16 cell	Low	47	0.0770553
acr-8	ABa	1.032	4 cell	Low	24	0.043
acr-8	ABar	1.932	8 cell	Low	13	0.148615
acr-8	ABp	1.68	4 cell	Low	24	0.07
acr-8	Ea	1.0728	16 cell	Low	45	0.02384
acs-2	AB	12.432	2 cell	Low	16	0.777
acs-2	EMS	11.904	4 cell	Low	23	0.517565
acs-21	P1	1.632	2 cell	Low	20	0.0816
acs-22	Ea	176.388	16 cell	Medium	45	3.91973
acs-22	Ep	64.308	16 cell	Medium	47	1.36826
acs-3	Ea	155.614	16 cell	Medium	45	3.45808
acs-3	Ep	75.5064	16 cell	Medium	47	1.60652
acs-5	Ea	18.5448	16 cell	Low	45	0.412107
acs-5	Ep	11.5344	16 cell	Low	47	0.245413
act-5	AB	4.416	2 cell	Low	16	0.276
act-5	P1	3.296	2 cell	Low	20	0.1648
add-1	Ea	1.2552	16 cell	Low	45	0.0278933
adr-1	AB	11.136	2 cell	Low	16	0.696
adr-1	ABa	16.776	4 cell	Low	24	0.699
adr-1	ABprx	1.641	16 cell	Low	19	0.0863684
adr-1	Cx2	1.00992	16 cell	Low	27	0.0374044
adr-1	EMS	10.3104	4 cell	Low	23	0.448278
adr-1	P1	32.16	2 cell	Low	20	1.608
aex-6	ABar	1.02	8 cell	Low	13	0.0784615
agl-1	P1	6.848	2 cell	Low	20	0.3424
AH10.2	E	37.0752	8 cell	Low	17	2.18089
AH10.2	EMS	612.211	4 cell	High	23	26.6179
ajm-1	ABa	5.76	4 cell	Low	24	0.24
ajm-1	P1	2.848	2 cell	Low	20	0.1424
akt-2	AB	12.144	2 cell	Low	16	0.759
akt-2	ABalx	17.397	16 cell	Low	19	0.915632
akt-2	ABpl	4.596	8 cell	Low	13	0.353538
akt-2	C	5.46048	8 cell	Low	18	0.30336
alg-1	AB	15.024	2 cell	Low	16	0.939
alg-1	ABarx	5.187	16 cell	Low	19	0.273
alg-1	ABplx	6.792	16 cell	Low	18	0.377333
alg-1	EMS	52.5504	4 cell	Low	23	2.2848
alh-10	Ea	11.1384	16 cell	Low	45	0.24752
alh-12	Ea	43.0368	16 cell	Low	45	0.956373
alh-12	Ep	107.89	16 cell	Medium	47	2.29552
alh-13	Cx1	11.0093	16 cell	Low	27	0.407751
alh-13	Ea	400.5	16 cell	High	45	8.9
alh-13	Ep	347.318	16 cell	High	47	7.38975
alh-7	ABa	52.44	4 cell	Low	24	2.185
alh-7	ABpl	21.12	8 cell	Low	13	1.62462
alh-7	ABprx	2.25	16 cell	Low	19	0.118421
alh-7	C	7.24992	8 cell	Low	18	0.402773
alh-7	D	2.0951	16 cell	Low	41	0.0511001
alh-7	MSx2	2.1312	16 cell	Low	23	0.0926609
aqp-11	ABp	1.248	4 cell	Low	24	0.052
aqp-2	ABal	12.12	8 cell	Low	13	0.932308
aqp-2	ABar	2.448	8 cell	Low	13	0.188308
aqp-2	Cx2	5.96736	16 cell	Low	27	0.221013
aqp-2	Ep	22.7688	16 cell	Low	47	0.484443
arc-1	AB	36.816	2 cell	Low	16	2.301
arc-1	C	1.6896	8 cell	Low	18	0.0938667
arc-1	EMS	28.8192	4 cell	Low	23	1.25301
arf-6	AB	41.328	2 cell	Low	16	2.583
arf-6	P2	5.5552	4 cell	Low	26	0.213662
arrd-1	ABalx	2.961	16 cell	Low	19	0.155842
arrd-1	ABarx	3.915	16 cell	Low	19	0.206053
arrd-1	ABplx	17.742	16 cell	Low	18	0.985667
arrd-1	ABprx	5.673	16 cell	Low	19	0.298579
arrd-1	MSx1	39.6192	16 cell	Low	23	1.72257
arrd-1	MSx2	15.96	16 cell	Low	23	0.693913
arrd-10	ABal	4.26	8 cell	Low	13	0.327692
arrd-10	ABar	6.732	8 cell	Low	13	0.517846
arrd-10	ABprx	3.75	16 cell	Low	19	0.197368
arrd-10	E	3.1392	8 cell	Low	17	0.184659
arrd-10	MSx2	1.3632	16 cell	Low	23	0.0592696
asd-2	AB	109.2	2 cell	Low	16	6.825
asd-2	EMS	6.0864	4 cell	Low	23	0.264626
asm-1	Ea	83.2536	16 cell	Medium	45	1.85008
asm-1	Ep	146.491	16 cell	Medium	47	3.11683
asns-2	E	33.7056	8 cell	Low	17	1.98268
asns-2	Ea	26.856	16 cell	Low	45	0.5968
asp-2	AB	2.448	2 cell	Low	16	0.153
asp-2	P1	2.016	2 cell	Low	20	0.1008
asp-4	Ea	12.8784	16 cell	Low	45	0.286187
asp-4	Ep	2.76	16 cell	Low	47	0.0587234
atf-5	Ea	44.4216	16 cell	Low	45	0.987147
atg-2	AB	16.656	2 cell	Low	16	1.041
atg-2	ABal	3.912	8 cell	Low	13	0.300923
atg-2	ABalx	6.03	16 cell	Low	19	0.317368
atg-2	ABar	3.084	8 cell	Low	13	0.237231
atg-2	ABarx	16.104	16 cell	Low	19	0.847579
atg-2	ABplx	25.626	16 cell	Low	18	1.42367
atg-2	ABpr	2.484	8 cell	Low	13	0.191077
atg-2	ABprx	6.618	16 cell	Low	19	0.348316
atg-2	C	4.36224	8 cell	Low	18	0.242347
atg-2	Cx2	19.8854	16 cell	Low	27	0.736498
atg-2	Ea	24.1056	16 cell	Low	45	0.53568
atg-2	EMS	3.9168	4 cell	Low	23	0.170296
atg-2	Ep	21.408	16 cell	Low	47	0.455489
atg-2	MSx1	3.8688	16 cell	Low	23	0.168209
atg-2	MSx2	26.2224	16 cell	Low	23	1.1401
atg-2	P2	7.9104	4 cell	Low	26	0.304246
atg-4.1	AB	94.176	2 cell	Low	16	5.886
atg-4.1	ABalx	11.964	16 cell	Low	19	0.629684
atg-4.1	ABplx	6.78	16 cell	Low	18	0.376667
atg-4.1	EMS	33.024	4 cell	Low	23	1.43583
atg-4.1	MSx1	23.2656	16 cell	Low	23	1.01155
atg-4.1	P1	11.456	2 cell	Low	20	0.5728
atg-9	AB	19.488	2 cell	Low	16	1.218
atg-9	ABpl	10.932	8 cell	Low	13	0.840923
atg-9	MSx1	3.0864	16 cell	Low	23	0.134191
atgp-2	AB	48.048	2 cell	Low	16	3.003
atgp-2	ABar	27.324	8 cell	Low	13	2.10185
atgp-2	P1	37.632	2 cell	Low	20	1.8816
atgp-2	P2	6.8608	4 cell	Low	26	0.263877
athp-1	AB	35.904	2 cell	Low	16	2.244
athp-1	ABal	6.42	8 cell	Low	13	0.493846
athp-1	ABplx	3.396	16 cell	Low	18	0.188667
athp-1	C	2.4192	8 cell	Low	18	0.1344
athp-1	E	24.4896	8 cell	Low	17	1.44056
athp-1	MSx2	3.648	16 cell	Low	23	0.158609
athp-1	P1	16.384	2 cell	Low	20	0.8192
athp-1	P2	4.8768	4 cell	Low	26	0.187569
atl-1	AB	56.88	2 cell	Low	16	3.555
atl-1	EMS	12.2112	4 cell	Low	23	0.530922
atl-1	Ep	6.8664	16 cell	Low	47	0.146094
atl-1	P1	27.776	2 cell	Low	20	1.3888
atn-1	ABa	11.424	4 cell	Low	24	0.476
B0212.3	AB	151.728	2 cell	Low	16	9.483
B0212.3	ABa	28.104	4 cell	Low	24	1.171
B0212.3	ABplx	1.284	16 cell	Low	18	0.0713333
B0212.3	ABpr	21.744	8 cell	Low	13	1.67262
B0212.3	Cx2	11.5968	16 cell	Low	27	0.429511
B0212.3	EMS	26.592	4 cell	Low	23	1.15617
B0212.3	Ep	1.9656	16 cell	Low	47	0.0418213
B0212.3	MS	25.9296	8 cell	Low	16	1.6206
B0212.3	P2	23.0656	4 cell	Low	26	0.887138
gad-3	Ea	20.9424	16 cell	Low	45	0.465387
gad-3	Ep	10.3656	16 cell	Low	47	0.220545
B0228.7	ABar	7.668	8 cell	Low	13	0.589846
B0228.7	ABp	19.488	4 cell	Low	24	0.812
B0228.7	Ep	11.784	16 cell	Low	47	0.250723
B0238.1	ABp	6.024	4 cell	Low	24	0.251
B0238.1	Ep	54.7296	16 cell	Medium	47	1.16446
B0238.1	MSx1	6.1008	16 cell	Low	23	0.265252
B0252.3	Ea	8.6328	16 cell	Low	45	0.19184
B0252.3	Ep	96.2352	16 cell	Medium	47	2.04756
B0261.6	E	4.7808	8 cell	Low	17	0.281224
snpc-3.1	AB	4.752	2 cell	Low	16	0.297
snpc-3.1	ABar	12.612	8 cell	Low	13	0.970154
snpc-3.1	P1	8.32	2 cell	Low	20	0.416
B0281.6	MSx1	2.8752	16 cell	Low	23	0.125009
anmt-1	ABar	1.404	8 cell	Low	13	0.108
anmt-1	EMS	1.7664	4 cell	Low	23	0.0768
anmt-1	MSx2	4.5216	16 cell	Low	23	0.196591
B0310.1	ABalx	4.887	16 cell	Low	19	0.257211
B0310.1	ABarx	9.297	16 cell	Low	19	0.489316
B0310.1	ABplx	2.238	16 cell	Low	18	0.124333
B0310.1	E	65.7216	8 cell	Medium	17	3.86598
B0334.10	ABa	2.856	4 cell	Low	24	0.119
B0334.10	ABar	5.148	8 cell	Low	13	0.396
B0334.10	ABp	8.832	4 cell	Low	24	0.368
B0334.13	ABa	8.424	4 cell	Low	24	0.351
B0334.13	ABarx	1.566	16 cell	Low	19	0.0824211
B0334.13	ABp	7.176	4 cell	Low	24	0.299
B0334.13	ABpl	1.308	8 cell	Low	13	0.100615
B0334.13	ABpr	6.624	8 cell	Low	13	0.509538
B0334.13	MS	2.6592	8 cell	Low	16	0.1662
B0391.8	AB	42.576	2 cell	Low	16	2.661
B0393.5	ABa	2.28	4 cell	Low	24	0.095
B0410.3	ABa	4.608	4 cell	Low	24	0.192
B0410.3	ABalx	16.647	16 cell	Low	19	0.876158
B0410.3	ABplx	1.824	16 cell	Low	18	0.101333
B0410.3	EMS	1.1136	4 cell	Low	23	0.0484174
B0416.3	ABp	1.536	4 cell	Low	24	0.064
B0416.3	D	1.09824	16 cell	Low	41	0.0267863
B0416.3	P2	1.8304	4 cell	Low	26	0.0704
WBGene00015187	AB	3.12	2 cell	Low	16	0.195
WBGene00015187	ABar	5.04	8 cell	Low	13	0.387692
WBGene00015187	EMS	16.7808	4 cell	Low	23	0.7296
B0507.2	AB	215.904	2 cell	Low	16	13.494
B0507.2	EMS	34.3296	4 cell	Low	23	1.49259
B0507.2	P2	1.9968	4 cell	Low	26	0.0768
B0511.11	AB	6.48	2 cell	Low	16	0.405
B0511.11	ABa	37.56	4 cell	Low	24	1.565
B0513.6	ABar	2.22	8 cell	Low	13	0.170769
B0563.1	ABal	67.956	8 cell	Medium	13	5.22738
B0563.1	ABar	100.02	8 cell	Medium	13	7.69385
B0563.1	ABpl	78	8 cell	Medium	13	6
B0563.1	ABpr	204.288	8 cell	High	13	15.7145
B0563.8	ABalx	1.809	16 cell	Low	19	0.0952105
B0563.8	MSx1	52.9296	16 cell	Medium	23	2.30129
bam-2	AB	1.488	2 cell	Low	16	0.093
bath-1	AB	33.648	2 cell	Low	16	2.103
bath-1	ABp	8.904	4 cell	Low	24	0.371
bath-1	P1	147.68	2 cell	Low	20	7.384
bath-21	AB	37.584	2 cell	Low	16	2.349
bath-21	P1	28.704	2 cell	Low	20	1.4352
bath-31	ABal	327.624	8 cell	High	13	25.2018
bath-31	ABalx	135.957	16 cell	Low	19	7.15563
bath-31	ABar	157.548	8 cell	Medium	13	12.1191
bath-31	ABarx	204.387	16 cell	Low	19	10.7572
bath-31	ABp	63.168	4 cell	Low	24	2.632
bath-31	ABpl	111.972	8 cell	Low	13	8.61323
bath-31	ABplx	262.764	16 cell	Low	18	14.598
bath-31	ABpr	59.808	8 cell	Low	13	4.60062
bath-31	ABprx	265.401	16 cell	Medium	19	13.9685
bath-31	Cx1	24.3878	16 cell	Low	27	0.903253
bath-31	E	164.534	8 cell	Medium	17	9.67849
bath-31	Ea	27.7272	16 cell	Low	45	0.61616
bath-31	Ep	49.008	16 cell	Low	47	1.04272
bath-31	MS	44.3232	8 cell	Low	16	2.7702
bath-31	MSx1	304.085	16 cell	High	23	13.2211
bath-31	MSx2	56.184	16 cell	Low	23	2.44278
bath-33	ABal	73.968	8 cell	Medium	13	5.68985
bath-33	ABalx	8.064	16 cell	Low	19	0.424421
bath-33	ABar	8.088	8 cell	Low	13	0.622154
bath-33	ABpl	204.672	8 cell	High	13	15.744
bath-33	ABpr	10.62	8 cell	Low	13	0.816923
bath-33	ABprx	193.8	16 cell	Medium	19	10.2
bath-33	E	1.4208	8 cell	Low	17	0.0835765
bath-33	Ep	1.7064	16 cell	Low	47	0.0363064
bath-33	MSx2	38.7072	16 cell	Low	23	1.68292
bath-6	AB	69.024	2 cell	Low	16	4.314
bath-6	P1	5.824	2 cell	Low	20	0.2912
bath-8	ABal	32.052	8 cell	Low	13	2.46554
bath-8	ABalx	5.847	16 cell	Low	19	0.307737
bath-8	ABar	10.62	8 cell	Low	13	0.816923
bath-8	ABarx	54.063	16 cell	Medium	19	2.84542
bath-8	ABpl	39.876	8 cell	Low	13	3.06738
bath-8	ABplx	56.622	16 cell	Low	18	3.14567
bath-8	ABpr	17.328	8 cell	Low	13	1.33292
bath-8	ABprx	8.106	16 cell	Low	19	0.426632
bath-8	Cx2	3.39264	16 cell	Low	27	0.125653
bath-8	E	7.8816	8 cell	Low	17	0.463624
bath-8	EMS	2.0544	4 cell	Low	23	0.0893217
bath-8	MSx1	3.1536	16 cell	Low	23	0.137113
bath-8	MSx2	6.9072	16 cell	Low	23	0.300313
bath-9	ABa	1.56	4 cell	Low	24	0.065
bath-9	MSx1	58.9584	16 cell	Medium	23	2.56341
bcat-1	Ea	85.6944	16 cell	Medium	45	1.90432
bcat-1	Ep	24.4704	16 cell	Low	47	0.520647
bcmo-1	Ea	1.4088	16 cell	Low	45	0.0313067
bcmo-1	Ep	9.3912	16 cell	Low	47	0.199813
bcmo-2	ABal	8.388	8 cell	Low	13	0.645231
bcmo-2	ABalx	5.547	16 cell	Low	19	0.291947
bcmo-2	ABar	4.272	8 cell	Low	13	0.328615
bcmo-2	ABarx	9.528	16 cell	Low	19	0.501474
bcmo-2	ABpl	8.544	8 cell	Low	13	0.657231
bcmo-2	ABplx	7.566	16 cell	Low	18	0.420333
bcmo-2	ABpr	7.692	8 cell	Low	13	0.591692
bcmo-2	ABprx	9.267	16 cell	Low	19	0.487737
bcmo-2	Cx1	4.43136	16 cell	Low	27	0.164124
bcmo-2	Cx2	6.4704	16 cell	Low	27	0.239644
bcmo-2	E	1.4592	8 cell	Low	17	0.0858353
bcmo-2	Ea	8.1936	16 cell	Low	45	0.18208
bcmo-2	EMS	2.0928	4 cell	Low	23	0.0909913
bcmo-2	Ep	13.512	16 cell	Low	47	0.287489
bcmo-2	MS	6.4896	8 cell	Low	16	0.4056
bcmo-2	MSx1	8.0448	16 cell	Low	23	0.349774
bcmo-2	MSx2	7.9872	16 cell	Low	23	0.34727
BE10.3	ABalx	1.644	16 cell	Low	19	0.0865263
BE10.3	MSx1	15.6096	16 cell	Low	23	0.678678
BE10.4	P3	4.16768	8 cell	Low	26	0.160295
bed-2	ABar	14.004	8 cell	Low	13	1.07723
bed-2	ABpl	2.304	8 cell	Low	13	0.177231
bed-2	EMS	11.0784	4 cell	Low	23	0.48167
bed-2	P2	2.8032	4 cell	Low	26	0.107815
bed-3	AB	20.4	2 cell	Low	16	1.275
bed-3	ABa	19.728	4 cell	Low	24	0.822
ben-1	P1	18.336	2 cell	Low	20	0.9168
bet-1	AB	1.152	2 cell	Low	16	0.072
bet-1	ABa	8.256	4 cell	Low	24	0.344
bet-1	ABarx	1.431	16 cell	Low	19	0.0753158
bet-1	ABp	3.792	4 cell	Low	24	0.158
bet-1	Cx2	5.07648	16 cell	Low	27	0.188018
bet-1	E	1.1616	8 cell	Low	17	0.0683294
bet-1	EMS	1.344	4 cell	Low	23	0.0584348
bet-1	MSx1	7.2288	16 cell	Low	23	0.314296
bet-1	MSx2	3.9888	16 cell	Low	23	0.173426
bet-1	P2	41.1264	4 cell	Low	26	1.58178
bicd-1	P2	9.472	4 cell	Low	26	0.364308
bli-1	ABp	1.104	4 cell	Low	24	0.046
bli-3	AB	2.16	2 cell	Low	16	0.135
bli-3	ABpl	4.284	8 cell	Low	13	0.329538
bmk-1	AB	65.904	2 cell	Low	16	4.119
bmk-1	ABa	28.224	4 cell	Low	24	1.176
bmk-1	ABal	8.424	8 cell	Low	13	0.648
bmk-1	ABalx	49.365	16 cell	Low	19	2.59816
bmk-1	ABarx	111.456	16 cell	Medium	19	5.86611
bmk-1	ABpl	1.896	8 cell	Low	13	0.145846
bmk-1	ABplx	33.084	16 cell	Low	18	1.838
bmk-1	ABpr	4.668	8 cell	Low	13	0.359077
bmk-1	ABprx	2.916	16 cell	Low	19	0.153474
bmk-1	Cx1	10.5216	16 cell	Low	27	0.389689
bmk-1	Cx2	13.1155	16 cell	Low	27	0.48576
bmk-1	E	43.488	8 cell	Low	17	2.55812
bmk-1	MSx1	58.44	16 cell	Medium	23	2.54087
bmk-1	MSx2	27.9264	16 cell	Low	23	1.21419
bmk-1	P1	169.312	2 cell	Low	20	8.4656
bmk-1	P2	7.0144	4 cell	Low	26	0.269785
bpl-1	AB	6.048	2 cell	Low	16	0.378
bpl-1	P1	46.112	2 cell	Low	20	2.3056
btb-1	EMS	13.8432	4 cell	Low	23	0.601878
btb-10	ABal	43.536	8 cell	Low	13	3.34892
btb-10	ABalx	204.264	16 cell	Medium	19	10.7507
btb-10	ABar	116.544	8 cell	Medium	13	8.96492
btb-10	ABarx	102.261	16 cell	Low	19	5.38216
btb-10	ABplx	182.088	16 cell	Medium	18	10.116
btb-10	ABpr	141.432	8 cell	Medium	13	10.8794
btb-10	ABprx	261.252	16 cell	Low	19	13.7501
btb-10	C	1.52832	8 cell	Low	18	0.0849067
btb-10	Cx1	142.74	16 cell	Medium	27	5.28668
btb-10	Cx2	78.649	16 cell	Medium	27	2.91292
btb-10	E	45.4944	8 cell	Low	17	2.67614
btb-10	Ea	179.141	16 cell	Medium	45	3.98091
btb-10	Ep	150.845	16 cell	Medium	47	3.20946
btb-10	MS	84.4608	8 cell	Medium	16	5.2788
btb-10	MSx1	126.811	16 cell	Low	23	5.51353
btb-10	MSx2	173.928	16 cell	Low	23	7.56209
btb-11	ABal	102.528	8 cell	Medium	13	7.88677
btb-11	ABalx	116.658	16 cell	Low	19	6.13989
btb-11	ABar	74.232	8 cell	Medium	13	5.71015
btb-11	ABarx	188.136	16 cell	Medium	19	9.90189
btb-11	ABpl	140.508	8 cell	Medium	13	10.8083
btb-11	ABplx	15.396	16 cell	Low	18	0.855333
btb-11	ABpr	20.952	8 cell	Low	13	1.61169
btb-11	ABprx	168.756	16 cell	Medium	19	8.88189
btb-11	C	30.6509	8 cell	Low	18	1.70283
btb-11	Cx1	17.9558	16 cell	Low	27	0.665031
btb-11	Cx2	37.7203	16 cell	Low	27	1.39705
btb-11	E	9.6192	8 cell	Low	17	0.565835
btb-11	Ea	81.396	16 cell	Medium	45	1.8088
btb-11	EMS	13.4208	4 cell	Low	23	0.583513
btb-11	Ep	81.7608	16 cell	Medium	47	1.73959
btb-11	MS	14.7072	8 cell	Low	16	0.9192
btb-11	MSx1	90.5424	16 cell	Medium	23	3.93663
btb-11	MSx2	158.592	16 cell	Medium	23	6.8953
btb-12	ABal	38.196	8 cell	Low	13	2.93815
btb-12	ABalx	126.918	16 cell	Medium	19	6.67989
btb-12	ABarx	77.139	16 cell	Medium	19	4.05995
btb-12	ABplx	11.49	16 cell	Low	18	0.638333
btb-12	ABpr	55.908	8 cell	Medium	13	4.30062
btb-12	ABprx	81.024	16 cell	Low	19	4.26442
btb-12	C	5.0688	8 cell	Low	18	0.2816
btb-12	Cx2	19.0598	16 cell	Low	27	0.70592
btb-12	Ea	4.4208	16 cell	Low	45	0.09824
btb-12	Ep	80.4288	16 cell	Medium	47	1.71125
btb-12	MS	21.5904	8 cell	Low	16	1.3494
btb-12	MSx1	57.3456	16 cell	Low	23	2.49329
btb-12	MSx2	2.328	16 cell	Low	23	0.101217
btb-13	ABalx	4.92	16 cell	Low	19	0.258947
btb-13	ABar	75.276	8 cell	Medium	13	5.79046
btb-13	ABplx	1.2	16 cell	Low	18	0.0666667
btb-13	ABpr	1.56	8 cell	Low	13	0.12
btb-13	ABprx	69.138	16 cell	Medium	19	3.63884
btb-13	Cx1	4.37376	16 cell	Low	27	0.161991
btb-13	Ea	5.004	16 cell	Low	45	0.1112
btb-13	Ep	1.1424	16 cell	Low	47	0.0243064
btb-7	AB	1.824	2 cell	Low	16	0.114
btb-8	ABalx	100.983	16 cell	Medium	19	5.31489
btb-8	ABarx	71.901	16 cell	Medium	19	3.78426
btb-8	ABpl	2.16	8 cell	Low	13	0.166154
btb-8	ABplx	45.024	16 cell	Low	18	2.50133
btb-8	ABpr	1.26	8 cell	Low	13	0.0969231
btb-8	ABprx	19.929	16 cell	Low	19	1.04889
btb-8	Cx2	7.02336	16 cell	Low	27	0.260124
btb-8	Ea	1.908	16 cell	Low	45	0.0424
btb-8	Ep	42.636	16 cell	Low	47	0.907149
btb-8	MSx1	149.683	16 cell	Medium	23	6.50797
btb-8	MSx2	167.347	16 cell	Medium	23	7.27597
btf-1	AB	3.648	2 cell	Low	16	0.228
btf-1	ABa	1.8	4 cell	Low	24	0.075
btf-1	ABal	1.764	8 cell	Low	13	0.135692
btf-1	ABarx	1.104	16 cell	Low	19	0.0581053
btf-1	ABp	3.768	4 cell	Low	24	0.157
btf-1	ABpl	7.932	8 cell	Low	13	0.610154
btf-1	Cx1	3.48672	16 cell	Low	27	0.129138
btf-1	EMS	23.808	4 cell	Low	23	1.03513
btf-1	MS	3.888	8 cell	Low	16	0.243
btf-1	P2	1.2544	4 cell	Low	26	0.0482462
C01A2.1	Cx1	18.121	16 cell	Low	27	0.671147
C01A2.1	Ea	6.48	16 cell	Low	45	0.144
C01G10.19	EMS	1.9392	4 cell	Low	23	0.084313
C01G10.9	ABa	19.776	4 cell	Low	24	0.824
C01G10.9	Ea	43.1328	16 cell	Low	45	0.958507
madf-5	AB	11.616	2 cell	Low	16	0.726
madf-5	ABa	41.28	4 cell	Low	24	1.72
madf-5	EMS	14.496	4 cell	Low	23	0.630261
madf-5	P2	4.608	4 cell	Low	26	0.177231
C01G6.2	ABalx	9.615	16 cell	Low	19	0.506053
C01G6.2	ABarx	9.768	16 cell	Low	19	0.514105
C01G6.2	Cx2	1.23264	16 cell	Low	27	0.0456533
C01G6.2	MSx2	4.3056	16 cell	Low	23	0.1872
C02B10.5	AB	33.744	2 cell	Low	16	2.109
C02B10.5	ABa	12.624	4 cell	Low	24	0.526
C02B10.5	P2	1.856	4 cell	Low	26	0.0713846
C02D5.2	ABp	1.8	4 cell	Low	24	0.075
fbxl-1	AB	17.184	2 cell	Low	16	1.074
fbxl-1	P1	3.936	2 cell	Low	20	0.1968
C03A7.12	ABal	2.388	8 cell	Low	13	0.183692
C03A7.12	ABpr	2.304	8 cell	Low	13	0.177231
C03B1.13	Ea	25.8864	16 cell	Low	45	0.575253
C03B1.13	Ep	136.33	16 cell	Medium	47	2.90063
C03B1.7	AB	3.6	2 cell	Low	16	0.225
C03B1.7	Ea	42.2328	16 cell	Low	45	0.938507
C03B1.7	Ep	2.6832	16 cell	Low	47	0.0570894
C03B1.7	P1	3.616	2 cell	Low	20	0.1808
C03C10.2	AB	2.544	2 cell	Low	16	0.159
C03C10.2	ABal	3.996	8 cell	Low	13	0.307385
C03C10.7	ABa	1.32	4 cell	Low	24	0.055
C03C10.7	ABp	3.6	4 cell	Low	24	0.15
C03H5.5	EMS	9.1392	4 cell	Low	23	0.397357
C03H5.7	ABal	34.308	8 cell	Low	13	2.63908
C03H5.7	ABalx	13.143	16 cell	Low	19	0.691737
C03H5.7	ABarx	61.866	16 cell	Medium	19	3.25611
C03H5.7	ABplx	53.076	16 cell	Medium	18	2.94867
C03H5.7	ABpr	1.176	8 cell	Low	13	0.0904615
C03H5.7	ABprx	28.284	16 cell	Low	19	1.48863
C05D10.4	AB	19.104	2 cell	Low	16	1.194
C05D10.4	ABa	2.04	4 cell	Low	24	0.085
C05D10.4	P1	24.832	2 cell	Low	20	1.2416
C05D11.13	AB	17.712	2 cell	Low	16	1.107
C05D11.13	P1	48.288	2 cell	Low	20	2.4144
C05D11.13	P2	11.1744	4 cell	Low	26	0.429785
C05D11.8	AB	1.824	2 cell	Low	16	0.114
C05D11.8	ABp	2.448	4 cell	Low	24	0.102
C05D12.4	ABal	339.756	8 cell	High	13	26.1351
C05D12.4	ABalx	50.523	16 cell	Low	19	2.65911
C05D12.4	ABar	124.56	8 cell	Medium	13	9.58154
C05D12.4	ABarx	256.401	16 cell	Low	19	13.4948
C05D12.4	ABpl	115.236	8 cell	Medium	13	8.86431
C05D12.4	ABplx	255.072	16 cell	Medium	18	14.1707
C05D12.4	ABpr	139.356	8 cell	Medium	13	10.7197
C05D12.4	ABprx	299.295	16 cell	Low	19	15.7524
C05D12.4	Cx1	9.22368	16 cell	Low	27	0.341618
C05D12.4	Cx2	2.09472	16 cell	Low	27	0.0775822
C05D12.4	E	260.602	8 cell	High	17	15.3295
C05D12.4	MS	42.8448	8 cell	Low	16	2.6778
C05D12.4	MSx1	66.408	16 cell	Low	23	2.8873
C05D12.4	MSx2	55.848	16 cell	Low	23	2.42817
C05D12.5	ABa	54.984	4 cell	Low	24	2.291
C05D12.5	ABal	321.66	8 cell	Medium	13	24.7431
C05D12.5	ABalx	61.368	16 cell	Low	19	3.22989
C05D12.5	ABar	150.528	8 cell	Low	13	11.5791
C05D12.5	ABarx	129.399	16 cell	Low	19	6.81047
C05D12.5	ABpl	213.336	8 cell	High	13	16.4105
C05D12.5	ABplx	201.726	16 cell	Low	18	11.207
C05D12.5	ABpr	110.268	8 cell	Medium	13	8.48215
C05D12.5	ABprx	276.426	16 cell	Medium	19	14.5487
C05D12.5	C	69.5117	8 cell	Medium	18	3.86176
C05D12.5	Cx1	145.329	16 cell	Low	27	5.38254
C05D12.5	Cx2	147.969	16 cell	Low	27	5.48032
C05D12.5	E	453.907	8 cell	High	17	26.7004
C05D12.5	EMS	35.9232	4 cell	Low	23	1.56188
C05D12.5	MS	247.834	8 cell	Medium	16	15.4896
C05D12.5	MSx1	137.088	16 cell	Low	23	5.96035
C05D12.5	MSx2	104.678	16 cell	Low	23	4.55123
C05D2.11	ABa	8.448	4 cell	Low	24	0.352
C05G5.1	EMS	2.8032	4 cell	Low	23	0.121878
C05G5.5	Ea	50.5728	16 cell	Medium	45	1.12384
inst-1	ABa	8.976	4 cell	Low	24	0.374
inst-1	ABpl	3.492	8 cell	Low	13	0.268615
inst-1	EMS	3.3792	4 cell	Low	23	0.146922
C06A5.2	ABa	1.728	4 cell	Low	24	0.072
C06A5.2	ABp	2.016	4 cell	Low	24	0.084
C06C3.7	ABal	167.424	8 cell	Medium	13	12.8788
C06C3.7	ABar	197.1	8 cell	Medium	13	15.1615
C06C3.7	ABpl	1.044	8 cell	Low	13	0.0803077
C06C3.7	Cx2	5.28192	16 cell	Low	27	0.195627
C06C3.7	E	4.6464	8 cell	Low	17	0.273318
C06C3.7	EMS	4.6848	4 cell	Low	23	0.203687
C06C3.7	MS	39.9648	8 cell	Low	16	2.4978
C06E7.2	ABp	1.824	4 cell	Low	24	0.076
C06E7.4	AB	33.36	2 cell	Low	16	2.085
C06E7.4	ABa	1.296	4 cell	Low	24	0.054
C06E7.4	ABp	3.936	4 cell	Low	24	0.164
C06E7.4	E	1.9488	8 cell	Low	17	0.114635
C06E7.4	P1	16.064	2 cell	Low	20	0.8032
C06G1.12	AB	24	2 cell	Low	16	1.5
C06G1.12	ABp	7.464	4 cell	Low	24	0.311
C06G1.12	EMS	19.5648	4 cell	Low	23	0.850643
C06G1.12	P1	6.112	2 cell	Low	20	0.3056
C06G1.12	P4	1.72708	16 cell	Low	65	0.0265704
ufl-1	AB	8.112	2 cell	Low	16	0.507
ufl-1	P1	52.064	2 cell	Low	20	2.6032
zipt-2.1	Ea	5.3208	16 cell	Low	45	0.11824
dcar-1	Ea	129.518	16 cell	Medium	45	2.87819
C07A12.7	ABa	53.304	4 cell	Low	24	2.221
C07A12.7	ABp	19.224	4 cell	Low	24	0.801
C07A12.7	ABpl	34.476	8 cell	Low	13	2.652
C07A12.7	Cx1	15.095	16 cell	Low	27	0.559076
C07A12.7	E	38.7456	8 cell	Low	17	2.27915
C07A12.7	EMS	38.8224	4 cell	Low	23	1.68793
C07A12.7	P1	18.08	2 cell	Low	20	0.904
C07A12.7	P2	6.464	4 cell	Low	26	0.248615
C07E3.9	ABa	8.16	4 cell	Low	24	0.34
C08F1.10	ABal	13.488	8 cell	Low	13	1.03754
C08F1.10	ABalx	113.088	16 cell	Medium	19	5.952
C08F1.10	ABarx	6.561	16 cell	Low	19	0.345316
C08F1.10	Cx2	4.41792	16 cell	Low	27	0.163627
C08F1.10	Ea	10.2456	16 cell	Low	45	0.22768
C08F1.10	Ep	20.8464	16 cell	Low	47	0.44354
C08F1.10	MSx1	61.4928	16 cell	Medium	23	2.6736
C08F1.6	ABal	151.056	8 cell	Medium	13	11.6197
C08F1.6	ABalx	232.944	16 cell	Low	19	12.2602
C08F1.6	ABar	123.408	8 cell	Medium	13	9.49292
C08F1.6	ABarx	279.486	16 cell	Medium	19	14.7098
C08F1.6	ABpl	191.172	8 cell	Medium	13	14.7055
C08F1.6	ABplx	151.14	16 cell	Low	18	8.39667
C08F1.6	ABpr	184.152	8 cell	Medium	13	14.1655
C08F1.6	ABprx	379.299	16 cell	Low	19	19.9631
C08F1.6	C	1.67424	8 cell	Low	18	0.0930133
C08F1.6	Cx1	88.9267	16 cell	Medium	27	3.29358
C08F1.6	Cx2	22.2643	16 cell	Low	27	0.824604
C08F1.6	E	74.2656	8 cell	Medium	17	4.36856
C08F1.6	Ea	94.2984	16 cell	Low	45	2.09552
C08F1.6	Ep	106.632	16 cell	Low	47	2.26877
C08F1.6	MS	18.6048	8 cell	Low	16	1.1628
C08F1.6	MSx1	263.021	16 cell	High	23	11.4357
C08F1.6	MSx2	326.875	16 cell	High	23	14.212
C08F1.8	ABprx	8.073	16 cell	Low	19	0.424895
C08F1.8	Cx1	1.09824	16 cell	Low	27	0.0406756
C08F1.8	MSx1	107.333	16 cell	Medium	23	4.66664
C08F1.8	MSx2	2.1648	16 cell	Low	23	0.0941217
C09D4.2	Cx1	43.8374	16 cell	Low	27	1.62361
C09D4.2	Cx2	2.03712	16 cell	Low	27	0.0754489
C09E7.7	ABa	21.576	4 cell	Low	24	0.899
C09E7.7	ABal	1.692	8 cell	Low	13	0.130154
C09E7.7	ABp	28.848	4 cell	Low	24	1.202
C09E7.7	Cx1	1.02144	16 cell	Low	27	0.0378311
C09E7.7	Cx2	1.58016	16 cell	Low	27	0.0585244
C09E7.7	EMS	17.2416	4 cell	Low	23	0.749635
C09E7.7	MSx2	8.1312	16 cell	Low	23	0.35353
C09E7.8	AB	13.056	2 cell	Low	16	0.816
C09E7.8	ABalx	2.787	16 cell	Low	19	0.146684
C09E7.8	ABpl	3.084	8 cell	Low	13	0.237231
C09E7.8	P1	8.992	2 cell	Low	20	0.4496
C09E8.1	ABp	28.32	4 cell	Low	24	1.18
C09F5.1	AB	52.464	2 cell	Low	16	3.279
C09F5.1	ABal	21.012	8 cell	Low	13	1.61631
C09F5.1	EMS	33.6192	4 cell	Low	23	1.4617
C09F5.1	P1	40.384	2 cell	Low	20	2.0192
C09G1.3	ABal	138.9	8 cell	Medium	13	10.6846
C09G1.4	ABa	12.408	4 cell	Low	24	0.517
C09G1.4	ABpl	7.896	8 cell	Low	13	0.607385
C09G1.5	ABalx	15.726	16 cell	Low	19	0.827684
C09G1.5	ABarx	14.721	16 cell	Low	19	0.774789
C09G1.5	Ep	45.492	16 cell	Low	47	0.967915
C09G5.7	P1	6.464	2 cell	Low	20	0.3232
mks-5	ABar	8.328	8 cell	Low	13	0.640615
mks-5	EMS	41.5296	4 cell	Low	23	1.80563
C09H10.5	ABp	13.128	4 cell	Low	24	0.547
C10C5.2	ABalx	25.875	16 cell	Low	19	1.36184
C10C5.3	Ea	124.164	16 cell	Medium	45	2.7592
C10C5.3	Ep	56.9376	16 cell	Medium	47	1.21144
C10C5.4	Ea	115.037	16 cell	Medium	45	2.55637
C10C5.4	Ep	38.2152	16 cell	Low	47	0.813089
C10C5.5	Ea	65.7864	16 cell	Medium	45	1.46192
C10C5.5	Ep	31.3752	16 cell	Low	47	0.667557
C10C6.7	Ea	2.9352	16 cell	Low	45	0.0652267
C10C6.7	Ep	6.5472	16 cell	Low	47	0.139302
C10C6.9	ABp	2.496	4 cell	Low	24	0.104
C10C6.9	EMS	1.2288	4 cell	Low	23	0.0534261
C10C6.9	P2	1.5872	4 cell	Low	26	0.0610462
mcp-1	AB	45.648	2 cell	Low	16	2.853
mcp-1	ABal	25.872	8 cell	Low	13	1.99015
mcp-1	ABpl	6.636	8 cell	Low	13	0.510462
mcp-1	C	7.74912	8 cell	Low	18	0.430507
C10G11.10	EMS	52.3008	4 cell	Low	23	2.27395
C10G11.6	EMS	1.632	4 cell	Low	23	0.0709565
mlst-8	AB	10.992	2 cell	Low	16	0.687
mlst-8	ABp	48.72	4 cell	Low	24	2.03
mlst-8	EMS	49.1136	4 cell	Low	23	2.13537
C11H1.8	EMS	3.3216	4 cell	Low	23	0.144417
C13A10.2	EMS	18.4896	4 cell	Low	23	0.803896
C13B9.2	AB	6	2 cell	Low	16	0.375
C13B9.2	ABal	17.028	8 cell	Low	13	1.30985
C13C12.2	Ea	4.2048	16 cell	Low	45	0.09344
C13C12.2	MS	8.448	8 cell	Low	16	0.528
spin-1	AB	1.152	2 cell	Low	16	0.072
C13C4.6	Ea	4.6488	16 cell	Low	45	0.103307
C13C4.6	Ep	41.9472	16 cell	Low	47	0.892494
alkb-8	AB	17.04	2 cell	Low	16	1.065
alkb-8	P3	1.11616	8 cell	Low	26	0.0429292
C14B1.7	AB	11.088	2 cell	Low	16	0.693
C14B1.7	P1	14.304	2 cell	Low	20	0.7152
C14B1.7	P2	9.3696	4 cell	Low	26	0.360369
C14B9.2	AB	201.36	2 cell	Low	16	12.585
C14B9.2	ABpl	25.236	8 cell	Low	13	1.94123
C14B9.2	ABpr	6.324	8 cell	Low	13	0.486462
C14B9.2	C	9.5232	8 cell	Low	18	0.529067
C14B9.2	EMS	22.7712	4 cell	Low	23	0.990052
C14B9.2	MSx1	4.5696	16 cell	Low	23	0.198678
C14B9.2	P1	15.296	2 cell	Low	20	0.7648
C14B9.3	ABa	4.92	4 cell	Low	24	0.205
C14B9.3	ABp	1.848	4 cell	Low	24	0.077
lrch-1	ABpl	3.852	8 cell	Low	13	0.296308
lrch-1	EMS	12.3456	4 cell	Low	23	0.536765
C14H10.2	ABar	17.064	8 cell	Low	13	1.31262
C14H10.2	Ea	3.4416	16 cell	Low	45	0.07648
C15C6.1	AB	10.416	2 cell	Low	16	0.651
C15C6.3	AB	2.448	2 cell	Low	16	0.153
C15C6.3	ABal	4.236	8 cell	Low	13	0.325846
C15C6.3	ABarx	1.518	16 cell	Low	19	0.0798947
C15F1.5	AB	5.424	2 cell	Low	16	0.339
C15F1.5	ABa	15.912	4 cell	Low	24	0.663
C15F1.5	ABal	62.052	8 cell	Low	13	4.77323
C15F1.5	ABarx	25.923	16 cell	Low	19	1.36437
C15F1.5	ABp	32.976	4 cell	Low	24	1.374
C15F1.5	ABpr	25.704	8 cell	Low	13	1.97723
C15F1.5	ABprx	6.363	16 cell	Low	19	0.334895
C15F1.5	Cx2	10.679	16 cell	Low	27	0.39552
C15F1.5	E	12	8 cell	Low	17	0.705882
C15F1.5	Ea	3.8616	16 cell	Low	45	0.0858133
C15F1.5	EMS	17.5872	4 cell	Low	23	0.764661
C15F1.5	MS	43.296	8 cell	Low	16	2.706
C15H9.4	AB	31.632	2 cell	Low	16	1.977
C15H9.4	EMS	6.9504	4 cell	Low	23	0.302191
C15H9.5	AB	79.008	2 cell	Low	16	4.938
C15H9.5	C	6.03648	8 cell	Low	18	0.33536
C15H9.5	Ea	17.0136	16 cell	Low	45	0.37808
C15H9.5	EMS	11.2896	4 cell	Low	23	0.490852
C15H9.5	Ep	4.956	16 cell	Low	47	0.105447
C15H9.5	P2	3.4688	4 cell	Low	26	0.133415
kynu-1	Ea	44.76	16 cell	Low	45	0.994667
kynu-1	Ep	69.0936	16 cell	Medium	47	1.47008
C16A11.5	ABp	9.576	4 cell	Low	24	0.399
C16A3.11	ABa	14.976	4 cell	Low	24	0.624
C16A3.11	ABalx	3.396	16 cell	Low	19	0.178737
C16A3.11	ABarx	3.495	16 cell	Low	19	0.183947
C16A3.11	ABp	8.952	4 cell	Low	24	0.373
C16A3.11	ABpl	6.372	8 cell	Low	13	0.490154
C16A3.11	ABpr	6.096	8 cell	Low	13	0.468923
C16A3.11	C	2.59584	8 cell	Low	18	0.144213
C16A3.11	Ep	7.0416	16 cell	Low	47	0.149821
C16C10.13	AB	74.64	2 cell	Low	16	4.665
C16C4.17	ABalx	9.6	16 cell	Low	19	0.505263
C16C4.17	ABar	13.248	8 cell	Low	13	1.01908
C16C4.17	Cx2	1.55712	16 cell	Low	27	0.0576711
C16C4.17	Ep	2.9568	16 cell	Low	47	0.0629106
C16C4.17	MSx2	41.184	16 cell	Low	23	1.79061
C16C8.12	AB	122.688	2 cell	Low	16	7.668
C16C8.12	EMS	14.6112	4 cell	Low	23	0.63527
C16C8.12	P1	30.496	2 cell	Low	20	1.5248
C16C8.14	AB	42.48	2 cell	Low	16	2.655
C16C8.14	P1	47.648	2 cell	Low	20	2.3824
C16C8.20	AB	7.584	2 cell	Low	16	0.474
C16C8.20	ABa	67.392	4 cell	Low	24	2.808
C16C8.20	EMS	13.3056	4 cell	Low	23	0.578504
C16H3.3	AB	24.528	2 cell	Low	16	1.533
C16H3.3	ABar	6.648	8 cell	Low	13	0.511385
C16H3.3	ABpl	1.008	8 cell	Low	13	0.0775385
C16H3.3	ABpr	9.408	8 cell	Low	13	0.723692
C16H3.3	E	5.712	8 cell	Low	17	0.336
C16H3.3	P1	10.08	2 cell	Low	20	0.504
C17B7.10	Ea	1.8504	16 cell	Low	45	0.04112
C17D12.7	AB	29.616	2 cell	Low	16	1.851
C17D12.7	ABalx	2.322	16 cell	Low	19	0.122211
C17D12.7	E	1.1616	8 cell	Low	17	0.0683294
C17D12.8	ABalx	41.136	16 cell	Low	19	2.16505
C17D12.8	ABarx	35.637	16 cell	Low	19	1.87563
C17D12.8	ABplx	16.494	16 cell	Low	18	0.916333
C17D12.8	ABprx	60.429	16 cell	Medium	19	3.18047
C17D12.8	Ea	13.5264	16 cell	Low	45	0.300587
C17D12.8	MSx1	58.7904	16 cell	Medium	23	2.5561
C17D12.8	MSx2	157.627	16 cell	Medium	23	6.85336
C17E4.2	ABal	87.528	8 cell	Medium	13	6.73292
C17E4.2	ABar	25.584	8 cell	Low	13	1.968
C17E4.2	ABarx	25.047	16 cell	Low	19	1.31826
C17E4.2	ABpl	13.824	8 cell	Low	13	1.06338
C17E4.2	ABplx	36.276	16 cell	Low	18	2.01533
C17E4.2	ABpr	26.916	8 cell	Low	13	2.07046
C17E4.2	ABprx	50.697	16 cell	Low	19	2.66826
C17E4.2	C	2.87232	8 cell	Low	18	0.159573
C17E4.2	Cx1	41.0534	16 cell	Low	27	1.5205
C17E4.2	Cx2	67.1578	16 cell	Medium	27	2.48732
C17E4.2	Ea	80.4216	16 cell	Medium	45	1.78715
C17E4.2	EMS	1.5936	4 cell	Low	23	0.069287
C17E4.2	Ep	91.896	16 cell	Medium	47	1.95523
C17E4.2	MS	2.4	8 cell	Low	16	0.15
C17E4.2	MSx1	43.2864	16 cell	Low	23	1.88202
C17E4.2	MSx2	49.2192	16 cell	Low	23	2.13997
C17G1.2	Ea	2.16	16 cell	Low	45	0.048
cysl-1	AB	1.776	2 cell	Low	16	0.111
cysl-1	ABar	62.544	8 cell	Medium	13	4.81108
cysl-1	Ea	229.702	16 cell	High	45	5.10448
cysl-1	Ep	128.995	16 cell	Medium	47	2.74458
C17H11.6	AB	32.304	2 cell	Low	16	2.019
C17H11.6	EMS	17.8368	4 cell	Low	23	0.775513
C17H11.6	MSx1	8.6256	16 cell	Low	23	0.375026
C17H11.6	P1	37.888	2 cell	Low	20	1.8944
C18A3.9	ABal	8.964	8 cell	Low	13	0.689538
C18A3.9	ABalx	2.628	16 cell	Low	19	0.138316
C18A3.9	ABar	5.736	8 cell	Low	13	0.441231
C18A3.9	ABarx	3.963	16 cell	Low	19	0.208579
C18A3.9	ABpl	7.068	8 cell	Low	13	0.543692
C18A3.9	ABplx	14.706	16 cell	Low	18	0.817
C18A3.9	ABpr	11.52	8 cell	Low	13	0.886154
C18A3.9	E	7.0176	8 cell	Low	17	0.4128
C18A3.9	Ep	10.8456	16 cell	Low	47	0.230757
C18A3.9	MSx1	2.4144	16 cell	Low	23	0.104974
C18A3.9	MSx2	26.256	16 cell	Low	23	1.14157
C18B2.4	ABa	17.376	4 cell	Low	24	0.724
C18B2.4	P1	6.272	2 cell	Low	20	0.3136
C18C4.5	AB	17.856	2 cell	Low	16	1.116
C18C4.5	ABa	44.496	4 cell	Low	24	1.854
C18D11.1	Ep	11.256	16 cell	Low	47	0.239489
C18D4.6	AB	1.872	2 cell	Low	16	0.117
C18H2.2	AB	57.36	2 cell	Low	16	3.585
C18H2.2	P1	18.016	2 cell	Low	20	0.9008
C18H9.3	ABp	9.408	4 cell	Low	24	0.392
C18H9.3	P1	2.336	2 cell	Low	20	0.1168
C23H4.6	ABalx	5.904	16 cell	Low	19	0.310737
C23H4.6	MSx2	3.1248	16 cell	Low	23	0.135861
C24H10.1	ABal	11.376	8 cell	Low	13	0.875077
C24H11.10	ABalx	76.743	16 cell	Medium	19	4.03911
C24H11.5	ABa	4.776	4 cell	Low	24	0.199
C24H11.5	ABalx	2.922	16 cell	Low	19	0.153789
C24H11.5	EMS	15.6672	4 cell	Low	23	0.681183
C24H11.5	P2	1.6384	4 cell	Low	26	0.0630154
C24H12.1	ABarx	1.674	16 cell	Low	19	0.0881053
C24H12.1	ABplx	20.298	16 cell	Low	18	1.12767
C24H12.1	ABprx	2.382	16 cell	Low	19	0.125368
C24H12.1	Ea	7.1712	16 cell	Low	45	0.15936
C24H12.1	MSx1	91.608	16 cell	Medium	23	3.98296
C24H12.1	MSx2	3.4944	16 cell	Low	23	0.15193
C24H12.11	ABalx	5.553	16 cell	Low	19	0.292263
C24H12.11	ABplx	2.154	16 cell	Low	18	0.119667
C24H12.11	ABprx	65.013	16 cell	Medium	19	3.42174
C24H12.11	Ep	21.0384	16 cell	Low	47	0.447626
C24H12.7	ABalx	2.721	16 cell	Low	19	0.143211
C24H12.7	ABplx	9.402	16 cell	Low	18	0.522333
C24H12.7	ABprx	32.772	16 cell	Low	19	1.72484
C24H12.7	Ea	36.5688	16 cell	Low	45	0.81264
C24H12.7	MSx1	2.616	16 cell	Low	23	0.113739
C25D7.15	P2	2.9312	4 cell	Low	26	0.112738
C25H3.11	ABp	2.256	4 cell	Low	24	0.094
C25H3.12	ABpl	21.636	8 cell	Low	13	1.66431
C25H3.12	Ea	5.2848	16 cell	Low	45	0.11744
C26B2.8	Ea	1.4568	16 cell	Low	45	0.0323733
C26B2.8	Ep	11.9304	16 cell	Low	47	0.253838
C26B9.1	ABalx	3.774	16 cell	Low	19	0.198632
C26B9.1	ABplx	7.116	16 cell	Low	18	0.395333
C26B9.1	Ea	1.7064	16 cell	Low	45	0.03792
C26B9.1	MSx1	34.992	16 cell	Low	23	1.52139
C26B9.1	P1	15.648	2 cell	Low	20	0.7824
C26D10.3	AB	5.856	2 cell	Low	16	0.366
C26D10.3	ABa	3.792	4 cell	Low	24	0.158
C26D10.3	ABal	68.052	8 cell	Low	13	5.23477
C26D10.3	ABpr	2.412	8 cell	Low	13	0.185538
C26D10.3	EMS	10.0224	4 cell	Low	23	0.435757
C26F1.1	Ea	707.863	16 cell	High	45	15.7303
C26F1.1	Ep	38.6664	16 cell	Low	47	0.822689
wdfy-3	ABal	17.172	8 cell	Low	13	1.32092
wdfy-3	ABp	1.896	4 cell	Low	24	0.079
wdfy-3	ABpr	6.336	8 cell	Low	13	0.487385
wdfy-3	C	2.3808	8 cell	Low	18	0.132267
wdfy-3	EMS	2.4192	4 cell	Low	23	0.105183
C27C7.7	ABarx	23.025	16 cell	Low	19	1.21184
C27C7.7	Ea	49.9464	16 cell	Low	45	1.10992
C27C7.7	Ep	85.992	16 cell	Medium	47	1.82962
C27D8.3	Ea	1.4424	16 cell	Low	45	0.0320533
C27D8.3	P1	4.512	2 cell	Low	20	0.2256
C28A5.6	ABp	2.184	4 cell	Low	24	0.091
C28A5.6	Ea	7.3464	16 cell	Low	45	0.163253
C28G1.4	Cx1	4.19328	16 cell	Low	27	0.155307
C28G1.4	Ea	10.08	16 cell	Low	45	0.224
C28G1.4	Ep	6.7872	16 cell	Low	47	0.144409
C28G1.4	MSx1	51.2784	16 cell	Medium	23	2.2295
C28G1.4	MSx2	7.7568	16 cell	Low	23	0.337252
C29F7.2	Ea	417.706	16 cell	High	45	9.28235
C29F7.2	Ep	320.062	16 cell	High	47	6.80982
C29F7.3	AB	27.696	2 cell	Low	16	1.731
C29F7.3	ABa	84.768	4 cell	Low	24	3.532
C29F7.3	ABal	3.672	8 cell	Low	13	0.282462
C29F7.3	ABarx	20.949	16 cell	Low	19	1.10258
C29F7.3	ABp	24.336	4 cell	Low	24	1.014
C29F7.3	ABplx	7.932	16 cell	Low	18	0.440667
C29F7.3	EMS	54.7968	4 cell	Low	23	2.38247
C29F7.3	MSx2	1.1904	16 cell	Low	23	0.0517565
C29F7.3	P1	17.408	2 cell	Low	20	0.8704
jmjd-3.3	ABarx	3.924	16 cell	Low	19	0.206526
jmjd-3.3	ABprx	1.14	16 cell	Low	19	0.06
jmjd-3.3	Ep	1.1328	16 cell	Low	47	0.0241021
WBGene00016229	EMS	1.6128	4 cell	Low	23	0.0701217
daf-37	AB	1.296	2 cell	Low	16	0.081
C30G4.4	ABalx	2.268	16 cell	Low	19	0.119368
C30G4.4	ABprx	6.105	16 cell	Low	19	0.321316
irld-23	ABarx	1.659	16 cell	Low	19	0.0873158
irld-23	E	1.2672	8 cell	Low	17	0.0745412
C31H2.4	Ea	32.4816	16 cell	Low	45	0.721813
C31H2.4	Ep	30.4296	16 cell	Low	47	0.647438
C31H5.5	Ea	47.0856	16 cell	Low	45	1.04635
C31H5.5	Ep	9.0792	16 cell	Low	47	0.193174
C32D5.7	AB	9.936	2 cell	Low	16	0.621
C32D5.7	P1	39.264	2 cell	Low	20	1.9632
C32E8.9	ABa	7.296	4 cell	Low	24	0.304
C32E8.9	ABar	12.924	8 cell	Low	13	0.994154
C32E8.9	ABp	66.288	4 cell	Low	24	2.762
C32E8.9	P1	37.12	2 cell	Low	20	1.856
C32E8.9	P2	8.6016	4 cell	Low	26	0.330831
C32E8.9	P4	3.03514	16 cell	Low	65	0.0466944
nfki-1	AB	16.848	2 cell	Low	16	1.053
gadr-2	ABal	30.864	8 cell	Low	13	2.37415
gadr-2	ABalx	77.013	16 cell	Low	19	4.05332
gadr-2	ABar	6.108	8 cell	Low	13	0.469846
gadr-2	ABarx	59.331	16 cell	Medium	19	3.12268
gadr-2	ABpl	71.664	8 cell	Medium	13	5.51262
gadr-2	ABplx	50.346	16 cell	Low	18	2.797
gadr-2	ABpr	1.056	8 cell	Low	13	0.0812308
gadr-2	ABprx	191.856	16 cell	Medium	19	10.0977
gadr-2	C	7.49568	8 cell	Low	18	0.416427
gadr-2	Cx1	23.2973	16 cell	Low	27	0.862862
gadr-2	Cx2	35.9597	16 cell	Low	27	1.33184
gadr-2	Ea	8.6952	16 cell	Low	45	0.193227
gadr-2	Ep	86.688	16 cell	Medium	47	1.84443
gadr-2	MSx1	18.936	16 cell	Low	23	0.823304
gadr-2	MSx2	9.576	16 cell	Low	23	0.416348
gadr-2	P1	24.8	2 cell	Low	20	1.24
C33B4.4	ABa	36.6	4 cell	Low	24	1.525
C33B4.4	EMS	9.2928	4 cell	Low	23	0.404035
C33B4.4	P2	9.4848	4 cell	Low	26	0.3648
mtq-2	ABa	23.928	4 cell	Low	24	0.997
mtq-2	ABp	42.168	4 cell	Low	24	1.757
mtq-2	P2	2.4448	4 cell	Low	26	0.0940308
C33D9.13	ABa	115.032	4 cell	Low	24	4.793
C33D9.13	ABalx	2.745	16 cell	Low	19	0.144474
C33D9.13	E	10.5984	8 cell	Low	17	0.623435
C33D9.13	P2	3.2128	4 cell	Low	26	0.123569
C33E10.1	ABalx	77.382	16 cell	Medium	19	4.07274
C33E10.1	ABarx	69.546	16 cell	Medium	19	3.66032
C33E10.1	ABplx	55.71	16 cell	Medium	18	3.095
C33E10.1	ABprx	102.957	16 cell	Medium	19	5.41879
C33E10.1	Cx1	60.6029	16 cell	Medium	27	2.24455
C33E10.1	Cx2	1.56288	16 cell	Low	27	0.0578844
C33E10.1	Ea	7.4952	16 cell	Low	45	0.16656
C33E10.1	MSx1	61.5744	16 cell	Medium	23	2.67715
C33E10.3	ABal	80.496	8 cell	Medium	13	6.192
C33E10.3	ABalx	60.837	16 cell	Low	19	3.20195
C33E10.3	ABar	102.24	8 cell	Medium	13	7.86462
C33E10.3	ABarx	61.077	16 cell	Low	19	3.21458
C33E10.3	ABpl	171.792	8 cell	Medium	13	13.2148
C33E10.3	ABplx	48.042	16 cell	Low	18	2.669
C33E10.3	ABprx	76.719	16 cell	Medium	19	4.03784
C33E10.3	Cx1	110.945	16 cell	Medium	27	4.10908
C33E10.3	Cx2	31.753	16 cell	Low	27	1.17604
C33E10.3	Ea	470.748	16 cell	High	45	10.4611
C33E10.3	Ep	16.2456	16 cell	Low	47	0.345651
C33E10.3	MS	8.3136	8 cell	Low	16	0.5196
C33G3.4	ABar	15.516	8 cell	Low	13	1.19354
C33G3.4	Ea	152.806	16 cell	Medium	45	3.39568
C33G3.4	Ep	113.206	16 cell	Medium	47	2.40863
C34B2.9	ABa	11.016	4 cell	Low	24	0.459
C34B7.1	AB	23.376	2 cell	Low	16	1.461
C34B7.1	P1	18.528	2 cell	Low	20	0.9264
WBGene00007915	AB	11.136	2 cell	Low	16	0.696
C34D4.10	AB	27.6	2 cell	Low	16	1.725
C34F6.7	AB	2.688	2 cell	Low	16	0.168
C34F6.7	ABa	25.008	4 cell	Low	24	1.042
C34F6.7	C	1.7664	8 cell	Low	18	0.0981333
C34F6.9	ABa	1.128	4 cell	Low	24	0.047
C34F6.9	ABar	7.824	8 cell	Low	13	0.601846
C34F6.9	ABpr	1.416	8 cell	Low	13	0.108923
C34F6.9	EMS	4.4928	4 cell	Low	23	0.195339
C34H4.5	ABa	34.488	4 cell	Low	24	1.437
C34H4.5	EMS	4.1664	4 cell	Low	23	0.181148
C34H4.5	P2	59.5456	4 cell	Medium	26	2.29022
C35B1.5	AB	2.544	2 cell	Low	16	0.159
C35B1.5	ABa	10.656	4 cell	Low	24	0.444
C35B1.5	ABal	20.256	8 cell	Low	13	1.55815
C35B1.5	ABp	1.152	4 cell	Low	24	0.048
C35B1.5	ABpr	117.18	8 cell	Medium	13	9.01385
C35B1.5	Cx2	2.68608	16 cell	Low	27	0.0994844
C35B1.5	EMS	34.272	4 cell	Low	23	1.49009
C35B1.5	Ep	11.436	16 cell	Low	47	0.243319
gcp-2.3	ABpl	1.068	8 cell	Low	13	0.0821538
trpp-9	AB	41.376	2 cell	Low	16	2.586
trpp-9	ABpr	9.492	8 cell	Low	13	0.730154
trpp-9	P1	81.792	2 cell	Low	20	4.0896
trpp-9	P4	2.64991	16 cell	Low	65	0.0407678
C35D6.3	ABalx	26.613	16 cell	Low	19	1.40068
C35D6.3	ABarx	51.657	16 cell	Medium	19	2.71879
C35D6.3	ABpl	10.38	8 cell	Low	13	0.798462
C35D6.3	ABplx	58.362	16 cell	Medium	18	3.24233
C35D6.3	Cx1	115.123	16 cell	Medium	27	4.26382
C35D6.3	Cx2	67.4093	16 cell	Medium	27	2.49664
C35D6.3	E	272.17	8 cell	Medium	17	16.01
C35D6.3	EMS	75.2064	4 cell	Low	23	3.26984
C35D6.3	MSx2	139.464	16 cell	Medium	23	6.06365
C35D6.4	ABa	63.864	4 cell	Low	24	2.661
C35D6.4	ABal	249.804	8 cell	Medium	13	19.2157
C35D6.4	ABar	116.172	8 cell	Low	13	8.93631
C35D6.4	ABp	88.176	4 cell	Low	24	3.674
C35D6.4	ABpl	211.356	8 cell	Low	13	16.2582
C35D6.4	ABpr	108.18	8 cell	Low	13	8.32154
C35D6.4	Cx2	5.30304	16 cell	Low	27	0.196409
C35D6.4	E	108.48	8 cell	Low	17	6.38118
C35D6.4	EMS	40.7424	4 cell	Low	23	1.77141
C35D6.4	MS	46.704	8 cell	Low	16	2.919
C35D6.4	MSx2	18.552	16 cell	Low	23	0.806609
C35E7.11	ABal	3.348	8 cell	Low	13	0.257538
C35E7.11	ABalx	92.019	16 cell	Medium	19	4.84311
C35E7.11	ABar	111.084	8 cell	Medium	13	8.54492
C35E7.11	ABpl	30.216	8 cell	Low	13	2.32431
C35E7.11	ABplx	92.622	16 cell	Medium	18	5.14567
C35E7.11	ABpr	16.488	8 cell	Low	13	1.26831
C35E7.11	ABprx	22.263	16 cell	Low	19	1.17174
C35E7.11	Ea	17.9808	16 cell	Low	45	0.399573
C35E7.11	EMS	90.4896	4 cell	Medium	23	3.93433
C35E7.11	Ep	60.9768	16 cell	Medium	47	1.29738
C35E7.11	MSx1	4.704	16 cell	Low	23	0.204522
C35E7.3	ABal	31.536	8 cell	Low	13	2.42585
C35E7.3	ABalx	42.081	16 cell	Low	19	2.21479
C35E7.3	ABar	7.068	8 cell	Low	13	0.543692
C35E7.3	ABarx	133.773	16 cell	Medium	19	7.04068
C35E7.3	ABpl	127.008	8 cell	Medium	13	9.76985
C35E7.3	ABplx	29.574	16 cell	Low	18	1.643
C35E7.3	ABpr	16.884	8 cell	Low	13	1.29877
C35E7.3	ABprx	134.193	16 cell	Medium	19	7.06279
C35E7.3	Cx1	74.3808	16 cell	Medium	27	2.75484
C35E7.3	Cx2	1.2672	16 cell	Low	27	0.0469333
C35E7.3	Ea	91.6968	16 cell	Medium	45	2.03771
C35E7.3	Ep	13.0608	16 cell	Low	47	0.277889
C35E7.3	MSx1	81.5232	16 cell	Medium	23	3.54449
C35E7.3	MSx2	39.0912	16 cell	Low	23	1.69962
C36A4.10	ABprx	49.476	16 cell	Low	19	2.604
C36A4.10	Ep	80.7264	16 cell	Medium	47	1.71758
C36A4.11	AB	22.56	2 cell	Low	16	1.41
C36A4.14	ABa	4.992	4 cell	Low	24	0.208
C36A4.14	ABal	123.144	8 cell	Medium	13	9.47262
C36A4.14	ABalx	65.235	16 cell	Low	19	3.43342
C36A4.14	ABar	59.796	8 cell	Medium	13	4.59969
C36A4.14	ABarx	81.009	16 cell	Low	19	4.26363
C36A4.14	ABpl	33.888	8 cell	Low	13	2.60677
C36A4.14	ABplx	31.23	16 cell	Low	18	1.735
C36A4.14	ABpr	147.12	8 cell	Medium	13	11.3169
C36A4.14	ABprx	141.396	16 cell	Low	19	7.44189
C36A4.14	C	117.036	8 cell	Medium	18	6.50197
C36A4.14	E	113.971	8 cell	Low	17	6.70419
C36A4.14	Ea	18.672	16 cell	Low	45	0.414933
C36A4.14	EMS	71.6736	4 cell	Low	23	3.11624
C36A4.14	Ep	58.3464	16 cell	Low	47	1.24141
C36A4.14	MS	96.3072	8 cell	Low	16	6.0192
C36A4.14	MSx1	114.403	16 cell	Low	23	4.97405
C36A4.14	MSx2	3.264	16 cell	Low	23	0.141913
maph-1.3	AB	28.56	2 cell	Low	16	1.785
maph-1.3	P1	7.168	2 cell	Low	20	0.3584
maph-1.3	P2	11.4688	4 cell	Low	26	0.441108
C36B1.9	AB	27.6	2 cell	Low	16	1.725
C36B1.9	ABar	4.032	8 cell	Low	13	0.310154
C37A2.6	ABa	5.376	4 cell	Low	24	0.224
C37A5.7	AB	46.416	2 cell	Low	16	2.901
C37A5.7	ABp	49.944	4 cell	Low	24	2.081
C37A5.7	P2	8.5376	4 cell	Low	26	0.328369
abhd-5.1	AB	90.72	2 cell	Low	16	5.67
C38C6.3	ABal	35.46	8 cell	Low	13	2.72769
C38C6.3	ABplx	1.002	16 cell	Low	18	0.0556667
lfor-1	ABarx	4.92	16 cell	Low	19	0.258947
enu-3.2	AB	164.304	2 cell	Low	16	10.269
enu-3.2	P1	120.864	2 cell	Low	20	6.0432
enu-3.2	P2	19.6864	4 cell	Low	26	0.757169
C38D9.8	ABal	94.716	8 cell	Medium	13	7.28585
C38D9.8	ABalx	120.45	16 cell	Low	19	6.33947
C38D9.8	ABar	355.908	8 cell	High	13	27.3775
C38D9.8	ABpl	297.192	8 cell	High	13	22.8609
C38D9.8	ABpr	375.228	8 cell	High	13	28.8637
C38D9.8	C	82.7827	8 cell	Medium	18	4.59904
C38D9.8	Cx1	39.9322	16 cell	Low	27	1.47897
C38D9.8	Ea	196.205	16 cell	Medium	45	4.36011
C38D9.8	Ep	124.44	16 cell	Medium	47	2.64766
C38D9.8	MS	40.9824	8 cell	Low	16	2.5614
C38D9.8	MSx2	4.6224	16 cell	Low	23	0.200974
C39D10.8	Ea	44.5152	16 cell	Low	45	0.989227
C39D10.8	Ep	4.7184	16 cell	Low	47	0.100391
C39F7.5	AB	1.776	2 cell	Low	16	0.111
C39F7.5	P2	1.2928	4 cell	Low	26	0.0497231
mir-8199	ABalx	38.922	16 cell	Low	19	2.04853
mir-8199	ABarx	86.202	16 cell	Medium	19	4.53695
mir-8199	ABprx	8.565	16 cell	Low	19	0.450789
mir-8199	Ea	81.528	16 cell	Medium	45	1.81173
C40A11.2	ABalx	2.622	16 cell	Low	19	0.138
C40A11.2	ABar	1.02	8 cell	Low	13	0.0784615
C40A11.2	ABarx	1.998	16 cell	Low	19	0.105158
C40A11.2	ABplx	5.13	16 cell	Low	18	0.285
C40A11.2	ABprx	2.085	16 cell	Low	19	0.109737
C40A11.2	E	1.1232	8 cell	Low	17	0.0660706
C40A11.2	Ea	7.788	16 cell	Low	45	0.173067
C40A11.2	Ep	5.6328	16 cell	Low	47	0.119847
C40A11.2	MSx1	1.0416	16 cell	Low	23	0.045287
C40A11.2	MSx2	11.8752	16 cell	Low	23	0.516313
C40A11.4	ABplx	1.41	16 cell	Low	18	0.0783333
C40A11.4	MSx1	5.0448	16 cell	Low	23	0.219339
C40A11.7	ABalx	139.08	16 cell	Medium	19	7.32
C40A11.7	ABar	18.588	8 cell	Low	13	1.42985
C40A11.7	ABplx	91.218	16 cell	Medium	18	5.06767
C40A11.7	ABprx	160.041	16 cell	Medium	19	8.42321
C40A11.7	Cx1	18.6317	16 cell	Low	27	0.690062
C40A11.7	E	161.722	8 cell	Medium	17	9.51304
C40A11.7	MSx2	2.2992	16 cell	Low	23	0.0999652
hpo-41	AB	4.8	2 cell	Low	16	0.3
hpo-41	EMS	1.2672	4 cell	Low	23	0.0550957
chst-1	AB	89.472	2 cell	Low	16	5.592
chst-1	EMS	2.784	4 cell	Low	23	0.121043
C41H7.5	ABp	2.616	4 cell	Low	24	0.109
C41H7.5	C	4.33152	8 cell	Low	18	0.24064
C41H7.5	E	2.2944	8 cell	Low	17	0.134965
C43D7.10	ABal	163.608	8 cell	Medium	13	12.5852
C43D7.10	ABprx	1.344	16 cell	Low	19	0.0707368
C43D7.10	MSx1	39.9936	16 cell	Low	23	1.73885
C43D7.11	ABalx	78.006	16 cell	Medium	19	4.10558
C43D7.11	ABpl	1.5	8 cell	Low	13	0.115385
C43D7.11	ABprx	4.248	16 cell	Low	19	0.223579
C43D7.11	E	4.176	8 cell	Low	17	0.245647
C43D7.11	MSx1	2.3904	16 cell	Low	23	0.10393
trpp-12	P1	7.904	2 cell	Low	20	0.3952
trpp-12	P2	9.9584	4 cell	Low	26	0.383015
C44B9.2	AB	4.32	2 cell	Low	16	0.27
C44C10.13	AB	7.296	2 cell	Low	16	0.456
C44C10.13	ABal	1.392	8 cell	Low	13	0.107077
C44C10.13	ABpl	2.1	8 cell	Low	13	0.161538
C44C10.13	EMS	3.552	4 cell	Low	23	0.154435
C44C10.13	P1	2.976	2 cell	Low	20	0.1488
C45E5.4	ABalx	1.644	16 cell	Low	19	0.0865263
C45G7.4	AB	34.8	2 cell	Low	16	2.175
C45G7.4	MSx1	94.2048	16 cell	Medium	23	4.09586
C45G7.4	MSx2	20.0784	16 cell	Low	23	0.872974
C46C11.2	Ea	8.8008	16 cell	Low	45	0.195573
C46F11.6	AB	135.456	2 cell	Low	16	8.466
C46F11.6	EMS	13.344	4 cell	Low	23	0.580174
C46H11.2	ABal	1.2	8 cell	Low	13	0.0923077
C46H11.2	ABar	1.152	8 cell	Low	13	0.0886154
C46H11.2	ABpl	99.756	8 cell	Medium	13	7.67354
C46H11.2	ABpr	1.596	8 cell	Low	13	0.122769
C46H11.2	Cx1	3.33696	16 cell	Low	27	0.123591
C46H11.2	Ea	1.0776	16 cell	Low	45	0.0239467
C46H11.2	EMS	5.3568	4 cell	Low	23	0.232904
C46H11.2	Ep	13.0776	16 cell	Low	47	0.278247
C46H11.2	MSx1	4.0464	16 cell	Low	23	0.17593
C46H11.2	MSx2	1.464	16 cell	Low	23	0.0636522
C47D12.4	ABal	155.22	8 cell	Medium	13	11.94
C47D12.4	ABalx	72.453	16 cell	Low	19	3.81332
C47D12.4	ABarx	48.27	16 cell	Low	19	2.54053
C47D12.4	ABpl	145.548	8 cell	Medium	13	11.196
C47D12.4	ABplx	28.752	16 cell	Low	18	1.59733
C47D12.4	ABpr	175.464	8 cell	Medium	13	13.4972
C47D12.4	ABprx	76.293	16 cell	Low	19	4.01542
C47D12.4	Cx2	7.54944	16 cell	Low	27	0.279609
C47D12.4	E	5.5872	8 cell	Low	17	0.328659
C47D12.4	Ea	74.5128	16 cell	Medium	45	1.65584
C47D12.4	Ep	85.8912	16 cell	Medium	47	1.82747
C47D12.4	MS	28.3968	8 cell	Low	16	1.7748
C47D12.4	MSx2	13.8672	16 cell	Low	23	0.602922
C47D12.5	Ep	3.8424	16 cell	Low	47	0.0817532
C47E8.3	ABa	1.44	4 cell	Low	24	0.06
C47E8.3	EMS	2.1504	4 cell	Low	23	0.0934957
C47E8.3	P2	1.0368	4 cell	Low	26	0.0398769
C48D1.1	ABalx	4.233	16 cell	Low	19	0.222789
C48D1.1	ABarx	20.748	16 cell	Low	19	1.092
C48D1.1	ABplx	1.608	16 cell	Low	18	0.0893333
C48D1.1	ABprx	39.408	16 cell	Low	19	2.07411
C48D1.1	Ea	75.4704	16 cell	Medium	45	1.67712
C48D1.1	Ep	74.3928	16 cell	Medium	47	1.58283
C48D1.1	MSx1	218.818	16 cell	High	23	9.51381
C48D1.5	EMS	1.3248	4 cell	Low	23	0.0576
C48D1.5	Ep	4.2672	16 cell	Low	47	0.0907915
C48D1.5	P2	11.4048	4 cell	Low	26	0.438646
C49C3.15	ABar	26.652	8 cell	Low	13	2.05015
C49C3.15	P1	6.592	2 cell	Low	20	0.3296
ceh-88	ABa	1.944	4 cell	Low	24	0.081
cec-2	AB	3.024	2 cell	Low	16	0.189
cec-2	ABal	18.072	8 cell	Low	13	1.39015
cec-2	ABar	23.232	8 cell	Low	13	1.78708
cec-2	ABp	6.864	4 cell	Low	24	0.286
ets-8	Ep	30.1512	16 cell	Low	47	0.641515
C50B6.9	AB	1.296	2 cell	Low	16	0.081
C50B6.9	P1	15.2	2 cell	Low	20	0.76
C50F2.1	ABalx	2.985	16 cell	Low	19	0.157105
C50F2.1	MSx1	68.3376	16 cell	Medium	23	2.9712
C52D10.10	ABal	27.48	8 cell	Low	13	2.11385
C52D10.10	ABalx	21.663	16 cell	Low	19	1.14016
C52D10.10	ABar	22.872	8 cell	Low	13	1.75938
C52D10.10	ABplx	1.17	16 cell	Low	18	0.065
C52D10.10	ABpr	1.428	8 cell	Low	13	0.109846
C52D10.10	ABprx	42.153	16 cell	Low	19	2.21858
C52D10.10	Ea	1.8912	16 cell	Low	45	0.0420267
C52D10.10	Ep	1.236	16 cell	Low	47	0.0262979
C52D10.10	MSx2	1.3056	16 cell	Low	23	0.0567652
mans-2	AB	3.984	2 cell	Low	16	0.249
C53A3.1	ABalx	9.117	16 cell	Low	19	0.479842
C53A3.1	ABarx	9.096	16 cell	Low	19	0.478737
C53A3.1	ABprx	33.147	16 cell	Low	19	1.74458
C53A3.1	Cx2	7.64928	16 cell	Low	27	0.283307
C53A3.1	Ep	20.3616	16 cell	Low	47	0.433226
C53A3.2	Ea	21.2928	16 cell	Low	45	0.473173
C53A3.2	Ep	38.5608	16 cell	Low	47	0.820443
C53A5.6	ABa	11.16	4 cell	Low	24	0.465
C53A5.6	EMS	24.2496	4 cell	Low	23	1.05433
C53A5.6	P2	4.5184	4 cell	Low	26	0.173785
C53D5.5	AB	3.216	2 cell	Low	16	0.201
C53D6.8	ABpl	9.048	8 cell	Low	13	0.696
C53H9.2	C	7.39584	8 cell	Low	18	0.41088
C53H9.2	Ea	63.456	16 cell	Medium	45	1.41013
C53H9.2	MSx2	4.0464	16 cell	Low	23	0.17593
C53H9.2	P1	26.368	2 cell	Low	20	1.3184
lron-15	Ea	8.604	16 cell	Low	45	0.1912
C56G2.3	E	10.0032	8 cell	Low	17	0.588424
cah-1	P2	1.5616	4 cell	Low	26	0.0600615
cal-5	AB	60.384	2 cell	Low	16	3.774
cal-5	C	15.9053	8 cell	Low	18	0.883627
cal-5	P1	63.616	2 cell	Low	20	3.1808
ccb-1	ABa	5.232	4 cell	Low	24	0.218
ccb-1	ABp	33.336	4 cell	Low	24	1.389
ccch-2	ABa	117.768	4 cell	Medium	24	4.907
ccch-2	ABal	307.992	8 cell	Medium	13	23.6917
ccch-2	ABar	459.42	8 cell	Medium	13	35.34
ccch-2	ABp	121.992	4 cell	Medium	24	5.083
ccch-2	ABpl	375.984	8 cell	Medium	13	28.9218
ccch-2	ABpr	260.352	8 cell	Low	13	20.0271
ccch-2	C	70.3258	8 cell	Medium	18	3.90699
ccch-2	Cx1	7.5648	16 cell	Low	27	0.280178
ccch-2	Cx2	42.2323	16 cell	Low	27	1.56416
ccch-2	E	55.7088	8 cell	Low	17	3.27699
ccch-2	Ea	37.8096	16 cell	Low	45	0.840213
ccch-2	EMS	110.688	4 cell	Medium	23	4.81252
ccch-2	MS	79.1424	8 cell	Low	16	4.9464
ccch-2	MSx1	90.312	16 cell	Low	23	3.92661
cct-8	AB	49.104	2 cell	Low	16	3.069
cct-8	P1	37.696	2 cell	Low	20	1.8848
cdf-2	Ea	12.2208	16 cell	Low	45	0.271573
cdf-2	Ep	2.7984	16 cell	Low	47	0.0595404
cdk-2	AB	20.496	2 cell	Low	16	1.281
cdk-2	ABar	24.144	8 cell	Low	13	1.85723
cdr-4	ABa	16.44	4 cell	Low	24	0.685
ceh-100	AB	180.528	2 cell	Low	16	11.283
ceh-100	ABalx	1.701	16 cell	Low	19	0.0895263
ceh-100	ABarx	29.373	16 cell	Low	19	1.54595
ceh-100	ABpl	8.22	8 cell	Low	13	0.632308
ceh-100	ABpr	9.42	8 cell	Low	13	0.724615
ceh-100	C	13.0483	8 cell	Low	18	0.724907
ceh-100	Cx2	2.43264	16 cell	Low	27	0.0900978
ceh-100	MSx1	9.8496	16 cell	Low	23	0.428243
ceh-100	P1	88.672	2 cell	Low	20	4.4336
ceh-100	P3	1.09056	8 cell	Low	26	0.0419446
ceh-13	Ep	214.831	16 cell	High	47	4.57088
ceh-20	ABalx	2.739	16 cell	Low	19	0.144158
ceh-20	ABarx	13.668	16 cell	Low	19	0.719368
ceh-32	ABalx	20.694	16 cell	Low	19	1.08916
ceh-43	ABa	42.864	4 cell	Low	24	1.786
ceh-43	ABalx	2.571	16 cell	Low	19	0.135316
ceh-43	ABarx	5.766	16 cell	Low	19	0.303474
ceh-43	EMS	4.8576	4 cell	Low	23	0.2112
ceh-43	MSx1	7.0272	16 cell	Low	23	0.30553
ceh-5	ABprx	2.844	16 cell	Low	19	0.149684
ceh-51	Ep	9.6	16 cell	Low	47	0.204255
ceh-51	MSx1	433.862	16 cell	High	23	18.8636
ceh-51	MSx2	283.579	16 cell	High	23	12.3295
cfz-2	ABalx	38.409	16 cell	Low	19	2.02153
cfz-2	ABarx	41.43	16 cell	Low	19	2.18053
cfz-2	ABplx	14.946	16 cell	Low	18	0.830333
cfz-2	ABprx	43.131	16 cell	Low	19	2.27005
chd-3	AB	20.208	2 cell	Low	16	1.263
chd-3	ABa	20.424	4 cell	Low	24	0.851
chd-3	ABal	13.488	8 cell	Low	13	1.03754
chd-3	ABalx	6.501	16 cell	Low	19	0.342158
chd-3	ABarx	9.738	16 cell	Low	19	0.512526
chd-3	ABp	35.832	4 cell	Low	24	1.493
chd-3	ABpl	1.536	8 cell	Low	13	0.118154
chd-3	ABprx	8.118	16 cell	Low	19	0.427263
chd-3	C	9.13152	8 cell	Low	18	0.507307
chd-3	Cx2	3.2736	16 cell	Low	27	0.121244
chd-3	E	8.7648	8 cell	Low	17	0.515576
chd-3	Ea	9.828	16 cell	Low	45	0.2184
chd-3	Ep	8.94	16 cell	Low	47	0.190213
chd-3	MSx1	22.6224	16 cell	Low	23	0.983583
chd-3	MSx2	22.6032	16 cell	Low	23	0.982748
chd-3	P1	14.624	2 cell	Low	20	0.7312
cin-4	P1	3.776	2 cell	Low	20	0.1888
ckb-1	ABa	9.408	4 cell	Low	24	0.392
ckc-1	Ea	207.271	16 cell	High	45	4.60603
ckc-1	Ep	81.624	16 cell	Medium	47	1.73668
ckk-1	ABar	2.16	8 cell	Low	13	0.166154
clec-12	ABalx	2.241	16 cell	Low	19	0.117947
clec-12	ABarx	12.255	16 cell	Low	19	0.645
clec-157	ABalx	1.95	16 cell	Low	19	0.102632
clec-157	Ea	2.2224	16 cell	Low	45	0.0493867
clec-196	E	113.03	8 cell	Medium	17	6.64885
clec-196	Ea	1023.03	16 cell	High	45	22.7339
clec-196	Ep	580.174	16 cell	High	47	12.3441
clec-264	P2	4.352	4 cell	Low	26	0.167385
clh-6	ABa	8.28	4 cell	Low	24	0.345
cls-1	AB	19.824	2 cell	Low	16	1.239
cls-1	P1	19.456	2 cell	Low	20	0.9728
cnc-10	E	4.1088	8 cell	Low	17	0.241694
cnc-10	Ea	13.08	16 cell	Low	45	0.290667
cnd-1	ABalx	1.23	16 cell	Low	19	0.0647368
cng-1	ABalx	5.199	16 cell	Low	19	0.273632
cng-1	ABarx	2.742	16 cell	Low	19	0.144316
cng-1	ABplx	8.244	16 cell	Low	18	0.458
cng-1	ABpr	1.86	8 cell	Low	13	0.143077
cnk-1	AB	13.824	2 cell	Low	16	0.864
cnk-1	ABal	2.712	8 cell	Low	13	0.208615
cnk-1	ABar	2.256	8 cell	Low	13	0.173538
cnk-1	ABplx	1.446	16 cell	Low	18	0.0803333
cnk-1	C	1.45152	8 cell	Low	18	0.08064
cnk-1	MS	1.2864	8 cell	Low	16	0.0804
cnp-2	ABa	2.136	4 cell	Low	24	0.089
cnp-2	ABal	2.724	8 cell	Low	13	0.209538
cnp-2	ABar	6.036	8 cell	Low	13	0.464308
cnp-2	ABp	2.544	4 cell	Low	24	0.106
cnp-2	ABpr	3.876	8 cell	Low	13	0.298154
cnp-2	C	1.0752	8 cell	Low	18	0.0597333
cnp-2	E	4.1856	8 cell	Low	17	0.246212
cnp-2	MS	3.7152	8 cell	Low	16	0.2322
cnt-1	AB	24.432	2 cell	Low	16	1.527
cnt-1	ABal	5.052	8 cell	Low	13	0.388615
cnt-1	P1	45.216	2 cell	Low	20	2.2608
coel-1	AB	62.88	2 cell	Low	16	3.93
cogc-1	AB	27.648	2 cell	Low	16	1.728
cogc-1	Ea	1.0056	16 cell	Low	45	0.0223467
cogc-1	P2	1.7664	4 cell	Low	26	0.0679385
col-155	ABa	8.328	4 cell	Low	24	0.347
col-155	ABarx	4.773	16 cell	Low	19	0.251211
col-155	ABp	3.12	4 cell	Low	24	0.13
col-155	ABprx	6.396	16 cell	Low	19	0.336632
col-155	E	2.8224	8 cell	Low	17	0.166024
col-155	MS	2.688	8 cell	Low	16	0.168
col-160	Ea	2.2656	16 cell	Low	45	0.0503467
col-83	ABa	1.008	4 cell	Low	24	0.042
col-83	ABp	2.112	4 cell	Low	24	0.088
col-83	P2	1.6384	4 cell	Low	26	0.0630154
col-84	AB	3.456	2 cell	Low	16	0.216
col-84	C	1.64352	8 cell	Low	18	0.0913067
col-84	P1	1.28	2 cell	Low	20	0.064
col-90	ABa	3.912	4 cell	Low	24	0.163
col-90	ABp	3.672	4 cell	Low	24	0.153
col-90	EMS	2.112	4 cell	Low	23	0.0918261
col-90	P2	2.7264	4 cell	Low	26	0.104862
col-90	P3	1.7152	8 cell	Low	26	0.0659692
cpf-2	ABar	3.456	8 cell	Low	13	0.265846
cpf-2	ABp	8.088	4 cell	Low	24	0.337
cpf-2	ABpr	18.816	8 cell	Low	13	1.44738
cpin-1	ABpl	1.884	8 cell	Low	13	0.144923
cpl-1	Ep	3.2544	16 cell	Low	47	0.0692426
cpn-2	AB	47.328	2 cell	Low	16	2.958
cpn-2	EMS	14.6496	4 cell	Low	23	0.636939
cpna-1	ABa	5.472	4 cell	Low	24	0.228
cpna-1	P1	1.536	2 cell	Low	20	0.0768
cpr-6	P1	1.024	2 cell	Low	20	0.0512
cps-6	AB	6.72	2 cell	Low	16	0.42
crh-1	ABa	4.536	4 cell	Low	24	0.189
crh-1	EMS	1.4208	4 cell	Low	23	0.0617739
crh-1	P2	9.2672	4 cell	Low	26	0.356431
crm-1	AB	19.344	2 cell	Low	16	1.209
crn-2	AB	81.504	2 cell	Low	16	5.094
crn-2	ABal	4.032	8 cell	Low	13	0.310154
crn-2	ABpl	6.144	8 cell	Low	13	0.472615
crn-2	P1	41.184	2 cell	Low	20	2.0592
crn-6	ABpl	1.92	8 cell	Low	13	0.147692
crn-6	Ea	9.5616	16 cell	Low	45	0.21248
crn-6	Ep	120.931	16 cell	Medium	47	2.573
crn-7	AB	2.784	2 cell	Low	16	0.174
csk-1	ABa	14.76	4 cell	Low	24	0.615
csk-1	ABp	96.168	4 cell	Low	24	4.007
csk-1	C	11.8426	8 cell	Low	18	0.65792
csk-1	EMS	9.7152	4 cell	Low	23	0.4224
cst-2	AB	2.256	2 cell	Low	16	0.141
cst-2	ABa	7.464	4 cell	Low	24	0.311
cst-2	C	2.89536	8 cell	Low	18	0.160853
cst-2	EMS	2.6496	4 cell	Low	23	0.1152
cst-2	P2	1.3696	4 cell	Low	26	0.0526769
cth-1	Ea	17.8992	16 cell	Low	45	0.39776
cth-1	Ep	131.508	16 cell	Medium	47	2.79804
cth-2	EMS	105.37	4 cell	Medium	23	4.58129
ctn-1	AB	31.248	2 cell	Low	16	1.953
ctn-1	ABal	5.868	8 cell	Low	13	0.451385
ctn-1	Cx2	5.17056	16 cell	Low	27	0.191502
ctn-1	EMS	12.4224	4 cell	Low	23	0.540104
ctn-1	Ep	4.8624	16 cell	Low	47	0.103455
ctn-1	P2	27.8912	4 cell	Low	26	1.07274
cuti-1	AB	1.632	2 cell	Low	16	0.102
cuti-1	ABpl	6.936	8 cell	Low	13	0.533538
cutl-20	ABa	5.832	4 cell	Low	24	0.243
cutl-20	ABp	12.504	4 cell	Low	24	0.521
cutl-20	ABpr	11.832	8 cell	Low	13	0.910154
cutl-20	EMS	11.2896	4 cell	Low	23	0.490852
cutl-20	P2	12.032	4 cell	Low	26	0.462769
cutl-26	AB	1.104	2 cell	Low	16	0.069
cutl-9	AB	15.984	2 cell	Low	16	0.999
cwn-1	AB	10.608	2 cell	Low	16	0.663
cwn-1	ABpr	4.944	8 cell	Low	13	0.380308
cwn-1	Cx2	1.91616	16 cell	Low	27	0.0709689
cwn-1	P4	6.68652	16 cell	Low	65	0.102869
cyk-1	AB	64.656	2 cell	Low	16	4.041
cyk-1	ABpl	12.012	8 cell	Low	13	0.924
cyk-1	ABpr	18.66	8 cell	Low	13	1.43538
cyk-1	P1	11.776	2 cell	Low	20	0.5888
cyn-16	AB	4.032	2 cell	Low	16	0.252
cyn-16	ABal	5.52	8 cell	Low	13	0.424615
cyn-2	AB	10.176	2 cell	Low	16	0.636
cyp-29A2	ABpl	1.14	8 cell	Low	13	0.0876923
cyp-29A2	Ep	9.6984	16 cell	Low	47	0.206349
cyp-29A3	Cx2	4.60032	16 cell	Low	27	0.170382
cyp-43A1	Ep	5.3184	16 cell	Low	47	0.113157
D1005.t1	ABal	46.116	8 cell	Low	13	3.54738
D1005.t1	ABalx	51.816	16 cell	Low	19	2.72716
D1005.t1	ABarx	81.717	16 cell	Medium	19	4.30089
D1005.t1	ABpl	80.844	8 cell	Medium	13	6.21877
D1005.t1	ABplx	161.28	16 cell	Low	18	8.96
D1005.t1	Ea	241.67	16 cell	High	45	5.37045
D1005.t1	EMS	42.2976	4 cell	Low	23	1.83903
D1005.t1	Ep	496.13	16 cell	High	47	10.556
D1005.t1	MS	39.168	8 cell	Low	16	2.448
D1005.t1	MSx1	79.2336	16 cell	Low	23	3.44494
D1005.t1	MSx2	347.41	16 cell	High	23	15.1048
D1007.15	ABpr	9.516	8 cell	Low	13	0.732
D1007.15	E	3.7632	8 cell	Low	17	0.221365
D1007.15	EMS	12.6336	4 cell	Low	23	0.549287
D1014.2	P1	124.768	2 cell	Low	20	6.2384
D1025.1	ABp	43.704	4 cell	Low	24	1.821
D1025.1	C	3.01824	8 cell	Low	18	0.16768
D1025.1	Ep	3.0816	16 cell	Low	47	0.065566
gcsh-1	Ep	17.172	16 cell	Low	47	0.365362
ipla-4	AB	2.208	2 cell	Low	16	0.138
D1044.1	Ep	8.8176	16 cell	Low	47	0.187609
dex-1	ABa	4.104	4 cell	Low	24	0.171
dex-1	ABp	1.368	4 cell	Low	24	0.057
tpra-1	Cx1	32.7437	16 cell	Low	27	1.21273
tpra-1	Cx2	24.119	16 cell	Low	27	0.893298
D1054.17	ABal	71.352	8 cell	Medium	13	5.48862
D1054.17	ABarx	38.73	16 cell	Low	19	2.03842
D1054.17	ABpl	55.392	8 cell	Medium	13	4.26092
D1054.17	ABplx	41.076	16 cell	Low	18	2.282
D1054.17	ABpr	86.904	8 cell	Medium	13	6.68492
D1054.17	C	3.29472	8 cell	Low	18	0.18304
D1054.17	E	42.864	8 cell	Low	17	2.52141
D1054.17	Ep	33.7056	16 cell	Low	47	0.71714
D1054.17	MS	167.856	8 cell	Medium	16	10.491
D2007.2	AB	20.4	2 cell	Low	16	1.275
D2030.12	ABar	9.024	8 cell	Low	13	0.694154
D2030.12	E	19.9008	8 cell	Low	17	1.17064
D2030.12	MS	12.0672	8 cell	Low	16	0.7542
D2045.2	AB	2.496	2 cell	Low	16	0.156
D2045.2	ABa	14.952	4 cell	Low	24	0.623
D2045.2	ABarx	1.365	16 cell	Low	19	0.0718421
D2045.2	ABpl	6.084	8 cell	Low	13	0.468
D2045.2	ABpr	4.62	8 cell	Low	13	0.355385
D2045.2	Cx2	2.15616	16 cell	Low	27	0.0798578
D2045.2	MS	5.2512	8 cell	Low	16	0.3282
D2045.2	P1	10.816	2 cell	Low	20	0.5408
D2045.7	ABa	10.08	4 cell	Low	24	0.42
D2045.9	Ep	21.4584	16 cell	Low	47	0.456562
D2089.3	ABa	10.344	4 cell	Low	24	0.431
D2089.3	ABalx	6.186	16 cell	Low	19	0.325579
D2092.4	P1	73.6	2 cell	Low	20	3.68
timm-17B.2	ABpr	3.84	8 cell	Low	13	0.295385
timm-17B.2	Cx2	14.327	16 cell	Low	27	0.530631
timm-17B.2	Ea	4.188	16 cell	Low	45	0.0930667
timm-17B.2	MSx2	5.1696	16 cell	Low	23	0.224765
daf-14	AB	28.608	2 cell	Low	16	1.788
daf-14	Ep	3.504	16 cell	Low	47	0.0745532
daf-2	ABa	22.632	4 cell	Low	24	0.943
daf-2	P1	8.576	2 cell	Low	20	0.4288
dao-2	Ep	48.8832	16 cell	Low	47	1.04007
DC2.5	Cx1	40.8922	16 cell	Low	27	1.51452
dcp-66	AB	37.968	2 cell	Low	16	2.373
dcp-66	ABa	28.896	4 cell	Low	24	1.204
dcp-66	ABalx	9.837	16 cell	Low	19	0.517737
dcp-66	ABar	2.664	8 cell	Low	13	0.204923
dcp-66	ABp	28.128	4 cell	Low	24	1.172
dcp-66	ABplx	7.83	16 cell	Low	18	0.435
dcp-66	ABprx	5.526	16 cell	Low	19	0.290842
dcp-66	C	24.983	8 cell	Low	18	1.38795
dcp-66	Ea	9.9792	16 cell	Low	45	0.22176
dcp-66	EMS	38.1312	4 cell	Low	23	1.65788
dcp-66	Ep	9.3744	16 cell	Low	47	0.199455
dcp-66	MSx1	9.9792	16 cell	Low	23	0.433878
dcp-66	MSx2	4.1232	16 cell	Low	23	0.17927
dcp-66	P3	2.176	8 cell	Low	26	0.0836923
dct-13	ABa	79.704	4 cell	Low	24	3.321
dct-13	ABal	599.712	8 cell	High	13	46.1317
dct-13	ABar	598.476	8 cell	High	13	46.0366
dct-13	ABp	12.168	4 cell	Low	24	0.507
dct-13	ABpl	359.256	8 cell	High	13	27.6351
dct-13	ABplx	87.27	16 cell	Low	18	4.84833
dct-13	ABpr	124.92	8 cell	Medium	13	9.60923
dct-13	ABprx	38.985	16 cell	Low	19	2.05184
dct-13	C	4.71552	8 cell	Low	18	0.261973
dct-13	Cx1	124.658	16 cell	Medium	27	4.61696
dct-13	Cx2	22.6272	16 cell	Low	27	0.838044
dct-13	D	1.02605	16 cell	Low	41	0.0250256
dct-13	E	341.098	8 cell	High	17	20.0646
dct-13	EMS	37.7088	4 cell	Low	23	1.63951
dct-13	MS	140.794	8 cell	Medium	16	8.7996
dct-13	MSx1	106.373	16 cell	Low	23	4.6249
dct-13	MSx2	122.242	16 cell	Low	23	5.31485
dgn-1	AB	14.736	2 cell	Low	16	0.921
dgn-1	P1	54.432	2 cell	Low	20	2.7216
dhs-17	AB	2.88	2 cell	Low	16	0.18
dhs-17	EMS	3.6864	4 cell	Low	23	0.160278
dhs-17	MS	11.6064	8 cell	Low	16	0.7254
dhs-28	AB	1.248	2 cell	Low	16	0.078
dhs-29	Cx2	1.47648	16 cell	Low	27	0.0546844
dhs-29	Ea	2.3712	16 cell	Low	45	0.0526933
dhs-29	Ep	7.14	16 cell	Low	47	0.151915
dhs-29	MSx1	17.0544	16 cell	Low	23	0.741496
dhs-29	MSx2	1.0896	16 cell	Low	23	0.0473739
dhs-3	AB	16.176	2 cell	Low	16	1.011
dhs-8	EMS	13.1904	4 cell	Low	23	0.573496
dhs-8	MSx1	14.472	16 cell	Low	23	0.629217
dkf-1	AB	83.52	2 cell	Low	16	5.22
dkf-1	ABa	27.672	4 cell	Low	24	1.153
dkf-1	P1	68.256	2 cell	Low	20	3.4128
dlk-1	AB	2.544	2 cell	Low	16	0.159
dod-6	Ea	1.7352	16 cell	Low	45	0.03856
dod-6	Ep	144.077	16 cell	Medium	47	3.06546
dop-4	ABp	11.592	4 cell	Low	24	0.483
dos-1	ABa	7.176	4 cell	Low	24	0.299
dos-1	ABar	4.992	8 cell	Low	13	0.384
dos-1	ABp	1.176	4 cell	Low	24	0.049
dos-1	ABpl	3.06	8 cell	Low	13	0.235385
dos-1	ABpr	1.68	8 cell	Low	13	0.129231
dos-1	Ea	1.0152	16 cell	Low	45	0.02256
dos-1	EMS	2.2848	4 cell	Low	23	0.0993391
dos-1	Ep	2.7096	16 cell	Low	47	0.0576511
dos-1	MSx1	2.832	16 cell	Low	23	0.12313
dos-1	MSx2	4.3776	16 cell	Low	23	0.19033
dph-3	ABpl	9.516	8 cell	Low	13	0.732
dpy-14	Ea	99.9984	16 cell	Medium	45	2.22219
dpy-14	Ep	4.5408	16 cell	Low	47	0.0966128
dpy-17	Ea	314.198	16 cell	High	45	6.98219
dpy-17	Ep	36.204	16 cell	Low	47	0.770298
dpy-18	AB	48	2 cell	Low	16	3
dpy-18	ABal	1.26	8 cell	Low	13	0.0969231
dpy-18	ABar	16.248	8 cell	Low	13	1.24985
dpy-18	ABpr	16.836	8 cell	Low	13	1.29508
dpy-18	Cx2	7.88544	16 cell	Low	27	0.292053
dpy-18	E	30.9408	8 cell	Low	17	1.82005
dpy-18	MS	2.9184	8 cell	Low	16	0.1824
dpy-18	P2	15.68	4 cell	Low	26	0.603077
dpy-22	ABa	26.616	4 cell	Low	24	1.109
dpy-22	ABalx	2.028	16 cell	Low	19	0.106737
dpy-22	ABarx	4.503	16 cell	Low	19	0.237
dpy-22	ABp	6.888	4 cell	Low	24	0.287
dpy-22	ABpl	5.568	8 cell	Low	13	0.428308
dpy-22	C	3.1488	8 cell	Low	18	0.174933
dpy-22	Cx1	7.7184	16 cell	Low	27	0.285867
dpy-22	Ea	12.3048	16 cell	Low	45	0.27344
dpy-22	EMS	9.504	4 cell	Low	23	0.413217
dpy-22	Ep	4.608	16 cell	Low	47	0.0980426
dpy-22	P1	3.584	2 cell	Low	20	0.1792
dpyd-1	ABpr	4.536	8 cell	Low	13	0.348923
dpyd-1	Ea	2.7432	16 cell	Low	45	0.06096
dpyd-1	Ep	10.7496	16 cell	Low	47	0.228715
drr-1	Ea	106.217	16 cell	Medium	45	2.36037
drr-1	Ep	33.7104	16 cell	Low	47	0.717243
dsl-1	ABalx	159.906	16 cell	Medium	19	8.41611
dsl-1	ABar	1.356	8 cell	Low	13	0.104308
dsl-1	ABarx	289.758	16 cell	High	19	15.2504
dsl-1	ABpl	18.048	8 cell	Low	13	1.38831
dsl-1	ABplx	426.732	16 cell	High	18	23.7073
dsl-1	ABpr	135.876	8 cell	Medium	13	10.452
dsl-1	ABprx	78.795	16 cell	Low	19	4.14711
dsl-1	E	1.9104	8 cell	Low	17	0.112376
dsl-1	Ea	24.7608	16 cell	Low	45	0.55024
dsl-1	Ep	129.533	16 cell	Medium	47	2.75602
dsl-1	MSx1	433.358	16 cell	High	23	18.8417
dsl-1	MSx2	159.61	16 cell	Medium	23	6.93955
dsl-2	AB	70.032	2 cell	Low	16	4.377
dsl-2	ABa	311.256	4 cell	Medium	24	12.969
dsl-2	ABal	273.216	8 cell	Low	13	21.0166
dsl-2	ABalx	383.946	16 cell	Low	19	20.2077
dsl-2	ABar	166.812	8 cell	Low	13	12.8317
dsl-2	ABarx	499.779	16 cell	Low	19	26.3042
dsl-2	ABp	167.928	4 cell	Low	24	6.997
dsl-2	ABpl	270.72	8 cell	Low	13	20.8246
dsl-2	ABplx	398.598	16 cell	Low	18	22.1443
dsl-2	ABpr	275.4	8 cell	Low	13	21.1846
dsl-2	ABprx	428.364	16 cell	Low	19	22.5455
dsl-2	C	50.7802	8 cell	Medium	18	2.82112
dsl-2	Cx1	169.92	16 cell	Medium	27	6.29333
dsl-2	Cx2	214.854	16 cell	Medium	27	7.95755
dsl-2	D	1.62816	16 cell	Low	41	0.0397112
dsl-2	E	419.318	8 cell	Low	17	24.6658
dsl-2	Ea	355.406	16 cell	Low	45	7.89792
dsl-2	EMS	129.542	4 cell	Low	23	5.63228
dsl-2	Ep	497.87	16 cell	Low	47	10.593
dsl-2	MSx1	746.765	16 cell	High	23	32.468
dsl-2	MSx2	519.854	16 cell	High	23	22.6024
dsl-2	P1	166.784	2 cell	Medium	20	8.3392
dve-1	Ea	469.944	16 cell	High	45	10.4432
dve-1	Ep	362.148	16 cell	High	47	7.70528
dylt-3	AB	1.152	2 cell	Low	16	0.072
dylt-3	ABa	2.712	4 cell	Low	24	0.113
dylt-3	ABpr	1.02	8 cell	Low	13	0.0784615
dylt-3	EMS	1.5936	4 cell	Low	23	0.069287
dys-1	AB	26.592	2 cell	Low	16	1.662
dys-1	ABp	12.144	4 cell	Low	24	0.506
dys-1	MS	2.3328	8 cell	Low	16	0.1458
dys-1	P1	25.664	2 cell	Low	20	1.2832
poml-3	MSx1	107.054	16 cell	Medium	23	4.65454
poml-3	MSx2	15.6528	16 cell	Low	23	0.680557
E01A2.8	MSx1	207.739	16 cell	High	23	9.03214
E01A2.8	MSx2	60.2592	16 cell	Medium	23	2.61997
E01G4.5	AB	6.288	2 cell	Low	16	0.393
E01G4.5	ABa	60.936	4 cell	Low	24	2.539
E01G4.5	ABal	13.092	8 cell	Low	13	1.00708
E01G4.5	ABalx	324.717	16 cell	High	19	17.0904
E01G4.5	ABar	396.828	8 cell	Medium	13	30.5252
E01G4.5	ABarx	80.601	16 cell	Low	19	4.24216
E01G4.5	ABpl	128.928	8 cell	Medium	13	9.91754
E01G4.5	ABplx	259.056	16 cell	Low	18	14.392
E01G4.5	ABpr	6.372	8 cell	Low	13	0.490154
E01G4.5	ABprx	327.3	16 cell	High	19	17.2263
E01G4.5	C	173.199	8 cell	Medium	18	9.62219
E01G4.5	Cx2	69.8189	16 cell	Low	27	2.58588
E01G4.5	D	2.17958	16 cell	Low	41	0.0531606
E01G4.5	E	258.192	8 cell	Low	17	15.1878
E01G4.5	EMS	167.962	4 cell	Medium	23	7.30268
E01G4.5	MSx1	227.059	16 cell	High	23	9.87214
E01G4.5	MSx2	82.4064	16 cell	Low	23	3.58289
E01G4.5	P2	4.736	4 cell	Low	26	0.182154
E01G4.5	P4	1.5102	16 cell	Low	65	0.0232338
E01G4.7	ABal	485.976	8 cell	High	13	37.3828
E01G4.7	ABalx	36.972	16 cell	Low	19	1.94589
E01G4.7	ABar	346.248	8 cell	High	13	26.6345
E01G4.7	ABarx	78.654	16 cell	Low	19	4.13968
E01G4.7	ABpl	15.72	8 cell	Low	13	1.20923
E01G4.7	ABplx	410.136	16 cell	High	18	22.7853
E01G4.7	ABpr	27.312	8 cell	Low	13	2.10092
E01G4.7	ABprx	348.315	16 cell	High	19	18.3324
E01G4.7	C	25.6051	8 cell	Low	18	1.42251
E01G4.7	Cx1	239.808	16 cell	High	27	8.88178
E01G4.7	Cx2	73.5341	16 cell	Medium	27	2.72348
E01G4.7	E	561.13	8 cell	High	17	33.0076
E01G4.7	EMS	91.4688	4 cell	Medium	23	3.9769
E01G4.7	MS	622.819	8 cell	High	16	38.9262
E03A3.5	AB	5.52	2 cell	Low	16	0.345
E03A3.5	ABalx	1.077	16 cell	Low	19	0.0566842
E03A3.5	ABarx	6.48	16 cell	Low	19	0.341053
E03A3.5	ABplx	7.38	16 cell	Low	18	0.41
E03A3.5	E	1.296	8 cell	Low	17	0.0762353
E04A4.3	ABpr	4.98	8 cell	Low	13	0.383077
E04A4.3	Ep	2.5848	16 cell	Low	47	0.0549957
pcrg-1	ABal	48.936	8 cell	Low	13	3.76431
pcrg-1	ABpl	23.28	8 cell	Low	13	1.79077
pcrg-1	Ea	3.4872	16 cell	Low	45	0.0774933
ears-1	AB	4.752	2 cell	Low	16	0.297
ears-1	P1	74.016	2 cell	Low	20	3.7008
ears-1	P3	17.152	8 cell	Low	26	0.659692
eat-16	AB	17.424	2 cell	Low	16	1.089
eat-16	ABa	12.6	4 cell	Low	24	0.525
eat-16	ABar	43.848	8 cell	Low	13	3.37292
eat-16	ABpl	55.704	8 cell	Low	13	4.28492
eat-16	ABpr	27.78	8 cell	Low	13	2.13692
eat-16	Cx1	2.0928	16 cell	Low	27	0.0775111
eat-16	E	10.2432	8 cell	Low	17	0.602541
eat-16	EMS	15.36	4 cell	Low	23	0.667826
eat-16	MSx1	8.4672	16 cell	Low	23	0.368139
eat-4	E	2.5152	8 cell	Low	17	0.147953
eea-1	AB	98.448	2 cell	Low	16	6.153
eea-1	ABarx	2.58	16 cell	Low	19	0.135789
eea-1	ABp	10.44	4 cell	Low	24	0.435
eea-1	ABprx	11.823	16 cell	Low	19	0.622263
eea-1	P1	68.16	2 cell	Low	20	3.408
eea-1	P2	6.7072	4 cell	Low	26	0.257969
EEED8.12	ABa	9.888	4 cell	Low	24	0.412
EEED8.12	ABal	237.096	8 cell	High	13	18.2382
EEED8.12	ABalx	140.361	16 cell	Low	19	7.38742
EEED8.12	ABar	213	8 cell	High	13	16.3846
EEED8.12	ABarx	81.777	16 cell	Low	19	4.30405
EEED8.12	ABp	20.112	4 cell	Low	24	0.838
EEED8.12	ABpl	180.144	8 cell	Medium	13	13.8572
EEED8.12	ABplx	139.59	16 cell	Low	18	7.755
EEED8.12	ABpr	287.328	8 cell	High	13	22.1022
EEED8.12	ABprx	165.192	16 cell	Low	19	8.69432
EEED8.12	C	30.6278	8 cell	Low	18	1.70155
EEED8.12	Cx1	72.0691	16 cell	Low	27	2.66923
EEED8.12	Cx2	218.945	16 cell	High	27	8.10908
EEED8.12	E	208.397	8 cell	Medium	17	12.2586
EEED8.12	Ea	69.192	16 cell	Low	45	1.5376
EEED8.12	EMS	47.904	4 cell	Low	23	2.08278
EEED8.12	Ep	91.68	16 cell	Low	47	1.95064
EEED8.12	MS	123.13	8 cell	Low	16	7.6956
EEED8.12	MSx1	84.4032	16 cell	Low	23	3.6697
EEED8.12	MSx2	81.1632	16 cell	Low	23	3.52883
EEED8.12	P4	3.35524	16 cell	Low	65	0.0516191
EEED8.2	AB	7.2	2 cell	Low	16	0.45
EEED8.2	Ea	37.5744	16 cell	Low	45	0.834987
EEED8.2	Ep	87.2952	16 cell	Medium	47	1.85734
EEED8.4	AB	21.312	2 cell	Low	16	1.332
EEED8.4	ABa	12.84	4 cell	Low	24	0.535
EEED8.4	ABal	320.232	8 cell	High	13	24.6332
EEED8.4	ABalx	123.672	16 cell	Low	19	6.50905
EEED8.4	ABar	240.444	8 cell	High	13	18.4957
EEED8.4	ABarx	115.173	16 cell	Low	19	6.06174
EEED8.4	ABp	32.616	4 cell	Low	24	1.359
EEED8.4	ABpl	185.616	8 cell	Medium	13	14.2782
EEED8.4	ABplx	148.62	16 cell	Low	18	8.25667
EEED8.4	ABpr	192.696	8 cell	Medium	13	14.8228
EEED8.4	ABprx	236.622	16 cell	Low	19	12.4538
EEED8.4	C	64.2355	8 cell	Medium	18	3.56864
EEED8.4	Cx1	108.522	16 cell	Low	27	4.01934
EEED8.4	Cx2	187.459	16 cell	Medium	27	6.94293
EEED8.4	E	206.275	8 cell	Low	17	12.1338
EEED8.4	EMS	86.9376	4 cell	Medium	23	3.7799
EEED8.4	Ep	165.775	16 cell	Low	47	3.52713
EEED8.4	MS	113.328	8 cell	Low	16	7.083
EEED8.4	MSx1	99.9072	16 cell	Low	23	4.34379
EEED8.4	MSx2	217.819	16 cell	Low	23	9.4704
EEED8.4	P4	1.25952	16 cell	Low	65	0.0193772
efl-2	AB	23.952	2 cell	Low	16	1.497
efl-2	ABpr	2.604	8 cell	Low	13	0.200308
efl-2	P1	5.28	2 cell	Low	20	0.264
efn-2	AB	3.312	2 cell	Low	16	0.207
efn-4	AB	28.32	2 cell	Low	16	1.77
efn-4	P2	10.7136	4 cell	Low	26	0.412062
egal-1	ABal	25.596	8 cell	Low	13	1.96892
egal-1	EMS	1.3824	4 cell	Low	23	0.0601043
egal-1	P2	2.9952	4 cell	Low	26	0.1152
egl-5	AB	7.488	2 cell	Low	16	0.468
egl-8	ABal	1.056	8 cell	Low	13	0.0812308
egrh-2	ABal	1.452	8 cell	Low	13	0.111692
egrh-2	ABar	3.672	8 cell	Low	13	0.282462
egrh-2	ABpl	7.308	8 cell	Low	13	0.562154
egrh-2	EMS	1.44	4 cell	Low	23	0.0626087
egrh-2	P2	13.9648	4 cell	Low	26	0.537108
egrh-3	AB	17.52	2 cell	Low	16	1.095
elks-1	AB	120.624	2 cell	Low	16	7.539
elks-1	ABpl	3.048	8 cell	Low	13	0.234462
elks-1	ABpr	3.72	8 cell	Low	13	0.286154
elks-1	Cx2	3.42912	16 cell	Low	27	0.127004
elks-1	D	2.31168	16 cell	Low	41	0.0563824
elks-1	Ep	3.0912	16 cell	Low	47	0.0657702
elks-1	MSx1	4.1088	16 cell	Low	23	0.178643
elks-1	P1	68.64	2 cell	Low	20	3.432
elks-1	P2	1.0112	4 cell	Low	26	0.0388923
elo-3	AB	40.896	2 cell	Low	16	2.556
elo-3	EMS	1.6128	4 cell	Low	23	0.0701217
elo-3	P2	3.7376	4 cell	Low	26	0.143754
elo-4	AB	3.552	2 cell	Low	16	0.222
elo-9	Ea	56.5104	16 cell	Medium	45	1.25579
elt-6	AB	17.904	2 cell	Low	16	1.119
elt-6	ABal	5.052	8 cell	Low	13	0.388615
elt-6	P1	6.048	2 cell	Low	20	0.3024
elt-7	ABa	1.92	4 cell	Low	24	0.08
elt-7	Ea	52.164	16 cell	Medium	45	1.1592
elt-7	Ep	547.426	16 cell	High	47	11.6474
end-1	E	304.368	8 cell	High	17	17.904
end-1	Ea	153.552	16 cell	Low	45	3.41227
end-1	Ep	152.762	16 cell	Low	47	3.25026
end-3	E	546.47	8 cell	High	17	32.1453
end-3	EMS	79.6224	4 cell	Medium	23	3.46184
eng-1	ABa	36.792	4 cell	Low	24	1.533
eng-1	P1	56.48	2 cell	Low	20	2.824
epg-2	ABal	323.22	8 cell	High	13	24.8631
epg-2	ABalx	222.885	16 cell	Low	19	11.7308
epg-2	ABar	99.288	8 cell	Medium	13	7.63754
epg-2	ABarx	382.656	16 cell	Medium	19	20.1398
epg-2	ABpl	188.808	8 cell	Medium	13	14.5237
epg-2	ABplx	283.224	16 cell	Low	18	15.7347
epg-2	ABpr	225.312	8 cell	High	13	17.3317
epg-2	ABprx	273.027	16 cell	Low	19	14.3698
epg-2	C	27.6326	8 cell	Low	18	1.53515
epg-2	Cx1	148.174	16 cell	Medium	27	5.48793
epg-2	Cx2	124.326	16 cell	Medium	27	4.60466
epg-2	E	229.306	8 cell	Medium	17	13.4886
epg-2	Ea	119.539	16 cell	Low	45	2.65643
epg-2	EMS	55.68	4 cell	Low	23	2.42087
epg-2	Ep	347.498	16 cell	Low	47	7.39358
epg-2	MS	63.8304	8 cell	Low	16	3.9894
epg-2	MSx1	294.629	16 cell	Medium	23	12.8099
epg-2	MSx2	226.781	16 cell	Medium	23	9.86003
epi-1	ABprx	2.376	16 cell	Low	19	0.125053
epi-1	Ea	6.9816	16 cell	Low	45	0.155147
epi-1	Ep	3.6216	16 cell	Low	47	0.0770553
eps-8	ABal	17.484	8 cell	Low	13	1.34492
eri-6	ABal	4.032	8 cell	Low	13	0.310154
exc-4	AB	15.648	2 cell	Low	16	0.978
exc-4	P1	16.96	2 cell	Low	20	0.848
exc-7	ABa	60.696	4 cell	Low	24	2.529
exc-7	EMS	23.6928	4 cell	Low	23	1.03012
exc-9	ABpl	1.308	8 cell	Low	13	0.100615
exc-9	C	92.0832	8 cell	Medium	18	5.11573
exc-9	E	1.0272	8 cell	Low	17	0.0604235
exc-9	Ep	7.044	16 cell	Low	47	0.149872
F07A11.5	Ea	28.872	16 cell	Low	45	0.6416
F07A11.5	Ep	20.7456	16 cell	Low	47	0.441396
prmn-1	AB	9.408	2 cell	Low	16	0.588
prmn-1	ABpl	8.556	8 cell	Low	13	0.658154
F08B12.4	ABa	13.152	4 cell	Low	24	0.548
F08B4.3	AB	26.256	2 cell	Low	16	1.641
srpa-72	AB	95.904	2 cell	Low	16	5.994
srpa-72	P1	31.872	2 cell	Low	20	1.5936
F08F1.3	Cx1	3.32928	16 cell	Low	27	0.123307
F08F1.4	ABar	1.08	8 cell	Low	13	0.0830769
F08F1.4	ABp	1.68	4 cell	Low	24	0.07
F08F1.4	ABpr	1.716	8 cell	Low	13	0.132
F08F1.4	Ea	2.8008	16 cell	Low	45	0.06224
F08F1.4	Ep	2.7672	16 cell	Low	47	0.0588766
snpc-1.3	AB	55.968	2 cell	Low	16	3.498
snpc-1.3	ABpl	1.428	8 cell	Low	13	0.109846
snpc-1.3	C	5.6448	8 cell	Low	18	0.3136
F08F8.6	ABa	4.92	4 cell	Low	24	0.205
F08F8.6	ABp	2.472	4 cell	Low	24	0.103
F08F8.6	ABpl	1.464	8 cell	Low	13	0.112615
F08F8.6	C	5.2608	8 cell	Low	18	0.292267
F08F8.6	E	1.6992	8 cell	Low	17	0.0999529
F08F8.6	MS	7.2096	8 cell	Low	16	0.4506
F08F8.6	P2	1.0624	4 cell	Low	26	0.0408615
F08G12.1	ABar	6.48	8 cell	Low	13	0.498462
F08G12.1	ABp	2.52	4 cell	Low	24	0.105
F08G12.1	Cx1	2.23872	16 cell	Low	27	0.0829156
F08G12.1	P1	2.944	2 cell	Low	20	0.1472
F08G12.1	P2	6.5664	4 cell	Low	26	0.252554
F08G2.11	ABalx	8.742	16 cell	Low	19	0.460105
F08G2.11	ABarx	14.709	16 cell	Low	19	0.774158
F08G2.11	ABp	38.304	4 cell	Low	24	1.596
F08G2.11	ABprx	2.271	16 cell	Low	19	0.119526
F08G2.11	MS	2.6496	8 cell	Low	16	0.1656
F08G2.7	AB	43.056	2 cell	Low	16	2.691
F08G2.7	Ep	12.3072	16 cell	Low	47	0.261855
F08G2.8	ABa	1.68	4 cell	Low	24	0.07
F08G2.8	ABarx	8.778	16 cell	Low	19	0.462
F08G2.8	ABp	62.352	4 cell	Low	24	2.598
F08G2.8	MS	3.9072	8 cell	Low	16	0.2442
F08H9.3	ABa	129.816	4 cell	Medium	24	5.409
F08H9.3	ABal	77.964	8 cell	Low	13	5.99723
F08H9.3	ABalx	55.02	16 cell	Low	19	2.89579
F08H9.3	ABar	50.244	8 cell	Low	13	3.86492
F08H9.3	ABp	35.304	4 cell	Low	24	1.471
F08H9.3	ABplx	77.1	16 cell	Medium	18	4.28333
F08H9.3	ABpr	62.184	8 cell	Low	13	4.78338
F08H9.3	Ea	5.3712	16 cell	Low	45	0.11936
F08H9.3	EMS	117.888	4 cell	Medium	23	5.12557
F08H9.3	Ep	9.0936	16 cell	Low	47	0.193481
F08H9.4	ABp	66.72	4 cell	Low	24	2.78
F09B9.5	ABal	2.088	8 cell	Low	13	0.160615
F09B9.5	ABar	1.116	8 cell	Low	13	0.0858462
F09B9.5	ABpl	1.248	8 cell	Low	13	0.096
F09B9.5	Cx1	1.29408	16 cell	Low	27	0.0479289
F09B9.5	Cx2	2.13888	16 cell	Low	27	0.0792178
F09B9.5	Ep	2.856	16 cell	Low	47	0.060766
F09B9.5	MS	2.3904	8 cell	Low	16	0.1494
F09C8.2	ABal	14.328	8 cell	Low	13	1.10215
F09C8.2	ABalx	2.073	16 cell	Low	19	0.109105
F09C8.2	ABar	9.768	8 cell	Low	13	0.751385
F09C8.2	ABarx	18.021	16 cell	Low	19	0.948474
F09C8.2	ABplx	19.392	16 cell	Low	18	1.07733
F09C8.2	C	9.70752	8 cell	Low	18	0.539307
F09C8.2	Cx2	4.60608	16 cell	Low	27	0.170596
F09C8.2	E	1.1328	8 cell	Low	17	0.0666353
F09C8.2	Ea	4.1136	16 cell	Low	45	0.0914133
F09C8.2	Ep	51.66	16 cell	Medium	47	1.09915
F09C8.2	MS	2.8224	8 cell	Low	16	0.1764
F09C8.2	MSx1	10.1664	16 cell	Low	23	0.442017
F09C8.2	P1	6.624	2 cell	Low	20	0.3312
F09E5.16	ABar	21.252	8 cell	Low	13	1.63477
F09E5.16	ABprx	10.197	16 cell	Low	19	0.536684
F09F7.6	Ea	103.841	16 cell	Medium	45	2.30757
F09F7.6	Ep	250.327	16 cell	High	47	5.32611
F09F7.7	ABar	1.596	8 cell	Low	13	0.122769
F09F7.7	Cx2	24.7085	16 cell	Low	27	0.915129
F09F7.7	Ea	4.9248	16 cell	Low	45	0.10944
F09F7.7	Ep	1.2	16 cell	Low	47	0.0255319
F09F7.7	MSx2	1.4496	16 cell	Low	23	0.0630261
F09G2.1	P1	2.368	2 cell	Low	20	0.1184
pitr-5	ABal	1.584	8 cell	Low	13	0.121846
pitr-5	ABpl	1.836	8 cell	Low	13	0.141231
pitr-5	E	1.2864	8 cell	Low	17	0.0756706
pitr-5	MSx1	1.5792	16 cell	Low	23	0.0686609
pitr-5	P2	1.8048	4 cell	Low	26	0.0694154
F10D2.10	ABpl	2.112	8 cell	Low	13	0.162462
WBGene00017337	Ep	11.0472	16 cell	Low	47	0.235047
F10D2.8	Ea	40.776	16 cell	Low	45	0.906133
F10D2.8	Ep	151.361	16 cell	Medium	47	3.22044
F10D7.3	AB	5.52	2 cell	Low	16	0.345
F10D7.3	Ea	74.5296	16 cell	Medium	45	1.65621
F10D7.3	Ep	153.665	16 cell	Medium	47	3.26946
F10E7.1	ABalx	10.2	16 cell	Low	19	0.536842
F10E7.1	ABar	16.344	8 cell	Low	13	1.25723
F10E7.1	ABarx	13.656	16 cell	Low	19	0.718737
F10E7.1	ABplx	2.418	16 cell	Low	18	0.134333
F10E7.1	ABprx	116.979	16 cell	Medium	19	6.15679
F10E7.1	Cx1	48.96	16 cell	Low	27	1.81333
F10E7.1	Cx2	28.5062	16 cell	Low	27	1.05579
F10E7.1	Ep	26.5944	16 cell	Low	47	0.565838
F10E7.1	MSx1	130.022	16 cell	Medium	23	5.65315
F10E7.1	MSx2	17.1264	16 cell	Low	23	0.744626
F10E7.11	ABal	6.264	8 cell	Low	13	0.481846
F10E7.11	EMS	4.4736	4 cell	Low	23	0.194504
F10E7.11	P1	15.52	2 cell	Low	20	0.776
F10E9.2	ABp	4.776	4 cell	Low	24	0.199
F10E9.2	ABprx	2.571	16 cell	Low	19	0.135316
F10G7.10	AB	65.664	2 cell	Low	16	4.104
F10G7.10	ABal	15.324	8 cell	Low	13	1.17877
F10G7.10	ABp	4.488	4 cell	Low	24	0.187
F10G7.10	C	3.81696	8 cell	Low	18	0.212053
F10G7.10	Cx2	3.7632	16 cell	Low	27	0.139378
F10G7.10	E	2.3424	8 cell	Low	17	0.137788
F10G7.10	P1	21.12	2 cell	Low	20	1.056
F10G8.8	AB	10.656	2 cell	Low	16	0.666
F10G8.8	ABa	3.144	4 cell	Low	24	0.131
F10G8.8	ABpr	3.6	8 cell	Low	13	0.276923
F10G8.8	EMS	14.2848	4 cell	Low	23	0.621078
F11D5.1	AB	6.384	2 cell	Low	16	0.399
F11D5.1	ABp	4.752	4 cell	Low	24	0.198
F11D5.1	P2	16.7808	4 cell	Low	26	0.645415
gba-3	Ea	29.9232	16 cell	Low	45	0.66496
gba-3	Ep	11.3472	16 cell	Low	47	0.24143
F12E12.11	AB	51.36	2 cell	Low	16	3.21
F12E12.11	P1	1.248	2 cell	Low	20	0.0624
F13D12.3	MSx1	2.1216	16 cell	Low	23	0.0922435
F13D12.6	EMS	1.1136	4 cell	Low	23	0.0484174
F13D12.6	Ep	1.0224	16 cell	Low	47	0.0217532
F13D12.6	MS	2.5344	8 cell	Low	16	0.1584
F13E9.11	ABarx	1.011	16 cell	Low	19	0.0532105
F13E9.11	ABplx	5.658	16 cell	Low	18	0.314333
F13E9.11	MS	2.1984	8 cell	Low	16	0.1374
F13E9.13	Ea	59.784	16 cell	Medium	45	1.32853
F13E9.13	Ep	138.382	16 cell	Medium	47	2.94429
F13H8.11	Ea	118.27	16 cell	Medium	45	2.62821
F13H8.11	Ep	56.7576	16 cell	Medium	47	1.20761
F13H8.5	Ea	2.0088	16 cell	Low	45	0.04464
F14B6.2	ABal	1.92	8 cell	Low	13	0.147692
F14B6.2	EMS	1.4592	4 cell	Low	23	0.0634435
F14B6.3	ABa	106.128	4 cell	Medium	24	4.422
F14B6.3	ABal	315.408	8 cell	Medium	13	24.2622
F14B6.3	ABalx	286.746	16 cell	Low	19	15.0919
F14B6.3	ABar	192	8 cell	Low	13	14.7692
F14B6.3	ABarx	234.324	16 cell	Low	19	12.3328
F14B6.3	ABp	6.72	4 cell	Low	24	0.28
F14B6.3	ABpl	162.324	8 cell	Medium	13	12.4865
F14B6.3	ABplx	352.95	16 cell	Low	18	19.6083
F14B6.3	ABpr	482.652	8 cell	High	13	37.1271
F14B6.3	ABprx	99.435	16 cell	Low	19	5.23342
F14B6.3	C	16.3507	8 cell	Low	18	0.908373
F14B6.3	Cx1	151.35	16 cell	Medium	27	5.60555
F14B6.3	Cx2	126.278	16 cell	Medium	27	4.67698
F14B6.3	D	1.39008	16 cell	Low	41	0.0339044
F14B6.3	Ea	224.844	16 cell	Medium	45	4.99653
F14B6.3	EMS	128.986	4 cell	Low	23	5.60807
F14B6.3	Ep	373.075	16 cell	High	47	7.93777
F14B6.3	MS	29.2416	8 cell	Low	16	1.8276
F14B6.3	MSx1	241.243	16 cell	Medium	23	10.4888
F14B6.3	MSx2	34.1376	16 cell	Low	23	1.48424
F14B6.3	P1	28.576	2 cell	Low	20	1.4288
F14D7.6	EMS	3.0528	4 cell	Low	23	0.13273
shw-1	AB	106.896	2 cell	Low	16	6.681
shw-1	P1	15.456	2 cell	Low	20	0.7728
F14F3.5	AB	4.32	2 cell	Low	16	0.27
F14F3.5	ABa	3.648	4 cell	Low	24	0.152
F14F3.5	ABpl	2.1	8 cell	Low	13	0.161538
F14F3.5	P1	2.56	2 cell	Low	20	0.128
F14H12.6	Ea	414.446	16 cell	High	45	9.20992
F14H12.6	Ep	522.384	16 cell	High	47	11.1146
F16H11.1	AB	2.16	2 cell	Low	16	0.135
phf-32	Ea	2.2896	16 cell	Low	45	0.05088
F17A9.4	AB	44.208	2 cell	Low	16	2.763
F17A9.4	Cx1	2.02752	16 cell	Low	27	0.0750933
F17C11.12	Ep	18.6792	16 cell	Low	47	0.39743
zip-9	Ea	2.8848	16 cell	Low	45	0.0641067
F17H10.2	ABal	3.048	8 cell	Low	13	0.234462
F17H10.2	ABarx	1.362	16 cell	Low	19	0.0716842
F17H10.2	E	2.2848	8 cell	Low	17	0.1344
F17H10.2	Ea	7.9272	16 cell	Low	45	0.17616
F17H10.2	Ep	10.6824	16 cell	Low	47	0.227285
F17H10.2	MSx1	1.1472	16 cell	Low	23	0.0498783
snx-17	ABal	49.152	8 cell	Low	13	3.78092
snx-17	ABarx	15.783	16 cell	Low	19	0.830684
snx-17	ABprx	1.26	16 cell	Low	19	0.0663158
snx-17	Cx2	14.3386	16 cell	Low	27	0.531058
snx-17	E	1.1904	8 cell	Low	17	0.0700235
snx-17	Ea	49.6536	16 cell	Low	45	1.10341
snx-17	Ep	70.836	16 cell	Medium	47	1.50715
snx-17	MSx1	65.64	16 cell	Medium	23	2.85391
F18A11.2	ABa	3.384	4 cell	Low	24	0.141
F18A11.2	ABalx	1.272	16 cell	Low	19	0.0669474
F18A11.2	ABpr	1.884	8 cell	Low	13	0.144923
F18A11.2	ABprx	1.464	16 cell	Low	19	0.0770526
F18A11.2	D	1.73261	16 cell	Low	41	0.0422587
F18A11.2	EMS	2.2272	4 cell	Low	23	0.0968348
F18A11.2	MSx1	1.5792	16 cell	Low	23	0.0686609
F18A11.6	ABa	17.328	4 cell	Low	24	0.722
F18C12.4	ABpl	14.304	8 cell	Low	13	1.10031
F18E3.11	EMS	178.022	4 cell	Medium	23	7.7401
F18E3.13	EMS	77.664	4 cell	Medium	23	3.3767
F19B10.1	AB	72.288	2 cell	Low	16	4.518
F19B10.1	ABal	9.876	8 cell	Low	13	0.759692
F19B10.1	ABalx	33.525	16 cell	Low	19	1.76447
F19B10.1	ABar	25.476	8 cell	Low	13	1.95969
F19B10.1	ABpl	98.508	8 cell	Low	13	7.57754
F19B10.1	Cx1	39.3446	16 cell	Low	27	1.45721
F19B10.1	Cx2	57.7843	16 cell	Medium	27	2.14016
F19B10.1	E	30.8736	8 cell	Low	17	1.81609
F19B10.1	P1	54.208	2 cell	Low	20	2.7104
F19B10.5	AB	3.36	2 cell	Low	16	0.21
F19B10.5	P1	14.048	2 cell	Low	20	0.7024
F19B2.12	AB	3.84	2 cell	Low	16	0.24
F19F10.1	ABalx	1.5	16 cell	Low	19	0.0789474
F19F10.1	ABarx	121.278	16 cell	Medium	19	6.38305
F19F10.1	ABpl	154.02	8 cell	Medium	13	11.8477
F19F10.1	ABplx	111.354	16 cell	Low	18	6.18633
F19F10.1	ABpr	2.232	8 cell	Low	13	0.171692
F19F10.1	ABprx	176.232	16 cell	Medium	19	9.27537
F19F10.1	Cx2	4.26432	16 cell	Low	27	0.157938
F19F10.1	E	194.918	8 cell	Medium	17	11.4658
F19F10.1	MSx1	19.5456	16 cell	Low	23	0.849809
F19F10.1	MSx2	31.8768	16 cell	Low	23	1.38595
ets-7	ABalx	11.982	16 cell	Low	19	0.630632
ets-7	ABplx	98.322	16 cell	Medium	18	5.46233
ets-7	ABprx	64.128	16 cell	Medium	19	3.37516
ets-7	Ep	274.922	16 cell	High	47	5.84941
ets-7	MSx2	171.806	16 cell	Medium	23	7.46984
F20A1.2	AB	19.536	2 cell	Low	16	1.221
F20B6.9	ABal	3.78	8 cell	Low	13	0.290769
F20B6.9	ABpl	3.228	8 cell	Low	13	0.248308
F20B6.9	Cx2	1.1904	16 cell	Low	27	0.0440889
F20B6.9	MSx1	7.8288	16 cell	Low	23	0.340383
F20D6.11	AB	29.664	2 cell	Low	16	1.854
F20D6.11	P1	86.208	2 cell	Low	20	4.3104
F20H11.6	ABa	18.576	4 cell	Low	24	0.774
F20H11.6	ABar	3.768	8 cell	Low	13	0.289846
F20H11.6	ABp	22.272	4 cell	Low	24	0.928
F20H11.6	P1	22.272	2 cell	Low	20	1.1136
prde-1	AB	32.832	2 cell	Low	16	2.052
prde-1	P1	1.792	2 cell	Low	20	0.0896
F21D9.1	ABalx	28.365	16 cell	Low	19	1.49289
F21D9.1	ABplx	11.088	16 cell	Low	18	0.616
F21D9.1	ABprx	4.137	16 cell	Low	19	0.217737
F21D9.1	MSx1	2.9904	16 cell	Low	23	0.130017
F21D9.1	MSx2	15.1824	16 cell	Low	23	0.660104
F21D9.5	ABal	76.44	8 cell	Medium	13	5.88
F21D9.5	ABalx	9.63	16 cell	Low	19	0.506842
F21D9.5	ABar	24.672	8 cell	Low	13	1.89785
F21D9.5	ABarx	30.759	16 cell	Low	19	1.61889
F21D9.5	ABpl	22.356	8 cell	Low	13	1.71969
F21D9.5	ABplx	2.34	16 cell	Low	18	0.13
F21D9.5	ABpr	45.264	8 cell	Low	13	3.48185
F21D9.5	ABprx	35.496	16 cell	Low	19	1.86821
F21D9.5	C	2.37312	8 cell	Low	18	0.13184
F21D9.5	Cx2	17.5066	16 cell	Low	27	0.648391
F21D9.5	E	46.464	8 cell	Low	17	2.73318
F21D9.5	MS	42.3936	8 cell	Low	16	2.6496
F21D9.5	MSx1	15.0864	16 cell	Low	23	0.65593
F21D9.6	ABalx	154.659	16 cell	Medium	19	8.13995
F21D9.6	ABarx	9.687	16 cell	Low	19	0.509842
F21D9.6	ABpl	25.872	8 cell	Low	13	1.99015
F21D9.6	ABplx	164.952	16 cell	Medium	18	9.164
F21D9.6	ABpr	27.072	8 cell	Low	13	2.08246
F21D9.6	ABprx	33.141	16 cell	Low	19	1.74426
F21D9.6	Cx1	99.5174	16 cell	Medium	27	3.68583
F21D9.6	Cx2	3.36768	16 cell	Low	27	0.124729
F21D9.6	Ea	50.6184	16 cell	Medium	45	1.12485
F21D9.6	MSx1	21.12	16 cell	Low	23	0.918261
F21D9.6	MSx2	1.0032	16 cell	Low	23	0.0436174
F21G4.6	AB	9.696	2 cell	Low	16	0.606
F22B7.9	AB	29.616	2 cell	Low	16	1.851
F22B7.9	Ep	91.0968	16 cell	Medium	47	1.93823
F22B8.7	ABal	56.256	8 cell	Low	13	4.32738
F22B8.7	ABpl	15.936	8 cell	Low	13	1.22585
F22B8.7	C	3.15648	8 cell	Low	18	0.17536
F22B8.7	Cx2	14.5094	16 cell	Low	27	0.537387
F22B8.7	E	27.1296	8 cell	Low	17	1.59586
F22B8.7	Ea	165.878	16 cell	Medium	45	3.68619
F22B8.7	Ep	84.8184	16 cell	Medium	47	1.80465
F22B8.7	MS	22.9344	8 cell	Low	16	1.4334
F22B8.7	MSx1	75.9648	16 cell	Medium	23	3.30282
F22B8.7	MSx2	16.9536	16 cell	Low	23	0.737113
F22B8.7	P1	24.928	2 cell	Low	20	1.2464
F22B8.7	P2	25.216	4 cell	Low	26	0.969846
malt-1	ABa	48.816	4 cell	Low	24	2.034
malt-1	ABp	7.104	4 cell	Low	24	0.296
malt-1	ABpr	11.124	8 cell	Low	13	0.855692
malt-1	EMS	22.3104	4 cell	Low	23	0.970017
F22D6.8	ABa	8.472	4 cell	Low	24	0.353
[truncated: 7,774 more rows]

## Sheet: Fig.2_Packer Data
Genes	Cell	Birth	AC	Cell Cycle Time (min)	Stage	Founder	Rate
2RSSE.1	ABalaaaa	137	1.32	43	100 cell stage	AB	0.0306977
aars-1	ABalaaaa	137	4.05	43	100 cell stage	AB	0.094186
acdh-1	ABalaaaa	137	7.3575	43	100 cell stage	AB	0.171105
acdh-2	ABalaaaa	137	1.005	43	100 cell stage	AB	0.0233721
acs-2	ABalaaaa	137	4.3725	43	100 cell stage	AB	0.101686
adpr-1	ABalaaaa	137	1.365	43	100 cell stage	AB	0.0317442
akt-2	ABalaaaa	137	1.56	43	100 cell stage	AB	0.0362791
aldo-1	ABalaaaa	137	2.37	43	100 cell stage	AB	0.0551163
alg-1	ABalaaaa	137	2.7975	43	100 cell stage	AB	0.0650581
anc-1	ABalaaaa	137	2.64	43	100 cell stage	AB	0.0613953
apl-1	ABalaaaa	137	2.415	43	100 cell stage	AB	0.0561628
apm-1	ABalaaaa	137	1.3725	43	100 cell stage	AB	0.0319186
aqp-11	ABalaaaa	137	1.2375	43	100 cell stage	AB	0.0287791
aqp-2	ABalaaaa	137	9.93	43	100 cell stage	AB	0.23093
arc-1	ABalaaaa	137	1.665	43	100 cell stage	AB	0.0387209
asns-2	ABalaaaa	137	2.4525	43	100 cell stage	AB	0.0570349
asp-1	ABalaaaa	137	1.0575	43	100 cell stage	AB	0.024593
ast-1	ABalaaaa	137	4.815	43	100 cell stage	AB	0.111977
atg-4.1	ABalaaaa	137	2.51248	43	100 cell stage	AB	0.0584297
atgp-1	ABalaaaa	137	1.44	43	100 cell stage	AB	0.0334884
atl-1	ABalaaaa	137	1.35	43	100 cell stage	AB	0.0313953
atn-1	ABalaaaa	137	6.12	43	100 cell stage	AB	0.142326
B0198.3	ABalaaaa	137	1.5375	43	100 cell stage	AB	0.0357558
B0286.1	ABalaaaa	137	2.7375	43	100 cell stage	AB	0.0636628
B0432.9	ABalaaaa	137	3.2475	43	100 cell stage	AB	0.0755233
B0491.1	ABalaaaa	137	2.8125	43	100 cell stage	AB	0.065407
bath-10	ABalaaaa	137	21.7275	43	100 cell stage	AB	0.505291
bed-2	ABalaaaa	137	3.105	43	100 cell stage	AB	0.0722093
C01A2.1	ABalaaaa	137	4.05	43	100 cell stage	AB	0.094186
C01B10.6	ABalaaaa	137	1.35	43	100 cell stage	AB	0.0313953
C01F1.3	ABalaaaa	137	1.3275	43	100 cell stage	AB	0.0308721
C01H6.3	ABalaaaa	137	1.815	43	100 cell stage	AB	0.0422093
C02B10.3	ABalaaaa	137	2.3175	43	100 cell stage	AB	0.0538953
C02B10.5	ABalaaaa	137	1.695	43	100 cell stage	AB	0.0394186
C02F5.10	ABalaaaa	137	1.6875	43	100 cell stage	AB	0.0392442
C03B1.7	ABalaaaa	137	3.12	43	100 cell stage	AB	0.0725581
C03C10.5	ABalaaaa	137	1.575	43	100 cell stage	AB	0.0366279
C04H5.1	ABalaaaa	137	2.4075	43	100 cell stage	AB	0.0559884
C05A9.2	ABalaaaa	137	10.815	43	100 cell stage	AB	0.251512
C05D10.4	ABalaaaa	137	2.4	43	100 cell stage	AB	0.055814
C05D11.5	ABalaaaa	137	1.5675	43	100 cell stage	AB	0.0364535
C05D11.8	ABalaaaa	137	4.0575	43	100 cell stage	AB	0.0943605
C05D9.3	ABalaaaa	137	1.095	43	100 cell stage	AB	0.0254651
C05G5.5	ABalaaaa	137	178.688	43	100 cell stage	AB	4.15552
C06B8.7	ABalaaaa	137	1.17	43	100 cell stage	AB	0.0272093
dcar-1	ABalaaaa	137	1.575	43	100 cell stage	AB	0.0366279
C08B6.4	ABalaaaa	137	1.3125	43	100 cell stage	AB	0.0305233
C08F1.10	ABalaaaa	137	158.565	43	100 cell stage	AB	3.68756
C08F1.11	ABalaaaa	137	2.7975	43	100 cell stage	AB	0.0650581
C09F9.2	ABalaaaa	137	1.32	43	100 cell stage	AB	0.0306977
C09H10.5	ABalaaaa	137	1.0875	43	100 cell stage	AB	0.0252907
C10C5.3	ABalaaaa	137	1.065	43	100 cell stage	AB	0.0247674
mcp-1	ABalaaaa	137	1.14	43	100 cell stage	AB	0.0265116
mlst-8	ABalaaaa	137	2.3625	43	100 cell stage	AB	0.0549419
C14A4.7	ABalaaaa	137	1.635	43	100 cell stage	AB	0.0380233
alkb-8	ABalaaaa	137	2.9475	43	100 cell stage	AB	0.0685465
lrch-1	ABalaaaa	137	8.2275	43	100 cell stage	AB	0.191337
C14F11.7	ABalaaaa	137	1.665	43	100 cell stage	AB	0.0387209
C14H10.2	ABalaaaa	137	9.255	43	100 cell stage	AB	0.215233
C15F1.5	ABalaaaa	137	1.05	43	100 cell stage	AB	0.0244186
C15F1.8	ABalaaaa	137	2.2125	43	100 cell stage	AB	0.0514535
C16B8.4	ABalaaaa	137	8.4675	43	100 cell stage	AB	0.196919
C16H3.3	ABalaaaa	137	4.425	43	100 cell stage	AB	0.102907
C18D11.1	ABalaaaa	137	1.2975	43	100 cell stage	AB	0.0301744
C18H9.3	ABalaaaa	137	2.955	43	100 cell stage	AB	0.0687209
C18H9.5	ABalaaaa	137	1.9725	43	100 cell stage	AB	0.0458721
C23H4.4	ABalaaaa	137	3.645	43	100 cell stage	AB	0.0847674
C23H4.6	ABalaaaa	137	7.23	43	100 cell stage	AB	0.16814
C23H5.8	ABalaaaa	137	1.965	43	100 cell stage	AB	0.0456977
C24H12.2	ABalaaaa	137	1.4025	43	100 cell stage	AB	0.0326163
nola-3	ABalaaaa	137	1.0275	43	100 cell stage	AB	0.0238953
C25H3.11	ABalaaaa	137	2.715	43	100 cell stage	AB	0.0631395
C25H3.12	ABalaaaa	137	1.155	43	100 cell stage	AB	0.0268605
C26D10.3	ABalaaaa	137	1.065	43	100 cell stage	AB	0.0247674
C28G1.2	ABalaaaa	137	1.1775	43	100 cell stage	AB	0.0273837
C29F7.3	ABalaaaa	137	9.2625	43	100 cell stage	AB	0.215407
C32H11.5	ABalaaaa	137	1.17	43	100 cell stage	AB	0.0272093
mtq-2	ABalaaaa	137	2.16	43	100 cell stage	AB	0.0502326
C33D9.13	ABalaaaa	137	1.4925	43	100 cell stage	AB	0.0347093
C33D9.6	ABalaaaa	137	8.6175	43	100 cell stage	AB	0.200407
C33E10.8	ABalaaaa	137	1.8	43	100 cell stage	AB	0.0418605
C35B1.5	ABalaaaa	137	1.215	43	100 cell stage	AB	0.0282558
trpp-9	ABalaaaa	137	2.775	43	100 cell stage	AB	0.0645349
C35E7.4	ABalaaaa	137	1.4475	43	100 cell stage	AB	0.0336628
C36B7.1	ABalaaaa	137	2.295	43	100 cell stage	AB	0.0533721
C37A2.6	ABalaaaa	137	1.485	43	100 cell stage	AB	0.0345349
enu-3.2	ABalaaaa	137	6.99	43	100 cell stage	AB	0.162558
C40A11.4	ABalaaaa	137	8.9025	43	100 cell stage	AB	0.207035
C40A11.6	ABalaaaa	137	15.315	43	100 cell stage	AB	0.356163
C43D7.8	ABalaaaa	137	8.04	43	100 cell stage	AB	0.186977
trpp-12	ABalaaaa	137	2.2575	43	100 cell stage	AB	0.0525
C44B11.6	ABalaaaa	137	1.455	43	100 cell stage	AB	0.0338372
C46C11.2	ABalaaaa	137	2.4675	43	100 cell stage	AB	0.0573837
C46F11.6	ABalaaaa	137	2.8425	43	100 cell stage	AB	0.0661047
C47D12.4	ABalaaaa	137	7.9125	43	100 cell stage	AB	0.184012
C48E7.6	ABalaaaa	137	1.515	43	100 cell stage	AB	0.0352326
C49A9.9	ABalaaaa	137	1.17	43	100 cell stage	AB	0.0272093
C49C3.4	ABalaaaa	137	2.115	43	100 cell stage	AB	0.049186
ceh-88	ABalaaaa	137	1.26	43	100 cell stage	AB	0.0293023
C50D2.10	ABalaaaa	137	2.2425	43	100 cell stage	AB	0.0521512
C50D2.8	ABalaaaa	137	1.605	43	100 cell stage	AB	0.0373256
C53B4.3	ABalaaaa	137	2.2125	43	100 cell stage	AB	0.0514535
2022-03-04	ABalaaaa	137	1.77	43	100 cell stage	AB	0.0411628
C53D5.5	ABalaaaa	137	5.7375	43	100 cell stage	AB	0.13343
C53H9.2	ABalaaaa	137	4.3425	43	100 cell stage	AB	0.100988
C54E10.6	ABalaaaa	137	1.035	43	100 cell stage	AB	0.0240698
ccb-2	ABalaaaa	137	1.35	43	100 cell stage	AB	0.0313953
cct-8	ABalaaaa	137	3.015	43	100 cell stage	AB	0.0701163
ced-11	ABalaaaa	137	17.0475	43	100 cell stage	AB	0.396453
ceeh-2	ABalaaaa	137	1.1925	43	100 cell stage	AB	0.0277326
ceh-22	ABalaaaa	137	1.14	43	100 cell stage	AB	0.0265116
ceh-27	ABalaaaa	137	8.985	43	100 cell stage	AB	0.208953
ceh-43	ABalaaaa	137	32.9925	43	100 cell stage	AB	0.767267
ceh-5	ABalaaaa	137	14.1375	43	100 cell stage	AB	0.328779
ces-2	ABalaaaa	137	1.56	43	100 cell stage	AB	0.0362791
cex-1	ABalaaaa	137	1.4025	43	100 cell stage	AB	0.0326163
cfz-2	ABalaaaa	137	24.7725	43	100 cell stage	AB	0.576105
che-12	ABalaaaa	137	1.305	43	100 cell stage	AB	0.0303488
che-14	ABalaaaa	137	1.3875	43	100 cell stage	AB	0.0322674
chs-2	ABalaaaa	137	1.2	43	100 cell stage	AB	0.027907
ckb-1	ABalaaaa	137	2.295	43	100 cell stage	AB	0.0533721
clc-2	ABalaaaa	137	2.7525	43	100 cell stage	AB	0.0640116
clc-5	ABalaaaa	137	1.11	43	100 cell stage	AB	0.025814
clh-6	ABalaaaa	137	2.2425	43	100 cell stage	AB	0.0521512
col-45	ABalaaaa	137	1.4475	43	100 cell stage	AB	0.0336628
col-77	ABalaaaa	137	1.245	43	100 cell stage	AB	0.0289535
cpn-2	ABalaaaa	137	1.725	43	100 cell stage	AB	0.0401163
cpn-3	ABalaaaa	137	1.665	43	100 cell stage	AB	0.0387209
cps-6	ABalaaaa	137	5.1975	43	100 cell stage	AB	0.120872
cpt-3	ABalaaaa	137	1.3125	43	100 cell stage	AB	0.0305233
crh-1	ABalaaaa	137	1.23	43	100 cell stage	AB	0.0286047
crn-2	ABalaaaa	137	5.085	43	100 cell stage	AB	0.118256
cth-2	ABalaaaa	137	2.07	43	100 cell stage	AB	0.0481395
cutl-20	ABalaaaa	137	13.515	43	100 cell stage	AB	0.314302
cutl-29	ABalaaaa	137	2.2275	43	100 cell stage	AB	0.0518023
cutl-9	ABalaaaa	137	10.0425	43	100 cell stage	AB	0.233547
cyh-1	ABalaaaa	137	5.115	43	100 cell stage	AB	0.118953
cyk-1	ABalaaaa	137	1.395	43	100 cell stage	AB	0.0324419
cyn-16	ABalaaaa	137	1.9275	43	100 cell stage	AB	0.0448256
cyp-33A1	ABalaaaa	137	2.685	43	100 cell stage	AB	0.0624419
D1025.1	ABalaaaa	137	1.2	43	100 cell stage	AB	0.027907
dex-1	ABalaaaa	137	1.38	43	100 cell stage	AB	0.032093
D2045.2	ABalaaaa	137	1.86	43	100 cell stage	AB	0.0432558
D2045.7	ABalaaaa	137	4.065	43	100 cell stage	AB	0.0945349
D2045.8	ABalaaaa	137	1.1775	43	100 cell stage	AB	0.0273837
D2045.9	ABalaaaa	137	6.8775	43	100 cell stage	AB	0.159942
D2096.6	ABalaaaa	137	1.3275	43	100 cell stage	AB	0.0308721
daf-2	ABalaaaa	137	1.095	43	100 cell stage	AB	0.0254651
dgn-1	ABalaaaa	137	6.72	43	100 cell stage	AB	0.156279
dkf-1	ABalaaaa	137	2.34	43	100 cell stage	AB	0.0544186
dph-3	ABalaaaa	137	1.5075	43	100 cell stage	AB	0.0350581
dpy-18	ABalaaaa	137	7.995	43	100 cell stage	AB	0.18593
dpy-3	ABalaaaa	137	1.1775	43	100 cell stage	AB	0.0273837
dsl-3	ABalaaaa	137	1.185	43	100 cell stage	AB	0.0275581
E01G4.5	ABalaaaa	137	25.7325	43	100 cell stage	AB	0.59843
E04D5.2	ABalaaaa	137	3.06	43	100 cell stage	AB	0.0711628
ears-1	ABalaaaa	137	11.595	43	100 cell stage	AB	0.269651
EEED8.2	ABalaaaa	137	2.91	43	100 cell stage	AB	0.0676744
efn-2	ABalaaaa	137	7.6125	43	100 cell stage	AB	0.177035
egl-10	ABalaaaa	137	3.15	43	100 cell stage	AB	0.0732558
egl-19	ABalaaaa	137	1.32	43	100 cell stage	AB	0.0306977
egl-46	ABalaaaa	137	3.5325	43	100 cell stage	AB	0.0821512
egrh-3	ABalaaaa	137	1.4175	43	100 cell stage	AB	0.0329651
elks-1	ABalaaaa	137	3.9525	43	100 cell stage	AB	0.0919186
elt-3	ABalaaaa	137	1.2975	43	100 cell stage	AB	0.0301744
emb-9	ABalaaaa	137	2.67	43	100 cell stage	AB	0.062093
eri-6	ABalaaaa	137	3.4575	43	100 cell stage	AB	0.080407
eva-1	ABalaaaa	137	2.3325	43	100 cell stage	AB	0.0542442
exc-9	ABalaaaa	137	6.8925	43	100 cell stage	AB	0.160291
F08B12.4	ABalaaaa	137	3.2175	43	100 cell stage	AB	0.0748256
F08C6.5	ABalaaaa	137	2.52	43	100 cell stage	AB	0.0586047
F08D12.4	ABalaaaa	137	1.6425	43	100 cell stage	AB	0.0381977
F08F1.3	ABalaaaa	137	1.185	43	100 cell stage	AB	0.0275581
F08F3.4	ABalaaaa	137	5.37	43	100 cell stage	AB	0.124884
F08G12.1	ABalaaaa	137	4.59	43	100 cell stage	AB	0.106744
F09C8.2	ABalaaaa	137	8.7225	43	100 cell stage	AB	0.202849
F09E5.14	ABalaaaa	137	12.5025	43	100 cell stage	AB	0.290756
gba-3	ABalaaaa	137	1.1025	43	100 cell stage	AB	0.0256395
F11E6.9	ABalaaaa	137	1.2075	43	100 cell stage	AB	0.0280814
F12E12.11	ABalaaaa	137	1.4775	43	100 cell stage	AB	0.0343605
F13E9.11	ABalaaaa	137	30.735	43	100 cell stage	AB	0.714767
F15G9.1	ABalaaaa	137	1.785	43	100 cell stage	AB	0.0415116
atf-8	ABalaaaa	137	3.5775	43	100 cell stage	AB	0.0831977
F17A9.4	ABalaaaa	137	17.355	43	100 cell stage	AB	0.403605
zip-9	ABalaaaa	137	1.5	43	100 cell stage	AB	0.0348837
snx-17	ABalaaaa	137	1.6275	43	100 cell stage	AB	0.0378488
malt-1	ABalaaaa	137	1.32	43	100 cell stage	AB	0.0306977
jmjd-3.2	ABalaaaa	137	8.6475	43	100 cell stage	AB	0.201105
zip-8	ABalaaaa	137	57.015	43	100 cell stage	AB	1.32593
hmgs-1	ABalaaaa	137	1.215	43	100 cell stage	AB	0.0282558
F25D1.5	ABalaaaa	137	1.7025	43	100 cell stage	AB	0.039593
F26A1.13	ABalaaaa	137	2.385	43	100 cell stage	AB	0.0554651
F26F12.3	ABalaaaa	137	21.7125	43	100 cell stage	AB	0.504942
ccdc-149	ABalaaaa	137	1.365	43	100 cell stage	AB	0.0317442
F29G9.1	ABalaaaa	137	3.6	43	100 cell stage	AB	0.0837209
psf-2	ABalaaaa	137	1.515	43	100 cell stage	AB	0.0352326
F31D4.5	ABalaaaa	137	1.755	43	100 cell stage	AB	0.040814
maph-1.1	ABalaaaa	137	1.2525	43	100 cell stage	AB	0.0291279
F32E10.9	ABalaaaa	137	1.815	43	100 cell stage	AB	0.0422093
F33D4.6	ABalaaaa	137	1.065	43	100 cell stage	AB	0.0247674
F35H12.5	ABalaaaa	137	3.855	43	100 cell stage	AB	0.0896512
F36D1.9	ABalaaaa	137	3.6375	43	100 cell stage	AB	0.084593
F36G3.2	ABalaaaa	137	4.0425	43	100 cell stage	AB	0.0940116
F36H1.11	ABalaaaa	137	5.4225	43	100 cell stage	AB	0.126105
F36H1.3	ABalaaaa	137	1.0425	43	100 cell stage	AB	0.0242442
F36H5.10	ABalaaaa	137	1.515	43	100 cell stage	AB	0.0352326
F36H5.4	ABalaaaa	137	59.415	43	100 cell stage	AB	1.38174
F38A1.8	ABalaaaa	137	1.4025	43	100 cell stage	AB	0.0326163
F38E11.9	ABalaaaa	137	2.6175	43	100 cell stage	AB	0.0608721
F38E9.5	ABalaaaa	137	42.2175	43	100 cell stage	AB	0.981802
irg-7	ABalaaaa	137	1.035	43	100 cell stage	AB	0.0240698
F40G9.15	ABalaaaa	137	4.8675	43	100 cell stage	AB	0.113198
F40G9.5	ABalaaaa	137	2.4225	43	100 cell stage	AB	0.0563372
F40G9.6	ABalaaaa	137	43.005	43	100 cell stage	AB	1.00012
F41B5.1	ABalaaaa	137	1.665	43	100 cell stage	AB	0.0387209
F41C3.2	ABalaaaa	137	2.43	43	100 cell stage	AB	0.0565116
sly-1	ABalaaaa	137	4.1775	43	100 cell stage	AB	0.0971512
F45E4.6	ABalaaaa	137	1.4325	43	100 cell stage	AB	0.033314
F46C3.6	ABalaaaa	137	1.905	43	100 cell stage	AB	0.0443023
F46H5.4	ABalaaaa	137	1.815	43	100 cell stage	AB	0.0422093
haly-1	ABalaaaa	137	2.025	43	100 cell stage	AB	0.047093
F47G4.4	ABalaaaa	137	4.92	43	100 cell stage	AB	0.114419
F48D6.4	ABalaaaa	137	2.6775	43	100 cell stage	AB	0.0622674
F48E3.6	ABalaaaa	137	80.73	43	100 cell stage	AB	1.87744
F48E3.9	ABalaaaa	137	3.03	43	100 cell stage	AB	0.0704651
F48E8.4	ABalaaaa	137	1.8975	43	100 cell stage	AB	0.0441279
F49B2.7	ABalaaaa	137	15.0225	43	100 cell stage	AB	0.34936
F49E11.2	ABalaaaa	137	1.29	43	100 cell stage	AB	0.03
F49E2.5	ABalaaaa	137	2.19	43	100 cell stage	AB	0.0509302
F49E7.2	ABalaaaa	137	11.9325	43	100 cell stage	AB	0.2775
F52B11.5	ABalaaaa	137	2.4225	43	100 cell stage	AB	0.0563372
sorf-2	ABalaaaa	137	1.2825	43	100 cell stage	AB	0.0298256
F52G3.1	ABalaaaa	137	16.785	43	100 cell stage	AB	0.390349
F53A2.1	ABalaaaa	137	2.955	43	100 cell stage	AB	0.0687209
jbts-14	ABalaaaa	137	2.1525	43	100 cell stage	AB	0.0500581
F53A9.7	ABalaaaa	137	1.155	43	100 cell stage	AB	0.0268605
F53C3.4	ABalaaaa	137	1.035	43	100 cell stage	AB	0.0240698
F53F4.13	ABalaaaa	137	3.825	43	100 cell stage	AB	0.0889535
F53G2.1	ABalaaaa	137	3.3	43	100 cell stage	AB	0.0767442
F54A3.6	ABalaaaa	137	6.84	43	100 cell stage	AB	0.15907
F54C9.14	ABalaaaa	137	1.4025	43	100 cell stage	AB	0.0326163
F55C5.10	ABalaaaa	137	2.325	43	100 cell stage	AB	0.0540698
F55C9.14	ABalaaaa	137	3.975	43	100 cell stage	AB	0.0924419
F55G11.8	ABalaaaa	137	1.2675	43	100 cell stage	AB	0.0294767
F55H2.5	ABalaaaa	137	1.0425	43	100 cell stage	AB	0.0242442
F56D2.5	ABalaaaa	137	2.2125	43	100 cell stage	AB	0.0514535
F58D2.3	ABalaaaa	137	4.5375	43	100 cell stage	AB	0.105523
F58D5.5	ABalaaaa	137	4.395	43	100 cell stage	AB	0.102209
F58H10.1	ABalaaaa	137	15.2775	43	100 cell stage	AB	0.355291
dgat-2	ABalaaaa	137	1.785	43	100 cell stage	AB	0.0415116
F59B2.8	ABalaaaa	137	5.4225	43	100 cell stage	AB	0.126105
F59B2.9	ABalaaaa	137	1.005	43	100 cell stage	AB	0.0233721
F59D12.1	ABalaaaa	137	1.05	43	100 cell stage	AB	0.0244186
far-3	ABalaaaa	137	1.0725	43	100 cell stage	AB	0.0249419
fasn-1	ABalaaaa	137	2.49	43	100 cell stage	AB	0.057907
fax-1	ABalaaaa	137	2.1825	43	100 cell stage	AB	0.0507558
fbxa-103	ABalaaaa	137	3.2025	43	100 cell stage	AB	0.0744767
fbxa-67	ABalaaaa	137	3.36	43	100 cell stage	AB	0.0781395
fbxb-100	ABalaaaa	137	17.1825	43	100 cell stage	AB	0.399593
fbxb-101	ABalaaaa	137	11.415	43	100 cell stage	AB	0.265465
fbxb-102	ABalaaaa	137	5.1375	43	100 cell stage	AB	0.119477
fbxb-116	ABalaaaa	137	6.63	43	100 cell stage	AB	0.154186
fbxb-18	ABalaaaa	137	23.7825	43	100 cell stage	AB	0.553081
fbxb-25	ABalaaaa	137	4.3275	43	100 cell stage	AB	0.10064
fbxb-29	ABalaaaa	137	2.0625	43	100 cell stage	AB	0.0479651
fbxb-30	ABalaaaa	137	1.8075	43	100 cell stage	AB	0.0420349
fbxb-36	ABalaaaa	137	8.8425	43	100 cell stage	AB	0.20564
fbxb-45	ABalaaaa	137	19.2675	43	100 cell stage	AB	0.448081
fbxb-50	ABalaaaa	137	30.945	43	100 cell stage	AB	0.719651
fbxb-53	ABalaaaa	137	1.7775	43	100 cell stage	AB	0.0413372
fbxb-54	ABalaaaa	137	27.99	43	100 cell stage	AB	0.65093
fbxb-56	ABalaaaa	137	4.224	43	100 cell stage	AB	0.0982326
fbxb-61	ABalaaaa	137	9.7425	43	100 cell stage	AB	0.22657
fbxb-62	ABalaaaa	137	15.045	43	100 cell stage	AB	0.349884
fbxb-66	ABalaaaa	137	124.793	43	100 cell stage	AB	2.90215
fbxb-70	ABalaaaa	137	28.6725	43	100 cell stage	AB	0.666802
fbxb-75	ABalaaaa	137	74.4075	43	100 cell stage	AB	1.73041
fbxb-77	ABalaaaa	137	16.7775	43	100 cell stage	AB	0.390174
fbxb-78	ABalaaaa	137	10.38	43	100 cell stage	AB	0.241395
fbxb-8	ABalaaaa	137	11.925	43	100 cell stage	AB	0.277326
fbxb-85	ABalaaaa	137	5.5425	43	100 cell stage	AB	0.128895
fbxb-87	ABalaaaa	137	2.025	43	100 cell stage	AB	0.047093
fbxc-14	ABalaaaa	137	6.22875	43	100 cell stage	AB	0.144855
fbxc-15	ABalaaaa	137	1.215	43	100 cell stage	AB	0.0282558
fbxc-18	ABalaaaa	137	11.9663	43	100 cell stage	AB	0.278285
fbxc-22	ABalaaaa	137	2.4825	43	100 cell stage	AB	0.0577326
fbxc-29	ABalaaaa	137	3.225	43	100 cell stage	AB	0.075
fbxc-33	ABalaaaa	137	1.4475	43	100 cell stage	AB	0.0336628
fbxc-34	ABalaaaa	137	13.3875	43	100 cell stage	AB	0.311337
fbxc-39	ABalaaaa	137	7.41	43	100 cell stage	AB	0.172326
fbxc-40	ABalaaaa	137	13.7325	43	100 cell stage	AB	0.31936
fbxc-47	ABalaaaa	137	1.1475	43	100 cell stage	AB	0.026686
fbxc-8	ABalaaaa	137	1.7175	43	100 cell stage	AB	0.0399419
fipp-1	ABalaaaa	137	5.625	43	100 cell stage	AB	0.130814
fkb-4	ABalaaaa	137	1.6875	43	100 cell stage	AB	0.0392442
flp-12	ABalaaaa	137	1.4175	43	100 cell stage	AB	0.0329651
flp-15	ABalaaaa	137	1.215	43	100 cell stage	AB	0.0282558
fmi-1	ABalaaaa	137	2.4375	43	100 cell stage	AB	0.056686
fnci-1	ABalaaaa	137	5.1225	43	100 cell stage	AB	0.119128
folt-1	ABalaaaa	137	1.275	43	100 cell stage	AB	0.0296512
frm-9	ABalaaaa	137	1.0425	43	100 cell stage	AB	0.0242442
ftn-1	ABalaaaa	137	1.1775	43	100 cell stage	AB	0.0273837
ftn-2	ABalaaaa	137	2.0025	43	100 cell stage	AB	0.0465698
gcn-1	ABalaaaa	137	3.2775	43	100 cell stage	AB	0.0762209
gei-13	ABalaaaa	137	1.7175	43	100 cell stage	AB	0.0399419
ger-1	ABalaaaa	137	2.8275	43	100 cell stage	AB	0.0657558
gfi-1	ABalaaaa	137	3.645	43	100 cell stage	AB	0.0847674
glit-1	ABalaaaa	137	3.06	43	100 cell stage	AB	0.0711628
gln-3	ABalaaaa	137	2.7075	43	100 cell stage	AB	0.0629651
glr-2	ABalaaaa	137	1.26	43	100 cell stage	AB	0.0293023
gpa-15	ABalaaaa	137	1.8525	43	100 cell stage	AB	0.0430814
gpr-2	ABalaaaa	137	4.53	43	100 cell stage	AB	0.105349
grl-15	ABalaaaa	137	1.23	43	100 cell stage	AB	0.0286047
grl-25	ABalaaaa	137	1.2825	43	100 cell stage	AB	0.0298256
gst-13	ABalaaaa	137	1.11	43	100 cell stage	AB	0.025814
H03A11.2	ABalaaaa	137	1.1625	43	100 cell stage	AB	0.0270349
enu-3.1	ABalaaaa	137	4.5	43	100 cell stage	AB	0.104651
madf-3	ABalaaaa	137	2.37	43	100 cell stage	AB	0.0551163
H27M09.5	ABalaaaa	137	3.9	43	100 cell stage	AB	0.0906977
H40L08.2	ABalaaaa	137	1.3575	43	100 cell stage	AB	0.0315698
H40L08.3	ABalaaaa	137	1.11	43	100 cell stage	AB	0.025814
haf-9	ABalaaaa	137	1.38	43	100 cell stage	AB	0.032093
ham-1	ABalaaaa	137	8.0175	43	100 cell stage	AB	0.186453
hid-1	ABalaaaa	137	3.2325	43	100 cell stage	AB	0.0751744
hil-3	ABalaaaa	137	207.45	43	100 cell stage	AB	4.82442
hil-6	ABalaaaa	137	2.505	43	100 cell stage	AB	0.0582558
his-11	ABalaaaa	137	5.835	43	100 cell stage	AB	0.135698
his-16	ABalaaaa	137	3.48	43	100 cell stage	AB	0.0809302
his-18	ABalaaaa	137	1.9725	43	100 cell stage	AB	0.0458721
his-2	ABalaaaa	137	7.965	43	100 cell stage	AB	0.185233
his-24	ABalaaaa	137	2836.7	43	100 cell stage	AB	65.9698
his-29	ABalaaaa	137	5.445	43	100 cell stage	AB	0.126628
his-3	ABalaaaa	137	4.875	43	100 cell stage	AB	0.113372
his-34	ABalaaaa	137	1.6125	43	100 cell stage	AB	0.0375
his-4	ABalaaaa	137	2.085	43	100 cell stage	AB	0.0484884
his-57	ABalaaaa	137	8.8875	43	100 cell stage	AB	0.206686
his-66	ABalaaaa	137	1.2825	43	100 cell stage	AB	0.0298256
his-7	ABalaaaa	137	10.965	43	100 cell stage	AB	0.255
his-8	ABalaaaa	137	2.5875	43	100 cell stage	AB	0.0601744
hlh-13	ABalaaaa	137	38.595	43	100 cell stage	AB	0.897558
hlh-16	ABalaaaa	137	1.275	43	100 cell stage	AB	0.0296512
hmg-11	ABalaaaa	137	29.9175	43	100 cell stage	AB	0.695756
hrg-1	ABalaaaa	137	11.6025	43	100 cell stage	AB	0.269826
hsp-16.2	ABalaaaa	137	4.575	43	100 cell stage	AB	0.106395
hsp-16.41	ABalaaaa	137	37.41	43	100 cell stage	AB	0.87
hum-4	ABalaaaa	137	1.1475	43	100 cell stage	AB	0.026686
iff-2	ABalaaaa	137	16.425	43	100 cell stage	AB	0.381977
ifta-2	ABalaaaa	137	1.425	43	100 cell stage	AB	0.0331395
igcm-1	ABalaaaa	137	1.02	43	100 cell stage	AB	0.0237209
igcm-3	ABalaaaa	137	22.23	43	100 cell stage	AB	0.516977
ilys-4	ABalaaaa	137	1.605	43	100 cell stage	AB	0.0373256
ins-11	ABalaaaa	137	1.7025	43	100 cell stage	AB	0.039593
ins-35	ABalaaaa	137	1.8225	43	100 cell stage	AB	0.0423837
inx-13	ABalaaaa	137	2.0025	43	100 cell stage	AB	0.0465698
ipp-5	ABalaaaa	137	1.605	43	100 cell stage	AB	0.0373256
islo-1	ABalaaaa	137	1.845	43	100 cell stage	AB	0.042907
itsn-1	ABalaaaa	137	3.255	43	100 cell stage	AB	0.0756977
jac-1	ABalaaaa	137	2.3625	43	100 cell stage	AB	0.0549419
K01A2.4	ABalaaaa	137	2.7	43	100 cell stage	AB	0.0627907
K01D12.9	ABalaaaa	137	1.4775	43	100 cell stage	AB	0.0343605
K01G5.10	ABalaaaa	137	2.4375	43	100 cell stage	AB	0.056686
K02B7.3	ABalaaaa	137	9.9225	43	100 cell stage	AB	0.230756
K02E10.1	ABalaaaa	137	29.355	43	100 cell stage	AB	0.682674
K02E10.4	ABalaaaa	137	1.725	43	100 cell stage	AB	0.0401163
K02E2.11	ABalaaaa	137	3.465	43	100 cell stage	AB	0.0805814
K02E2.6	ABalaaaa	137	3.3975	43	100 cell stage	AB	0.0790116
dhhc-10	ABalaaaa	137	1.14	43	100 cell stage	AB	0.0265116
K03H1.11	ABalaaaa	137	1.38	43	100 cell stage	AB	0.032093
ptp-4	ABalaaaa	137	6.3825	43	100 cell stage	AB	0.14843
K04D7.6	ABalaaaa	137	1.29	43	100 cell stage	AB	0.03
K04F10.1	ABalaaaa	137	1.425	43	100 cell stage	AB	0.0331395
nmtn-1	ABalaaaa	137	1.77	43	100 cell stage	AB	0.0411628
K08B12.1	ABalaaaa	137	1.38	43	100 cell stage	AB	0.032093
K08B5.1	ABalaaaa	137	1.7025	43	100 cell stage	AB	0.039593
K08C9.7	ABalaaaa	137	1.1925	43	100 cell stage	AB	0.0277326
K09A9.8	ABalaaaa	137	1.305	43	100 cell stage	AB	0.0303488
K09E3.6	ABalaaaa	137	1.4325	43	100 cell stage	AB	0.033314
K10C9.3	ABalaaaa	137	31.815	43	100 cell stage	AB	0.739884
K10G6.4	ABalaaaa	137	2.385	43	100 cell stage	AB	0.0554651
K12G11.6	ABalaaaa	137	1.5525	43	100 cell stage	AB	0.0361047
kal-1	ABalaaaa	137	13.7625	43	100 cell stage	AB	0.320058
kap-1	ABalaaaa	137	4.1475	43	100 cell stage	AB	0.0964535
lact-8	ABalaaaa	137	1.035	43	100 cell stage	AB	0.0240698
lad-2	ABalaaaa	137	2.2725	43	100 cell stage	AB	0.0528488
lbp-2	ABalaaaa	137	117.6	43	100 cell stage	AB	2.73488
lbp-5	ABalaaaa	137	1.1175	43	100 cell stage	AB	0.0259884
let-2	ABalaaaa	137	1.575	43	100 cell stage	AB	0.0366279
lgl-1	ABalaaaa	137	5.6025	43	100 cell stage	AB	0.130291
lim-7	ABalaaaa	137	1.425	43	100 cell stage	AB	0.0331395
lin-12	ABalaaaa	137	1.245	43	100 cell stage	AB	0.0289535
lin-2	ABalaaaa	137	2.595	43	100 cell stage	AB	0.0603488
lin-32	ABalaaaa	137	2.115	43	100 cell stage	AB	0.049186
lipl-7	ABalaaaa	137	106.403	43	100 cell stage	AB	2.47448
LLC1.2	ABalaaaa	137	1.0125	43	100 cell stage	AB	0.0235465
lpr-5	ABalaaaa	137	1.845	43	100 cell stage	AB	0.042907
lrp-2	ABalaaaa	137	17.385	43	100 cell stage	AB	0.404302
M01B2.10	ABalaaaa	137	1.395	43	100 cell stage	AB	0.0324419
bris-1	ABalaaaa	137	1.605	43	100 cell stage	AB	0.0373256
M02E1.2	ABalaaaa	137	2.0625	43	100 cell stage	AB	0.0479651
M03C11.1	ABalaaaa	137	1.59	43	100 cell stage	AB	0.0369767
chl-1	ABalaaaa	137	1.0425	43	100 cell stage	AB	0.0242442
M03C11.3	ABalaaaa	137	3.09	43	100 cell stage	AB	0.0718605
M03C11.6	ABalaaaa	137	1.665	43	100 cell stage	AB	0.0387209
M03D4.4	ABalaaaa	137	1.1925	43	100 cell stage	AB	0.0277326
M03E7.2	ABalaaaa	137	2.385	43	100 cell stage	AB	0.0554651
M04F3.2	ABalaaaa	137	5.115	43	100 cell stage	AB	0.118953
M04F3.3	ABalaaaa	137	1.05	43	100 cell stage	AB	0.0244186
M106.2	ABalaaaa	137	1.62	43	100 cell stage	AB	0.0376744
M117.6	ABalaaaa	137	1.62	43	100 cell stage	AB	0.0376744
M163.8	ABalaaaa	137	1.32	43	100 cell stage	AB	0.0306977
M70.5	ABalaaaa	137	1.8675	43	100 cell stage	AB	0.0434302
mab-20	ABalaaaa	137	58.6875	43	100 cell stage	AB	1.36483
mab-21	ABalaaaa	137	1.395	43	100 cell stage	AB	0.0324419
math-24	ABalaaaa	137	1.305	43	100 cell stage	AB	0.0303488
max-1	ABalaaaa	137	3.135	43	100 cell stage	AB	0.072907
mbl-1	ABalaaaa	137	1.185	43	100 cell stage	AB	0.0275581
mdt-4	ABalaaaa	137	1.485	43	100 cell stage	AB	0.0345349
mel-46	ABalaaaa	137	2.2575	43	100 cell stage	AB	0.0525
mif-2	ABalaaaa	137	8.6625	43	100 cell stage	AB	0.201453
mig-13	ABalaaaa	137	1.32	43	100 cell stage	AB	0.0306977
mig-6	ABalaaaa	137	2.28	43	100 cell stage	AB	0.0530233
mlt-10	ABalaaaa	137	5.445	43	100 cell stage	AB	0.126628
mnk-1	ABalaaaa	137	1.845	43	100 cell stage	AB	0.042907
mnp-1	ABalaaaa	137	2.94	43	100 cell stage	AB	0.0683721
moc-1	ABalaaaa	137	2.8275	43	100 cell stage	AB	0.0657558
moc-2	ABalaaaa	137	2.985	43	100 cell stage	AB	0.0694186
mtm-5	ABalaaaa	137	1.44	43	100 cell stage	AB	0.0334884
myo-3	ABalaaaa	137	1.98	43	100 cell stage	AB	0.0460465
mys-2	ABalaaaa	137	5.955	43	100 cell stage	AB	0.138488
nab-1	ABalaaaa	137	2.9025	43	100 cell stage	AB	0.0675
nape-2	ABalaaaa	137	1.1475	43	100 cell stage	AB	0.026686
ndg-4	ABalaaaa	137	2.145	43	100 cell stage	AB	0.0498837
ndx-3	ABalaaaa	137	1.2675	43	100 cell stage	AB	0.0294767
nex-2	ABalaaaa	137	3.7425	43	100 cell stage	AB	0.0870349
nfm-1	ABalaaaa	137	1.485	43	100 cell stage	AB	0.0345349
nhr-207	ABalaaaa	137	1.65	43	100 cell stage	AB	0.0383721
nhr-253	ABalaaaa	137	1.2225	43	100 cell stage	AB	0.0284302
nhr-58	ABalaaaa	137	1.3725	43	100 cell stage	AB	0.0319186
nhr-67	ABalaaaa	137	158.798	43	100 cell stage	AB	3.69297
nhr-91	ABalaaaa	137	2.2425	43	100 cell stage	AB	0.0521512
nid-1	ABalaaaa	137	3.93	43	100 cell stage	AB	0.0913953
nmy-1	ABalaaaa	137	6.8775	43	100 cell stage	AB	0.159942
npr-15	ABalaaaa	137	1.6725	43	100 cell stage	AB	0.0388953
npr-17	ABalaaaa	137	1.035	43	100 cell stage	AB	0.0240698
nrf-5	ABalaaaa	137	1.74	43	100 cell stage	AB	0.0404651
nrf-6	ABalaaaa	137	1.065	43	100 cell stage	AB	0.0247674
nuc-1	ABalaaaa	137	151.965	43	100 cell stage	AB	3.53407
nxf-1	ABalaaaa	137	1.725	43	100 cell stage	AB	0.0401163
obr-3	ABalaaaa	137	3.1425	43	100 cell stage	AB	0.0730814
pad-2	ABalaaaa	137	2.9775	43	100 cell stage	AB	0.0692442
pan-1	ABalaaaa	137	3.285	43	100 cell stage	AB	0.0763953
pat-2	ABalaaaa	137	1.74	43	100 cell stage	AB	0.0404651
pat-4	ABalaaaa	137	1.7775	43	100 cell stage	AB	0.0413372
pax-3	ABalaaaa	137	2.04	43	100 cell stage	AB	0.0474419
pes-1	ABalaaaa	137	1.5675	43	100 cell stage	AB	0.0364535
phf-5	ABalaaaa	137	2.5125	43	100 cell stage	AB	0.0584302
plp-2	ABalaaaa	137	1.95	43	100 cell stage	AB	0.0453488
plx-1	ABalaaaa	137	2.22	43	100 cell stage	AB	0.0516279
pmk-2	ABalaaaa	137	1.4325	43	100 cell stage	AB	0.033314
pmk-3	ABalaaaa	137	2.2875	43	100 cell stage	AB	0.0531977
pmp-1	ABalaaaa	137	1.14	43	100 cell stage	AB	0.0265116
pnc-1	ABalaaaa	137	2.2425	43	100 cell stage	AB	0.0521512
pnk-4	ABalaaaa	137	2.5125	43	100 cell stage	AB	0.0584302
polq-1	ABalaaaa	137	1.635	43	100 cell stage	AB	0.0380233
pph-6	ABalaaaa	137	9.2475	43	100 cell stage	AB	0.215058
ppt-1	ABalaaaa	137	1.7325	43	100 cell stage	AB	0.0402907
pqn-41	ABalaaaa	137	1.9575	43	100 cell stage	AB	0.0455233
pqn-74	ABalaaaa	137	1.1625	43	100 cell stage	AB	0.0270349
prx-3	ABalaaaa	137	1.6575	43	100 cell stage	AB	0.0385465
ptb-1	ABalaaaa	137	1.44	43	100 cell stage	AB	0.0334884
ptr-21	ABalaaaa	137	1.1025	43	100 cell stage	AB	0.0256395
ptr-22	ABalaaaa	137	2.7975	43	100 cell stage	AB	0.0650581
pxd-1	ABalaaaa	137	6.2175	43	100 cell stage	AB	0.144593
pxl-1	ABalaaaa	137	2.415	43	100 cell stage	AB	0.0561628
pxn-2	ABalaaaa	137	1.59	43	100 cell stage	AB	0.0369767
R02D5.1	ABalaaaa	137	3.015	43	100 cell stage	AB	0.0701163
R02D5.9	ABalaaaa	137	1.035	43	100 cell stage	AB	0.0240698
R02F11.3	ABalaaaa	137	1.575	43	100 cell stage	AB	0.0366279
R03D7.2	ABalaaaa	137	4.6575	43	100 cell stage	AB	0.108314
R03E9.2	ABalaaaa	137	3.195	43	100 cell stage	AB	0.0743023
R04A9.3	ABalaaaa	137	1.0425	43	100 cell stage	AB	0.0242442
R04A9.7	ABalaaaa	137	37.455	43	100 cell stage	AB	0.871047
R04A9.9	ABalaaaa	137	4.2075	43	100 cell stage	AB	0.0978488
R05D3.9	ABalaaaa	137	2.0025	43	100 cell stage	AB	0.0465698
R05D7.1	ABalaaaa	137	1.575	43	100 cell stage	AB	0.0366279
R06A10.4	ABalaaaa	137	1.0425	43	100 cell stage	AB	0.0242442
R06C1.4	ABalaaaa	137	2.145	43	100 cell stage	AB	0.0498837
R06C7.6	ABalaaaa	137	2.0775	43	100 cell stage	AB	0.048314
R07B1.13	ABalaaaa	137	1.635	43	100 cell stage	AB	0.0380233
R07B1.5	ABalaaaa	137	1.7775	43	100 cell stage	AB	0.0413372
R07B1.6	ABalaaaa	137	3.765	43	100 cell stage	AB	0.0875581
kmo-2	ABalaaaa	137	19.9125	43	100 cell stage	AB	0.463081
R07E3.7	ABalaaaa	137	1.26	43	100 cell stage	AB	0.0293023
R08C7.1	ABalaaaa	137	1.6275	43	100 cell stage	AB	0.0378488
R09H10.3	ABalaaaa	137	2.4675	43	100 cell stage	AB	0.0573837
R102.4	ABalaaaa	137	1.395	43	100 cell stage	AB	0.0324419
swt-6	ABalaaaa	137	3.4125	43	100 cell stage	AB	0.0793605
R11G1.2	ABalaaaa	137	1.935	43	100 cell stage	AB	0.045
R11G1.7	ABalaaaa	137	8.1525	43	100 cell stage	AB	0.189593
R12B2.2	ABalaaaa	137	2.7375	43	100 cell stage	AB	0.0636628
rab-19	ABalaaaa	137	6.09	43	100 cell stage	AB	0.141628
ram-2	ABalaaaa	137	3.285	43	100 cell stage	AB	0.0763953
rbr-2	ABalaaaa	137	8.685	43	100 cell stage	AB	0.201977
rcan-1	ABalaaaa	137	6.8625	43	100 cell stage	AB	0.159593
rep-1	ABalaaaa	137	2.19	43	100 cell stage	AB	0.0509302
ric-19	ABalaaaa	137	2.7225	43	100 cell stage	AB	0.063314
rig-1	ABalaaaa	137	1.3425	43	100 cell stage	AB	0.0312209
rig-6	ABalaaaa	137	1.965	43	100 cell stage	AB	0.0456977
rle-1	ABalaaaa	137	1.5	43	100 cell stage	AB	0.0348837
rpl-25.1	ABalaaaa	137	6.4425	43	100 cell stage	AB	0.149826
rpl-37	ABalaaaa	137	1.1925	43	100 cell stage	AB	0.0277326
rsbp-1	ABalaaaa	137	2.2275	43	100 cell stage	AB	0.0518023
rskn-2	ABalaaaa	137	1.9875	43	100 cell stage	AB	0.0462209
rsks-1	ABalaaaa	137	6.4125	43	100 cell stage	AB	0.149128
rsp-7	ABalaaaa	137	3.9525	43	100 cell stage	AB	0.0919186
sad-1	ABalaaaa	137	1.47	43	100 cell stage	AB	0.034186
scl-27	ABalaaaa	137	1.8075	43	100 cell stage	AB	0.0420349
sdz-14	ABalaaaa	137	1.26	43	100 cell stage	AB	0.0293023
2022-09-01	ABalaaaa	137	2.4975	43	100 cell stage	AB	0.0580814
set-25	ABalaaaa	137	3.2025	43	100 cell stage	AB	0.0744767
set-6	ABalaaaa	137	2.31	43	100 cell stage	AB	0.0537209
shc-1	ABalaaaa	137	1.2075	43	100 cell stage	AB	0.0280814
skr-19	ABalaaaa	137	6.285	43	100 cell stage	AB	0.146163
skr-21	ABalaaaa	137	22.965	43	100 cell stage	AB	0.53407
sma-1	ABalaaaa	137	6.3525	43	100 cell stage	AB	0.147733
sma-9	ABalaaaa	137	3.6225	43	100 cell stage	AB	0.0842442
snt-2	ABalaaaa	137	2.1975	43	100 cell stage	AB	0.0511047
sodh-1	ABalaaaa	137	1.515	43	100 cell stage	AB	0.0352326
somi-1	ABalaaaa	137	2.445	43	100 cell stage	AB	0.0568605
sox-2	ABalaaaa	137	6.6675	43	100 cell stage	AB	0.155058
spp-15	ABalaaaa	137	4.425	43	100 cell stage	AB	0.102907
spp-16	ABalaaaa	137	1.0425	43	100 cell stage	AB	0.0242442
sptf-1	ABalaaaa	137	4.425	43	100 cell stage	AB	0.102907
sqt-3	ABalaaaa	137	4.725	43	100 cell stage	AB	0.109884
sqv-4	ABalaaaa	137	2.8875	43	100 cell stage	AB	0.0671512
sre-36	ABalaaaa	137	7.3125	43	100 cell stage	AB	0.170058
sre-45	ABalaaaa	137	1.29	43	100 cell stage	AB	0.03
srp-2	ABalaaaa	137	1.035	43	100 cell stage	AB	0.0240698
srsx-17	ABalaaaa	137	14.58	43	100 cell stage	AB	0.33907
srv-13	ABalaaaa	137	1.3125	43	100 cell stage	AB	0.0305233
srw-48	ABalaaaa	137	1.725	43	100 cell stage	AB	0.0401163
str-148	ABalaaaa	137	1.1475	43	100 cell stage	AB	0.026686
sul-1	ABalaaaa	137	5.3925	43	100 cell stage	AB	0.125407
sup-37	ABalaaaa	137	1.815	43	100 cell stage	AB	0.0422093
syd-2	ABalaaaa	137	3.33	43	100 cell stage	AB	0.0774419
sydn-1	ABalaaaa	137	2.2425	43	100 cell stage	AB	0.0521512
syg-1	ABalaaaa	137	1.335	43	100 cell stage	AB	0.0310465
syg-2	ABalaaaa	137	2.5125	43	100 cell stage	AB	0.0584302
T02C1.1	ABalaaaa	137	29.7375	43	100 cell stage	AB	0.69157
T02E9.5	ABalaaaa	137	18.735	43	100 cell stage	AB	0.435698
T03F1.6	ABalaaaa	137	7.7925	43	100 cell stage	AB	0.181221
T04B8.5	ABalaaaa	137	3.8475	43	100 cell stage	AB	0.0894767
T04F3.4	ABalaaaa	137	1.365	43	100 cell stage	AB	0.0317442
T05A7.3	ABalaaaa	137	3.96	43	100 cell stage	AB	0.092093
T05B11.1	ABalaaaa	137	11.0925	43	100 cell stage	AB	0.257965
hpo-4	ABalaaaa	137	1.2825	43	100 cell stage	AB	0.0298256
sas-7	ABalaaaa	137	3.825	43	100 cell stage	AB	0.0889535
T07F12.1	ABalaaaa	137	1.5375	43	100 cell stage	AB	0.0357558
T07F8.4	ABalaaaa	137	3.4875	43	100 cell stage	AB	0.0811047
T08B6.5	ABalaaaa	137	1.0275	43	100 cell stage	AB	0.0238953
T10E9.3	ABalaaaa	137	41.985	43	100 cell stage	AB	0.976395
sqst-1	ABalaaaa	137	6.18749	43	100 cell stage	AB	0.143895
T14B1.1	ABalaaaa	137	1.515	43	100 cell stage	AB	0.0352326
T14G8.2	ABalaaaa	137	1.2825	43	100 cell stage	AB	0.0298256
T15B7.15	ABalaaaa	137	1.7925	43	100 cell stage	AB	0.041686
pals-25	ABalaaaa	137	4.4325	43	100 cell stage	AB	0.103081
T19C3.4	ABalaaaa	137	1.5975	43	100 cell stage	AB	0.0371512
T19D12.6	ABalaaaa	137	7.3425	43	100 cell stage	AB	0.170756
mrrf-1	ABalaaaa	137	1.2075	43	100 cell stage	AB	0.0280814
T21C12.8	ABalaaaa	137	3.9225	43	100 cell stage	AB	0.0912209
T22C1.5	ABalaaaa	137	2.055	43	100 cell stage	AB	0.0477907
T22H2.4	ABalaaaa	137	5.4825	43	100 cell stage	AB	0.1275
T23E7.2	ABalaaaa	137	1.485	43	100 cell stage	AB	0.0345349
T23F6.3	ABalaaaa	137	1.395	43	100 cell stage	AB	0.0324419
T23G5.3	ABalaaaa	137	3.4125	43	100 cell stage	AB	0.0793605
T24A6.1	ABalaaaa	137	2.58	43	100 cell stage	AB	0.06
T24A6.20	ABalaaaa	137	2.7825	43	100 cell stage	AB	0.0647093
T24B8.7	ABalaaaa	137	6.8325	43	100 cell stage	AB	0.158895
T24C4.2	ABalaaaa	137	3.36	43	100 cell stage	AB	0.0781395
T24E12.11	ABalaaaa	137	1.1925	43	100 cell stage	AB	0.0277326
rsf-1	ABalaaaa	137	2.6625	43	100 cell stage	AB	0.0619186
T25D3.4	ABalaaaa	137	5.67	43	100 cell stage	AB	0.13186
T27A1.2	ABalaaaa	137	4.695	43	100 cell stage	AB	0.109186
T27A1.3	ABalaaaa	137	4.4625	43	100 cell stage	AB	0.103779
T28B4.1	ABalaaaa	137	1.3575	43	100 cell stage	AB	0.0315698
T28C6.10	ABalaaaa	137	33.2475	43	100 cell stage	AB	0.773198
T28C6.3	ABalaaaa	137	4.2225	43	100 cell stage	AB	0.0981977
T28D9.3	ABalaaaa	137	2.28	43	100 cell stage	AB	0.0530233
T28H10.1	ABalaaaa	137	1.6125	43	100 cell stage	AB	0.0375
tab-1	ABalaaaa	137	774.668	43	100 cell stage	AB	18.0155
taf-2	ABalaaaa	137	6.2325	43	100 cell stage	AB	0.144942
ephx-1	ABalaaaa	137	1.1775	43	100 cell stage	AB	0.0273837
tag-257	ABalaaaa	137	1.275	43	100 cell stage	AB	0.0296512
jmjd-3.1	ABalaaaa	137	3.3375	43	100 cell stage	AB	0.0776163
emre-1	ABalaaaa	137	1.3725	43	100 cell stage	AB	0.0319186
tag-51	ABalaaaa	137	8.13	43	100 cell stage	AB	0.18907
nrfl-1	ABalaaaa	137	1.7325	43	100 cell stage	AB	0.0402907
tag-72	ABalaaaa	137	3.2775	43	100 cell stage	AB	0.0762209
tag-96	ABalaaaa	137	1.0125	43	100 cell stage	AB	0.0235465
tap-1	ABalaaaa	137	2.685	43	100 cell stage	AB	0.0624418
tbc-11	ABalaaaa	137	2.37	43	100 cell stage	AB	0.0551163
tbc-13	ABalaaaa	137	2.1225	43	100 cell stage	AB	0.0493605
tbc-16	ABalaaaa	137	1.3875	43	100 cell stage	AB	0.0322674
tbc-17	ABalaaaa	137	2.3625	43	100 cell stage	AB	0.0549419
tbc-20	ABalaaaa	137	2.145	43	100 cell stage	AB	0.0498837
tcer-1	ABalaaaa	137	2.895	43	100 cell stage	AB	0.0673256
tir-1	ABalaaaa	137	10.5	43	100 cell stage	AB	0.244186
tnt-4	ABalaaaa	137	1.2	43	100 cell stage	AB	0.027907
tsp-9	ABalaaaa	137	11.25	43	100 cell stage	AB	0.261628
ttr-15	ABalaaaa	137	1.4775	43	100 cell stage	AB	0.0343605
ttr-54	ABalaaaa	137	26.445	43	100 cell stage	AB	0.615
ttr-6	ABalaaaa	137	1.305	43	100 cell stage	AB	0.0303488
tub-2	ABalaaaa	137	1.68	43	100 cell stage	AB	0.0390698
twk-35	ABalaaaa	137	1.0125	43	100 cell stage	AB	0.0235465
uba-2	ABalaaaa	137	1.5675	43	100 cell stage	AB	0.0364535
ugt-12	ABalaaaa	137	1.575	43	100 cell stage	AB	0.0366279
ugt-61	ABalaaaa	137	1.2225	43	100 cell stage	AB	0.0284302
unc-115	ABalaaaa	137	1.14	43	100 cell stage	AB	0.0265116
unc-116	ABalaaaa	137	1.7325	43	100 cell stage	AB	0.0402907
unc-120	ABalaaaa	137	2.145	43	100 cell stage	AB	0.0498837
unc-23	ABalaaaa	137	1.1475	43	100 cell stage	AB	0.026686
unc-34	ABalaaaa	137	1.98	43	100 cell stage	AB	0.0460465
tln-1	ABalaaaa	137	4.3125	43	100 cell stage	AB	0.100291
unc-39	ABalaaaa	137	16.665	43	100 cell stage	AB	0.387558
unc-42	ABalaaaa	137	1.335	43	100 cell stage	AB	0.0310465
unc-44	ABalaaaa	137	5.04	43	100 cell stage	AB	0.117209
unc-45	ABalaaaa	137	2.01	43	100 cell stage	AB	0.0467442
unc-5	ABalaaaa	137	1.2075	43	100 cell stage	AB	0.0280814
unc-50	ABalaaaa	137	5.055	43	100 cell stage	AB	0.117558
unc-53	ABalaaaa	137	2.85	43	100 cell stage	AB	0.0662791
unc-89	ABalaaaa	137	1.1475	43	100 cell stage	AB	0.026686
vab-3	ABalaaaa	137	9.36	43	100 cell stage	AB	0.217674
vav-1	ABalaaaa	137	2.88	43	100 cell stage	AB	0.0669767
vha-6	ABalaaaa	137	1.005	43	100 cell stage	AB	0.0233721
vps-11	ABalaaaa	137	3.0525	43	100 cell stage	AB	0.0709884
W03A5.6	ABalaaaa	137	6.2625	43	100 cell stage	AB	0.14564
W03H9.2	ABalaaaa	137	4.4775	43	100 cell stage	AB	0.104128
W04A8.4	ABalaaaa	137	86.94	43	100 cell stage	AB	2.02186
W04A8.6	ABalaaaa	137	1.095	43	100 cell stage	AB	0.0254651
W04B5.2	ABalaaaa	137	15.8325	43	100 cell stage	AB	0.368198
W04G5.8	ABalaaaa	137	1.305	43	100 cell stage	AB	0.0303488
W05E10.1	ABalaaaa	137	1.7175	43	100 cell stage	AB	0.0399419
W05H12.2	ABalaaaa	137	6.7275	43	100 cell stage	AB	0.156453
W05H7.1	ABalaaaa	137	5.805	43	100 cell stage	AB	0.135
W06H8.6	ABalaaaa	137	4.965	43	100 cell stage	AB	0.115465
W07A12.8	ABalaaaa	137	1.08	43	100 cell stage	AB	0.0251163
W07E6.5	ABalaaaa	137	1.935	43	100 cell stage	AB	0.045
ncs-6	ABalaaaa	137	3.975	43	100 cell stage	AB	0.0924419
C05E4.15	ABalaaaa	137	2.205	43	100 cell stage	AB	0.0512791
K10G6.9	ABalaaaa	137	1.3425	43	100 cell stage	AB	0.0312209
T24H7.8	ABalaaaa	137	4.32	43	100 cell stage	AB	0.100465
B0391.14	ABalaaaa	137	1.2	43	100 cell stage	AB	0.027907
F36H5.13	ABalaaaa	137	6.57	43	100 cell stage	AB	0.152791
W10G6.6	ABalaaaa	137	1.1325	43	100 cell stage	AB	0.0263372
K02D10.8	ABalaaaa	137	3.8175	43	100 cell stage	AB	0.0887791
F53B6.13	ABalaaaa	137	1.4925	43	100 cell stage	AB	0.0347093
C03D6.9	ABalaaaa	137	4.395	43	100 cell stage	AB	0.102209
Y37E3.30	ABalaaaa	137	2.5725	43	100 cell stage	AB	0.0598256
T06A10.107	ABalaaaa	137	1.26	43	100 cell stage	AB	0.0293023
C32B5.18	ABalaaaa	137	1.725	43	100 cell stage	AB	0.0401163
wht-6	ABalaaaa	137	1.6275	43	100 cell stage	AB	0.0378488
wve-1	ABalaaaa	137	1.065	43	100 cell stage	AB	0.0247674
xrn-1	ABalaaaa	137	2.8425	43	100 cell stage	AB	0.0661047
igcm-4	ABalaaaa	137	29.3625	43	100 cell stage	AB	0.682849
Y104H12D.3	ABalaaaa	137	2.82	43	100 cell stage	AB	0.0655814
Y105E8B.7	ABalaaaa	137	14.4225	43	100 cell stage	AB	0.335407
Y106G6D.5	ABalaaaa	137	3.1125	43	100 cell stage	AB	0.0723837
madf-10	ABalaaaa	137	2.415	43	100 cell stage	AB	0.0561628
arid-1	ABalaaaa	137	2.0325	43	100 cell stage	AB	0.0472674
pinn-1	ABalaaaa	137	1.38	43	100 cell stage	AB	0.032093
sas-1	ABalaaaa	137	1.965	43	100 cell stage	AB	0.0456977
Y113G7A.12	ABalaaaa	137	1.08	43	100 cell stage	AB	0.0251163
Y113G7B.27	ABalaaaa	137	1.065	43	100 cell stage	AB	0.0247674
Y116A8C.10	ABalaaaa	137	1.3725	43	100 cell stage	AB	0.0319186
Y119D3B.12	ABalaaaa	137	7.26	43	100 cell stage	AB	0.168837
Y11D7A.3	ABalaaaa	137	109.44	43	100 cell stage	AB	2.54512
Y13C8A.1	ABalaaaa	137	1.995	43	100 cell stage	AB	0.0463953
Y15E3A.5	ABalaaaa	137	12.4125	43	100 cell stage	AB	0.288663
Y17D7C.2	ABalaaaa	137	1.125	43	100 cell stage	AB	0.0261628
Y17G7B.21	ABalaaaa	137	9.06	43	100 cell stage	AB	0.210698
Y17G7B.3	ABalaaaa	137	5.3625	43	100 cell stage	AB	0.124709
Y17G9B.11	ABalaaaa	137	16.725	43	100 cell stage	AB	0.388953
Y17G9B.2	ABalaaaa	137	65.3363	43	100 cell stage	AB	1.51945
Y17G9B.8	ABalaaaa	137	1.05	43	100 cell stage	AB	0.0244186
mxt-1	ABalaaaa	137	1.005	43	100 cell stage	AB	0.0233721
Y20F4.4	ABalaaaa	137	1.8825	43	100 cell stage	AB	0.0437791
Y22D7AL.6	ABalaaaa	137	2.385	43	100 cell stage	AB	0.0554651
Y22D7AL.7	ABalaaaa	137	2.16	43	100 cell stage	AB	0.0502326
Y23H5B.1	ABalaaaa	137	21.555	43	100 cell stage	AB	0.501279
Y32G9B.1	ABalaaaa	137	1.3275	43	100 cell stage	AB	0.0308721
Y34D9A.8	ABalaaaa	137	1.7925	43	100 cell stage	AB	0.041686
Y37F4.6	ABalaaaa	137	1.0875	43	100 cell stage	AB	0.0252907
Y38E10A.28	ABalaaaa	137	1.3125	43	100 cell stage	AB	0.0305233
hphd-1	ABalaaaa	137	3.7275	43	100 cell stage	AB	0.086686
Y38H8A.1	ABalaaaa	137	2.3325	43	100 cell stage	AB	0.0542442
Y39A3CL.7	ABalaaaa	137	1.98	43	100 cell stage	AB	0.0460465
Y39B6A.33	ABalaaaa	137	1.35	43	100 cell stage	AB	0.0313953
Y39E4B.6	ABalaaaa	137	5.3475	43	100 cell stage	AB	0.12436
Y39G8B.2	ABalaaaa	137	3.6225	43	100 cell stage	AB	0.0842442
Y41D4B.15	ABalaaaa	137	1.0125	43	100 cell stage	AB	0.0235465
Y43F8C.6	ABalaaaa	137	1.53	43	100 cell stage	AB	0.0355814
laat-1	ABalaaaa	137	2.4	43	100 cell stage	AB	0.055814
Y44E3A.1	ABalaaaa	137	1.2375	43	100 cell stage	AB	0.0287791
Y46E12BL.2	ABalaaaa	137	1.32	43	100 cell stage	AB	0.0306977
Y46G5A.28	ABalaaaa	137	1.2225	43	100 cell stage	AB	0.0284302
mib-1	ABalaaaa	137	1.59	43	100 cell stage	AB	0.0369767
efhd-1	ABalaaaa	137	6.81	43	100 cell stage	AB	0.158372
Y48C3A.14	ABalaaaa	137	1.455	43	100 cell stage	AB	0.0338372
snpc-3.3	ABalaaaa	137	1.0575	43	100 cell stage	AB	0.024593
Y48G8AL.5	ABalaaaa	137	2.7075	43	100 cell stage	AB	0.0629651
Y50D4A.5	ABalaaaa	137	1.905	43	100 cell stage	AB	0.0443023
grdn-1	ABalaaaa	137	5.085	43	100 cell stage	AB	0.118256
Y53F4B.20	ABalaaaa	137	4.08	43	100 cell stage	AB	0.0948837
Y53F4B.21	ABalaaaa	137	1.71	43	100 cell stage	AB	0.0397674
Y53F4B.43	ABalaaaa	137	6.8775	43	100 cell stage	AB	0.159942
Y54E2A.4	ABalaaaa	137	1.3575	43	100 cell stage	AB	0.0315698
Y54F10AM.8	ABalaaaa	137	1.485	43	100 cell stage	AB	0.0345349
Y54G2A.36	ABalaaaa	137	1.2	43	100 cell stage	AB	0.027907
Y54G9A.9	ABalaaaa	137	5.025	43	100 cell stage	AB	0.11686
Y55B1AL.1	ABalaaaa	137	2.9925	43	100 cell stage	AB	0.069593
Y55D5A.1	ABalaaaa	137	1.29	43	100 cell stage	AB	0.03
mrpl-46	ABalaaaa	137	1.1175	43	100 cell stage	AB	0.0259884
Y56A3A.28	ABalaaaa	137	3.6825	43	100 cell stage	AB	0.0856395
Y57G11C.31	ABalaaaa	137	1.9275	43	100 cell stage	AB	0.0448256
Y58A7A.5	ABalaaaa	137	1.5525	43	100 cell stage	AB	0.0361047
Y59A8B.8	ABalaaaa	137	1.755	43	100 cell stage	AB	0.040814
Y65A5A.1	ABalaaaa	137	12.36	43	100 cell stage	AB	0.287442
Y65B4A.8	ABalaaaa	137	2.9475	43	100 cell stage	AB	0.0685465
ddx-35	ABalaaaa	137	1.44	43	100 cell stage	AB	0.0334884
Y71F9AL.7	ABalaaaa	137	35.19	43	100 cell stage	AB	0.818372
Y71F9B.6	ABalaaaa	137	2.19	43	100 cell stage	AB	0.0509302
Y71G12B.13	ABalaaaa	137	1.74	43	100 cell stage	AB	0.0404651
swsn-3	ABalaaaa	137	2.9475	43	100 cell stage	AB	0.0685465
sfrp-1	ABalaaaa	137	8.1	43	100 cell stage	AB	0.188372
Y73C8B.3	ABalaaaa	137	1.4475	43	100 cell stage	AB	0.0336628
Y73F8A.26	ABalaaaa	137	7.425	43	100 cell stage	AB	0.172674
Y75B8A.23	ABalaaaa	137	4.05	43	100 cell stage	AB	0.094186
Y75B8A.24	ABalaaaa	137	1.8225	43	100 cell stage	AB	0.0423837
Y75B8A.8	ABalaaaa	137	3.3975	43	100 cell stage	AB	0.0790116
lron-13	ABalaaaa	137	2.025	43	100 cell stage	AB	0.047093
Y7A9D.1	ABalaaaa	137	78.63	43	100 cell stage	AB	1.8286
Y82E9BR.6	ABalaaaa	137	1.35	43	100 cell stage	AB	0.0313953
soem-1	ABalaaaa	137	1.3425	43	100 cell stage	AB	0.0312209
Y9C2UA.1	ABalaaaa	137	2.025	43	100 cell stage	AB	0.047093
zag-1	ABalaaaa	137	1.845	43	100 cell stage	AB	0.042907
ZC116.3	ABalaaaa	137	1.005	43	100 cell stage	AB	0.0233721
ZC123.4	ABalaaaa	137	1.6125	43	100 cell stage	AB	0.0375
ZC204.14	ABalaaaa	137	2.685	43	100 cell stage	AB	0.0624419
ZC373.5	ABalaaaa	137	5.79	43	100 cell stage	AB	0.134651
zeel-1	ABalaaaa	137	5.6925	43	100 cell stage	AB	0.132384
zig-8	ABalaaaa	137	4.5225	43	100 cell stage	AB	0.105174
zip-2	ABalaaaa	137	8.04	43	100 cell stage	AB	0.186977
ZK287.1	ABalaaaa	137	2.76	43	100 cell stage	AB	0.064186
ZK455.5	ABalaaaa	137	4.155	43	100 cell stage	AB	0.0966279
ZK512.1	ABalaaaa	137	40.4175	43	100 cell stage	AB	0.939942
ZK512.11	ABalaaaa	137	1.875	43	100 cell stage	AB	0.0436047
ZK563.7	ABalaaaa	137	1.665	43	100 cell stage	AB	0.0387209
best-24	ABalaaaa	137	3.8175	43	100 cell stage	AB	0.0887791
ZK742.3	ABalaaaa	137	1.0425	43	100 cell stage	AB	0.0242442
ZK813.6	ABalaaaa	137	1.2525	43	100 cell stage	AB	0.0291279
ZK822.2	ABalaaaa	137	2.61	43	100 cell stage	AB	0.0606977
ZK856.7	ABalaaaa	137	1.5	43	100 cell stage	AB	0.0348837
nstp-5	ABalaaaa	137	1.155	43	100 cell stage	AB	0.0268605
ZK930.6	ABalaaaa	137	58.23	43	100 cell stage	AB	1.35419
aat-2	ABalaaaal	181	1.005	49	100 cell stage	AB	0.0205102
abts-3	ABalaaaal	181	1.155	49	100 cell stage	AB	0.0235714
agr-1	ABalaaaal	181	5.82	49	100 cell stage	AB	0.118776
alg-1	ABalaaaal	181	5.535	49	100 cell stage	AB	0.112959
anc-1	ABalaaaal	181	1.31625	49	100 cell stage	AB	0.0268622
arf-6	ABalaaaal	181	1.17375	49	100 cell stage	AB	0.0239541
B0244.5	ABalaaaal	181	2.83125	49	100 cell stage	AB	0.0577806
B0244.6	ABalaaaal	181	1.3875	49	100 cell stage	AB	0.0283163
calf-1	ABalaaaal	181	2.1525	49	100 cell stage	AB	0.0439286
B0286.1	ABalaaaal	181	2.56875	49	100 cell stage	AB	0.0524235
bath-10	ABalaaaal	181	2.35125	49	100 cell stage	AB	0.0479847
bath-9	ABalaaaal	181	2.04375	49	100 cell stage	AB	0.0417092
BE0003N10.3	ABalaaaal	181	2.13	49	100 cell stage	AB	0.0434694
bmk-1	ABalaaaal	181	1.76625	49	100 cell stage	AB	0.0360459
bus-18	ABalaaaal	181	1.4025	49	100 cell stage	AB	0.0286224
C01A2.1	ABalaaaal	181	3.36	49	100 cell stage	AB	0.0685714
C01G10.9	ABalaaaal	181	2.94	49	100 cell stage	AB	0.06
C02E7.6	ABalaaaal	181	1.02375	49	100 cell stage	AB	0.0208929
C03C10.9	ABalaaaal	181	4.0575	49	100 cell stage	AB	0.0828061
C05A9.2	ABalaaaal	181	1.04249	49	100 cell stage	AB	0.0212754
C05G5.5	ABalaaaal	181	13.9388	49	100 cell stage	AB	0.284464
C06B8.7	ABalaaaal	181	3.5475	49	100 cell stage	AB	0.072398
C07A12.7	ABalaaaal	181	1.97625	49	100 cell stage	AB	0.0403316
C08F1.10	ABalaaaal	181	17.6062	49	100 cell stage	AB	0.359311
C08F1.6	ABalaaaal	181	34.005	49	100 cell stage	AB	0.69398
alkb-8	ABalaaaal	181	2.7975	49	100 cell stage	AB	0.0570918
zipt-13	ABalaaaal	181	1.34625	49	100 cell stage	AB	0.0274745
C18D4.6	ABalaaaal	181	1.65375	49	100 cell stage	AB	0.03375
C24H11.5	ABalaaaal	181	1.42125	49	100 cell stage	AB	0.0290051
C24H12.1	ABalaaaal	181	4.7175	49	100 cell stage	AB	0.0962755
C25B8.8	ABalaaaal	181	1.07625	49	100 cell stage	AB	0.0219643
C26F1.1	ABalaaaal	181	1.6125	49	100 cell stage	AB	0.0329082
wdfy-3	ABalaaaal	181	2.69625	49	100 cell stage	AB	0.0550255
jmjd-3.3	ABalaaaal	181	1.15125	49	100 cell stage	AB	0.0234949
nfki-1	ABalaaaal	181	1.13625	49	100 cell stage	AB	0.0231888
C33D9.13	ABalaaaal	181	4.44375	49	100 cell stage	AB	0.0906888
C33D9.6	ABalaaaal	181	2.07375	49	100 cell stage	AB	0.0423214
C33E10.1	ABalaaaal	181	8.48625	49	100 cell stage	AB	0.173189
C35B1.5	ABalaaaal	181	1.48125	49	100 cell stage	AB	0.0302296
C35D10.8	ABalaaaal	181	1.23	49	100 cell stage	AB	0.025102
C36A4.10	ABalaaaal	181	1.665	49	100 cell stage	AB	0.0339796
C46C11.4	ABalaaaal	181	1.4925	49	100 cell stage	AB	0.0304592
kcnl-4	ABalaaaal	181	1.1625	49	100 cell stage	AB	0.0237245
C53D5.5	ABalaaaal	181	2.56875	49	100 cell stage	AB	0.0524235
cab-1	ABalaaaal	181	2.41125	49	100 cell stage	AB	0.0492092
ceh-31	ABalaaaal	181	1.1175	49	100 cell stage	AB	0.0228061
ces-1	ABalaaaal	181	2.30625	49	100 cell stage	AB	0.0470663
col-111	ABalaaaal	181	2.50875	49	100 cell stage	AB	0.051199
col-174	ABalaaaal	181	1.005	49	100 cell stage	AB	0.0205102
col-74	ABalaaaal	181	1.4325	49	100 cell stage	AB	0.0292347
cpz-1	ABalaaaal	181	1.15125	49	100 cell stage	AB	0.0234949
crn-7	ABalaaaal	181	1.39875	49	100 cell stage	AB	0.0285459
cup-4	ABalaaaal	181	1.03125	49	100 cell stage	AB	0.0210459
cutl-16	ABalaaaal	181	3.42	49	100 cell stage	AB	0.0697959
cutl-20	ABalaaaal	181	38.6175	49	100 cell stage	AB	0.788112
cutl-29	ABalaaaal	181	4.86	49	100 cell stage	AB	0.0991837
cutl-9	ABalaaaal	181	32.7975	49	100 cell stage	AB	0.669337
D2023.1	ABalaaaal	181	2.13375	49	100 cell stage	AB	0.0435459
svh-4	ABalaaaal	181	1.0725	49	100 cell stage	AB	0.0218878
dgn-1	ABalaaaal	181	2.385	49	100 cell stage	AB	0.0486735
dhs-5	ABalaaaal	181	4.01625	49	100 cell stage	AB	0.0819643
dlk-1	ABalaaaal	181	1.0275	49	100 cell stage	AB	0.0209694
dod-6	ABalaaaal	181	1.24875	49	100 cell stage	AB	0.0254847
dsl-3	ABalaaaal	181	2.10375	49	100 cell stage	AB	0.0429337
E01G4.5	ABalaaaal	181	120.161	49	100 cell stage	AB	2.45227
eat-16	ABalaaaal	181	2.19375	49	100 cell stage	AB	0.0447704
egl-1	ABalaaaal	181	4.53375	49	100 cell stage	AB	0.0925255
elc-1	ABalaaaal	181	1.1325	49	100 cell stage	AB	0.0231122
eyg-1	ABalaaaal	181	1.00875	49	100 cell stage	AB	0.0205867
F08G12.1	ABalaaaal	181	2.88375	49	100 cell stage	AB	0.058852
F08G2.7	ABalaaaal	181	4.3875	49	100 cell stage	AB	0.0895408
F08H9.3	ABalaaaal	181	1.1475	49	100 cell stage	AB	0.0234184
F09E5.10	ABalaaaal	181	1.78125	49	100 cell stage	AB	0.036352
F10G8.8	ABalaaaal	181	1.035	49	100 cell stage	AB	0.0211224
F13E9.11	ABalaaaal	181	2.28187	49	100 cell stage	AB	0.0465689
F17A9.4	ABalaaaal	181	5.685	49	100 cell stage	AB	0.11602
F23C8.3	ABalaaaal	181	1.27875	49	100 cell stage	AB	0.0260969
jmjd-3.2	ABalaaaal	181	2.31	49	100 cell stage	AB	0.0471429
F23F1.4	ABalaaaal	181	1.3725	49	100 cell stage	AB	0.0280102
F25E5.1	ABalaaaal	181	1.365	49	100 cell stage	AB	0.0278571
F26D2.16	ABalaaaal	181	1.26375	49	100 cell stage	AB	0.0257908
F26F12.3	ABalaaaal	181	14.0625	49	100 cell stage	AB	0.28699
F26F4.8	ABalaaaal	181	3.77625	49	100 cell stage	AB	0.0770663
uggt-2	ABalaaaal	181	1.98	49	100 cell stage	AB	0.0404082
F27D4.6	ABalaaaal	181	1.6725	49	100 cell stage	AB	0.0341327
F29G9.1	ABalaaaal	181	1.0875	49	100 cell stage	AB	0.0221939
F31C3.3	ABalaaaal	181	1.8075	49	100 cell stage	AB	0.0368878
F31E3.6	ABalaaaal	181	1.29375	49	100 cell stage	AB	0.0264031
F33G12.6	ABalaaaal	181	1.27875	49	100 cell stage	AB	0.0260969
F35E2.5	ABalaaaal	181	1.31625	49	100 cell stage	AB	0.0268622
F36H5.10	ABalaaaal	181	1.30875	49	100 cell stage	AB	0.0267092
F36H5.4	ABalaaaal	181	6.77622	49	100 cell stage	AB	0.13829
F39B2.8	ABalaaaal	181	1.815	49	100 cell stage	AB	0.0370408
F40F9.5	ABalaaaal	181	2.4375	49	100 cell stage	AB	0.0497449
F40G9.15	ABalaaaal	181	25.0725	49	100 cell stage	AB	0.511684
F40G9.5	ABalaaaal	181	4.35	49	100 cell stage	AB	0.0887755
F40G9.6	ABalaaaal	181	18.7725	49	100 cell stage	AB	0.383112
F43C11.6	ABalaaaal	181	1.05375	49	100 cell stage	AB	0.0215051
F44B9.2	ABalaaaal	181	1.38375	49	100 cell stage	AB	0.0282398
F44E5.4	ABalaaaal	181	1.575	49	100 cell stage	AB	0.0321429
F44F1.6	ABalaaaal	181	3.15375	49	100 cell stage	AB	0.0643622
F46C8.3	ABalaaaal	181	5.835	49	100 cell stage	AB	0.119082
skpo-1	ABalaaaal	181	2.01375	49	100 cell stage	AB	0.0410969
F52B10.3	ABalaaaal	181	1.98375	49	100 cell stage	AB	0.0404847
F52C12.6	ABalaaaal	181	2.36625	49	100 cell stage	AB	0.0482908
F52D2.6	ABalaaaal	181	1.3575	49	100 cell stage	AB	0.0277041
F53C3.3	ABalaaaal	181	1.45125	49	100 cell stage	AB	0.0296173
F53C3.4	ABalaaaal	181	1.57875	49	100 cell stage	AB	0.0322194
F54A3.2	ABalaaaal	181	1.73625	49	100 cell stage	AB	0.0354337
F54A3.6	ABalaaaal	181	1.42875	49	100 cell stage	AB	0.0291582
F54B11.10	ABalaaaal	181	1.38	49	100 cell stage	AB	0.0281633
rfip-1	ABalaaaal	181	1.30875	49	100 cell stage	AB	0.0267092
F55C9.14	ABalaaaal	181	2.17875	49	100 cell stage	AB	0.0444643
F57G12.1	ABalaaaal	181	3.39375	49	100 cell stage	AB	0.0692602
F58D5.2	ABalaaaal	181	1.0575	49	100 cell stage	AB	0.0215816
F58H1.5	ABalaaaal	181	6.6525	49	100 cell stage	AB	0.135765
F59B2.8	ABalaaaal	181	2.58375	49	100 cell stage	AB	0.0527296
fbxa-139	ABalaaaal	181	2.415	49	100 cell stage	AB	0.0492857
fbxb-101	ABalaaaal	181	11.3737	49	100 cell stage	AB	0.232117
fbxb-102	ABalaaaal	181	7.68	49	100 cell stage	AB	0.156735
fbxb-107	ABalaaaal	181	2.2425	49	100 cell stage	AB	0.0457653
fbxb-40	ABalaaaal	181	2.59875	49	100 cell stage	AB	0.0530357
fbxb-45	ABalaaaal	181	8.49375	49	100 cell stage	AB	0.173342
fbxb-66	ABalaaaal	181	100.38	49	100 cell stage	AB	2.04857
fbxb-76	ABalaaaal	181	1.155	49	100 cell stage	AB	0.0235714
fbxb-85	ABalaaaal	181	1.9875	49	100 cell stage	AB	0.0405612
fbxb-88	ABalaaaal	181	1.01625	49	100 cell stage	AB	0.0207398
fbxb-98	ABalaaaal	181	1.3425	49	100 cell stage	AB	0.027398
fbxc-19	ABalaaaal	181	2.36625	49	100 cell stage	AB	0.0482908
fbxc-20	ABalaaaal	181	4.62	49	100 cell stage	AB	0.0942857
fbxc-34	ABalaaaal	181	2.5875	49	100 cell stage	AB	0.0528061
fbxc-40	ABalaaaal	181	18.9862	49	100 cell stage	AB	0.387474
fbxc-54	ABalaaaal	181	3.9225	49	100 cell stage	AB	0.080051
fipp-1	ABalaaaal	181	5.61	49	100 cell stage	AB	0.11449
fkb-8	ABalaaaal	181	1.60125	49	100 cell stage	AB	0.0326786
flp-15	ABalaaaal	181	1.28625	49	100 cell stage	AB	0.02625
ftn-2	ABalaaaal	181	4.965	49	100 cell stage	AB	0.101327
gbf-1	ABalaaaal	181	1.84125	49	100 cell stage	AB	0.0375765
gck-3	ABalaaaal	181	2.6925	49	100 cell stage	AB	0.054949
gpn-1	ABalaaaal	181	4.60125	49	100 cell stage	AB	0.0939031
gpr-2	ABalaaaal	181	2.18625	49	100 cell stage	AB	0.0446173
gsnl-1	ABalaaaal	181	2.09625	49	100 cell stage	AB	0.0427806
gta-1	ABalaaaal	181	1.05375	49	100 cell stage	AB	0.0215051
fgt-1	ABalaaaal	181	4.3875	49	100 cell stage	AB	0.0895408
haf-6	ABalaaaal	181	1.07625	49	100 cell stage	AB	0.0219643
her-1	ABalaaaal	181	23.3625	49	100 cell stage	AB	0.476786
hex-3	ABalaaaal	181	1.0125	49	100 cell stage	AB	0.0206633
his-24	ABalaaaal	181	2520.24	49	100 cell stage	AB	51.4335
hlh-14	ABalaaaal	181	1.9275	49	100 cell stage	AB	0.0393367
hmg-11	ABalaaaal	181	1.61625	49	100 cell stage	AB	0.0329847
hsp-70	ABalaaaal	181	1.26	49	100 cell stage	AB	0.0257143
ida-1	ABalaaaal	181	4.35	49	100 cell stage	AB	0.0887755
iff-2	ABalaaaal	181	4.04625	49	100 cell stage	AB	0.0825765
igcm-1	ABalaaaal	181	1.10625	49	100 cell stage	AB	0.0225765
igcm-3	ABalaaaal	181	12.675	49	100 cell stage	AB	0.258673
ins-2	ABalaaaal	181	22.5787	49	100 cell stage	AB	0.460791
islo-1	ABalaaaal	181	3.09	49	100 cell stage	AB	0.0630612
bus-12	ABalaaaal	181	2.59125	49	100 cell stage	AB	0.0528827
K02E10.1	ABalaaaal	181	4.1775	49	100 cell stage	AB	0.0852551
K02E2.11	ABalaaaal	181	4.2075	49	100 cell stage	AB	0.0858673
K02E2.6	ABalaaaal	181	6.55125	49	100 cell stage	AB	0.133699
K05C4.9	ABalaaaal	181	2.4	49	100 cell stage	AB	0.0489796
K07A1.3	ABalaaaal	181	8.2575	49	100 cell stage	AB	0.16852
tos-1	ABalaaaal	181	5.20125	49	100 cell stage	AB	0.106148
K07C11.4	ABalaaaal	181	1.68	49	100 cell stage	AB	0.0342857
K07F5.16	ABalaaaal	181	1.755	49	100 cell stage	AB	0.0358163
K09B11.4	ABalaaaal	181	1.935	49	100 cell stage	AB	0.0394898
K10D3.4	ABalaaaal	181	1.4775	49	100 cell stage	AB	0.0301531
kap-1	ABalaaaal	181	2.235	49	100 cell stage	AB	0.0456122
lact-5	ABalaaaal	181	3.49875	49	100 cell stage	AB	0.0714031
lam-1	ABalaaaal	181	1.3575	49	100 cell stage	AB	0.0277041
lam-2	ABalaaaal	181	3.6525	49	100 cell stage	AB	0.0745408
lgl-1	ABalaaaal	181	1.9425	49	100 cell stage	AB	0.0396429
lin-46	ABalaaaal	181	1.09875	49	100 cell stage	AB	0.0224235
lite-1	ABalaaaal	181	1.48125	49	100 cell stage	AB	0.0302296
M03F4.6	ABalaaaal	181	2.7	49	100 cell stage	AB	0.055102
mab-20	ABalaaaal	181	23.325	49	100 cell stage	AB	0.47602
mdl-1	ABalaaaal	181	4.47	49	100 cell stage	AB	0.0912245
mdt-4	ABalaaaal	181	1.3125	49	100 cell stage	AB	0.0267857
mec-6	ABalaaaal	181	2.085	49	100 cell stage	AB	0.042551
mif-2	ABalaaaal	181	3.72	49	100 cell stage	AB	0.0759184
mig-15	ABalaaaal	181	2.1375	49	100 cell stage	AB	0.0436224
mig-6	ABalaaaal	181	1.56	49	100 cell stage	AB	0.0318367
mps-2	ABalaaaal	181	14.3663	49	100 cell stage	AB	0.293189
nhr-103	ABalaaaal	181	1.51125	49	100 cell stage	AB	0.0308418
nhr-11	ABalaaaal	181	2.8725	49	100 cell stage	AB	0.0586224
nhr-15	ABalaaaal	181	1.245	49	100 cell stage	AB	0.0254082
nhr-228	ABalaaaal	181	1.17562	49	100 cell stage	AB	0.0239923
nhr-25	ABalaaaal	181	1.81125	49	100 cell stage	AB	0.0369643
nhr-67	ABalaaaal	181	37.44	49	100 cell stage	AB	0.764082
nlp-40	ABalaaaal	181	1.2975	49	100 cell stage	AB	0.0264796
nlr-1	ABalaaaal	181	1.005	49	100 cell stage	AB	0.0205102
ntl-3	ABalaaaal	181	1.03875	49	100 cell stage	AB	0.021199
odr-2	ABalaaaal	181	3.87	49	100 cell stage	AB	0.0789796
pad-2	ABalaaaal	181	1.1175	49	100 cell stage	AB	0.0228061
pha-1	ABalaaaal	181	1.55625	49	100 cell stage	AB	0.0317602
pmk-3	ABalaaaal	181	1.965	49	100 cell stage	AB	0.040102
pqn-41	ABalaaaal	181	1.35938	49	100 cell stage	AB	0.0277423
pqn-80	ABalaaaal	181	4.57125	49	100 cell stage	AB	0.0932908
R04A9.9	ABalaaaal	181	1.695	49	100 cell stage	AB	0.0345918
R04E5.9	ABalaaaal	181	2.27625	49	100 cell stage	AB	0.0464541
gpx-2	ABalaaaal	181	2.1375	49	100 cell stage	AB	0.0436224
R102.11	ABalaaaal	181	1.14375	49	100 cell stage	AB	0.0233418
R11H6.4	ABalaaaal	181	1.1625	49	100 cell stage	AB	0.0237245
rab-19	ABalaaaal	181	6.28125	49	100 cell stage	AB	0.128189
ref-2	ABalaaaal	181	10.7325	49	100 cell stage	AB	0.219031
rle-1	ABalaaaal	181	1.44	49	100 cell stage	AB	0.0293878
sav-1	ABalaaaal	181	2.68875	49	100 cell stage	AB	0.0548724
sgca-1	ABalaaaal	181	1.19625	49	100 cell stage	AB	0.0244133
skr-21	ABalaaaal	181	2.92125	49	100 cell stage	AB	0.0596173
sma-1	ABalaaaal	181	4.1325	49	100 cell stage	AB	0.0843367
sma-9	ABalaaaal	181	1.16625	49	100 cell stage	AB	0.023801
smg-1	ABalaaaal	181	1.15875	49	100 cell stage	AB	0.023648
sox-2	ABalaaaal	181	18.1125	49	100 cell stage	AB	0.369643
spd-1	ABalaaaal	181	2.3475	49	100 cell stage	AB	0.0479082
spon-1	ABalaaaal	181	1.53	49	100 cell stage	AB	0.0312245
sptf-1	ABalaaaal	181	2.87625	49	100 cell stage	AB	0.058699
sre-36	ABalaaaal	181	1.29	49	100 cell stage	AB	0.0263265
srg-58	ABalaaaal	181	1.6875	49	100 cell stage	AB	0.0344388
srm-1	ABalaaaal	181	1.11375	49	100 cell stage	AB	0.0227296
syd-2	ABalaaaal	181	2.35875	49	100 cell stage	AB	0.0481378
T01D1.3	ABalaaaal	181	1.1625	49	100 cell stage	AB	0.0237245
T02E9.5	ABalaaaal	181	16.3238	49	100 cell stage	AB	0.333138
T05A12.4	ABalaaaal	181	2.12625	49	100 cell stage	AB	0.0433929
T05A7.3	ABalaaaal	181	3.70125	49	100 cell stage	AB	0.0755357
T05B11.1	ABalaaaal	181	9.015	49	100 cell stage	AB	0.18398
T05H10.3	ABalaaaal	181	2.535	49	100 cell stage	AB	0.0517347
T10E9.3	ABalaaaal	181	2.92125	49	100 cell stage	AB	0.0596173
T13C2.3	ABalaaaal	181	1.7025	49	100 cell stage	AB	0.0347449
T19B4.5	ABalaaaal	181	1.43625	49	100 cell stage	AB	0.0293112
T19C3.4	ABalaaaal	181	4.77	49	100 cell stage	AB	0.0973469
T19D12.6	ABalaaaal	181	24.585	49	100 cell stage	AB	0.501735
T20G5.8	ABalaaaal	181	1.43625	49	100 cell stage	AB	0.0293112
lron-8	ABalaaaal	181	4.75875	49	100 cell stage	AB	0.0971173
T23C6.4	ABalaaaal	181	4.62	49	100 cell stage	AB	0.0942857
T23G5.3	ABalaaaal	181	9.615	49	100 cell stage	AB	0.196224
T24C4.2	ABalaaaal	181	2.2575	49	100 cell stage	AB	0.0460714
rsf-1	ABalaaaal	181	2.295	49	100 cell stage	AB	0.0468367
T24F1.7	ABalaaaal	181	1.02	49	100 cell stage	AB	0.0208163
T25D10.4	ABalaaaal	181	1.65	49	100 cell stage	AB	0.0336735
T25G12.11	ABalaaaal	181	7.965	49	100 cell stage	AB	0.162551
T26C12.3	ABalaaaal	181	5.655	49	100 cell stage	AB	0.115408
T28C6.7	ABalaaaal	181	1.78875	49	100 cell stage	AB	0.0365051
T28C6.8	ABalaaaal	181	1.5825	49	100 cell stage	AB	0.0322959
T28F4.5	ABalaaaal	181	1.06875	49	100 cell stage	AB	0.0218112
T28H10.1	ABalaaaal	181	1.28625	49	100 cell stage	AB	0.02625
taf-6.2	ABalaaaal	181	1.84875	49	100 cell stage	AB	0.0377296
tag-196	ABalaaaal	181	1.455	49	100 cell stage	AB	0.0296939
tag-250	ABalaaaal	181	1.11375	49	100 cell stage	AB	0.0227296
nrfl-1	ABalaaaal	181	1.87875	49	100 cell stage	AB	0.0383418
tbb-4	ABalaaaal	181	2.0625	49	100 cell stage	AB	0.0420918
tcl-2	ABalaaaal	181	3.7575	49	100 cell stage	AB	0.0766837
top-3	ABalaaaal	181	1.035	49	100 cell stage	AB	0.0211224
ttx-1	ABalaaaal	181	1.2825	49	100 cell stage	AB	0.0261735
ubc-15	ABalaaaal	181	1.86	49	100 cell stage	AB	0.0379592
unc-115	ABalaaaal	181	6.66	49	100 cell stage	AB	0.135918
unc-116	ABalaaaal	181	1.455	49	100 cell stage	AB	0.0296939
unc-33	ABalaaaal	181	1.38	49	100 cell stage	AB	0.0281633
ver-3	ABalaaaal	181	1.38375	49	100 cell stage	AB	0.0282398
W01C8.5	ABalaaaal	181	2.1825	49	100 cell stage	AB	0.0445408
mnr-1	ABalaaaal	181	1.3875	49	100 cell stage	AB	0.0283163
W03A5.2	ABalaaaal	181	1.1325	49	100 cell stage	AB	0.0231122
W03G11.4	ABalaaaal	181	10.8225	49	100 cell stage	AB	0.220867
W04A8.4	ABalaaaal	181	50.8875	49	100 cell stage	AB	1.03852
W04B5.2	ABalaaaal	181	7.98375	49	100 cell stage	AB	0.162934
W05H12.2	ABalaaaal	181	4.06875	49	100 cell stage	AB	0.0830357
W06H8.6	ABalaaaal	181	1.65375	49	100 cell stage	AB	0.03375
maea-1	ABalaaaal	181	2.97375	49	100 cell stage	AB	0.0606888
B0391.14	ABalaaaal	181	38.7037	49	100 cell stage	AB	0.789872
B0244.15	ABalaaaal	181	1.335	49	100 cell stage	AB	0.0272449
F36H5.13	ABalaaaal	181	6.8625	49	100 cell stage	AB	0.140051
Y37E3.30	ABalaaaal	181	77.7075	49	100 cell stage	AB	1.58587
C32B5.18	ABalaaaal	181	11.2425	49	100 cell stage	AB	0.229439
F23C8.14	ABalaaaal	181	1.095	49	100 cell stage	AB	0.0223469
xrn-2	ABalaaaal	181	2.66625	49	100 cell stage	AB	0.0544133
Y110A2AL.4	ABalaaaal	181	1.2	49	100 cell stage	AB	0.0244898
Y116A8C.25	ABalaaaal	181	1.1025	49	100 cell stage	AB	0.0225
Y116A8C.9	ABalaaaal	181	1.56	49	100 cell stage	AB	0.0318367
Y11D7A.3	ABalaaaal	181	10.29	49	100 cell stage	AB	0.21
Y13C8A.2	ABalaaaal	181	1.12125	49	100 cell stage	AB	0.0228827
Y15E3A.5	ABalaaaal	181	2.205	49	100 cell stage	AB	0.045
Y17D7C.6	ABalaaaal	181	1.5525	49	100 cell stage	AB	0.0316837
Y17G9B.11	ABalaaaal	181	5.1675	49	100 cell stage	AB	0.105459
Y17G9B.8	ABalaaaal	181	1.00875	49	100 cell stage	AB	0.0205867
Y18D10A.4	ABalaaaal	181	1.1625	49	100 cell stage	AB	0.0237245
Y22D7AL.6	ABalaaaal	181	2.03625	49	100 cell stage	AB	0.0415561
Y32H12A.6	ABalaaaal	181	1.81125	49	100 cell stage	AB	0.0369643
hpo-21	ABalaaaal	181	2.685	49	100 cell stage	AB	0.0547959
Y37E11B.1	ABalaaaal	181	2.13	49	100 cell stage	AB	0.0434694
hphd-1	ABalaaaal	181	10.5375	49	100 cell stage	AB	0.215051
Y38F1A.8	ABalaaaal	181	1.065	49	100 cell stage	AB	0.0217347
Y39B6A.33	ABalaaaal	181	1.48125	49	100 cell stage	AB	0.0302296
Y39E4B.6	ABalaaaal	181	7.425	49	100 cell stage	AB	0.151531
Y39G8B.2	ABalaaaal	181	1.4475	49	100 cell stage	AB	0.0295408
Y41D4A.3	ABalaaaal	181	1.2825	49	100 cell stage	AB	0.0261735
Y43F11A.1	ABalaaaal	181	1.065	49	100 cell stage	AB	0.0217347
Y45F10A.7	ABalaaaal	181	1.70625	49	100 cell stage	AB	0.0348214
spds-1	ABalaaaal	181	1.32	49	100 cell stage	AB	0.0269388
Y46H3C.5	ABalaaaal	181	5.29125	49	100 cell stage	AB	0.107985
Y47D3A.1	ABalaaaal	181	3.3375	49	100 cell stage	AB	0.0681122
efhd-1	ABalaaaal	181	4.66875	49	100 cell stage	AB	0.0952806
Y48G1C.10	ABalaaaal	181	1.4175	49	100 cell stage	AB	0.0289286
Y51H7C.15	ABalaaaal	181	10.32	49	100 cell stage	AB	0.210612
metl-2	ABalaaaal	181	1.47375	49	100 cell stage	AB	0.0300765
Y53G8B.1	ABalaaaal	181	1.20375	49	100 cell stage	AB	0.0245663
Y54F10BM.1	ABalaaaal	181	1.86375	49	100 cell stage	AB	0.0380357
Y54F10BM.9	ABalaaaal	181	3.225	49	100 cell stage	AB	0.0658163
Y62F5A.9	ABalaaaal	181	2.6625	49	100 cell stage	AB	0.0543367
Y71F9AL.7	ABalaaaal	181	49.1362	49	100 cell stage	AB	1.00278
lron-11	ABalaaaal	181	5.58	49	100 cell stage	AB	0.113878
Y71G12B.25	ABalaaaal	181	1.5075	49	100 cell stage	AB	0.0307653
Y75B8A.13	ABalaaaal	181	1.13625	49	100 cell stage	AB	0.0231888
Y75B8A.8	ABalaaaal	181	1.71375	49	100 cell stage	AB	0.0349745
Y82E9BR.1	ABalaaaal	181	2.79375	49	100 cell stage	AB	0.0570153
Y82E9BR.17	ABalaaaal	181	5.83125	49	100 cell stage	AB	0.119005
Y92H12BM.1	ABalaaaal	181	1.23	49	100 cell stage	AB	0.025102
Y92H12BR.3	ABalaaaal	181	2.00625	49	100 cell stage	AB	0.0409439
ZC373.5	ABalaaaal	181	3.39375	49	100 cell stage	AB	0.0692602
zeel-1	ABalaaaal	181	5.5275	49	100 cell stage	AB	0.112806
zig-4	ABalaaaal	181	3.15375	49	100 cell stage	AB	0.0643622
zip-2	ABalaaaal	181	5.5725	49	100 cell stage	AB	0.113724
ZK1053.4	ABalaaaal	181	6.76687	49	100 cell stage	AB	0.138099
ZK1127.12	ABalaaaal	181	1.03125	49	100 cell stage	AB	0.0210459
ZK470.2	ABalaaaal	181	1.7175	49	100 cell stage	AB	0.035051
ZK512.1	ABalaaaal	181	25.7063	49	100 cell stage	AB	0.524617
slc-17.1	ABalaaaal	181	4.26375	49	100 cell stage	AB	0.0870153
ZK550.6	ABalaaaal	181	1.38375	49	100 cell stage	AB	0.0282398
ztf-13	ABalaaaal	181	3.195	49	100 cell stage	AB	0.0652041
ztf-27	ABalaaaal	181	1.08	49	100 cell stage	AB	0.0220408
aakg-1	ABalaaaar	181	1.06875	50	100 cell stage	AB	0.021375
acs-2	ABalaaaar	181	1.06875	50	100 cell stage	AB	0.021375
agr-1	ABalaaaar	181	5.02125	50	100 cell stage	AB	0.100425
2022-04-01	ABalaaaar	181	5.35875	50	100 cell stage	AB	0.107175
aqp-2	ABalaaaar	181	4.52625	50	100 cell stage	AB	0.090525
arc-1	ABalaaaar	181	1.53375	50	100 cell stage	AB	0.030675
arf-6	ABalaaaar	181	1.63875	50	100 cell stage	AB	0.032775
asp-4	ABalaaaar	181	1.75875	50	100 cell stage	AB	0.035175
atg-4.1	ABalaaaar	181	1.18875	50	100 cell stage	AB	0.023775
atg-9	ABalaaaar	181	1.6275	50	100 cell stage	AB	0.03255
athp-1	ABalaaaar	181	1.34625	50	100 cell stage	AB	0.026925
atl-1	ABalaaaar	181	1.12875	50	100 cell stage	AB	0.022575
B0244.10	ABalaaaar	181	2.14875	50	100 cell stage	AB	0.042975
B0244.5	ABalaaaar	181	4.19625	50	100 cell stage	AB	0.083925
B0244.6	ABalaaaar	181	1.2675	50	100 cell stage	AB	0.02535
calf-1	ABalaaaar	181	1.38375	50	100 cell stage	AB	0.027675
B0491.1	ABalaaaar	181	5.35875	50	100 cell stage	AB	0.107175
bam-2	ABalaaaar	181	1.3425	50	100 cell stage	AB	0.02685
bath-9	ABalaaaar	181	4.18875	50	100 cell stage	AB	0.083775
BE0003N10.3	ABalaaaar	181	1.5225	50	100 cell stage	AB	0.03045
bmk-1	ABalaaaar	181	4.7775	50	100 cell stage	AB	0.09555
bre-2	ABalaaaar	181	1.09125	50	100 cell stage	AB	0.021825
btf-1	ABalaaaar	181	1.2075	50	100 cell stage	AB	0.02415
C01G10.9	ABalaaaar	181	2.59875	50	100 cell stage	AB	0.051975
C02E7.6	ABalaaaar	181	1.14375	50	100 cell stage	AB	0.022875
C03C10.9	ABalaaaar	181	1.9875	50	100 cell stage	AB	0.03975
C05A9.2	ABalaaaar	181	6.3825	50	100 cell stage	AB	0.12765
C05G5.5	ABalaaaar	181	60.5475	50	100 cell stage	AB	1.21095
C06B8.7	ABalaaaar	181	1.8975	50	100 cell stage	AB	0.03795
ufl-1	ABalaaaar	181	4.5975	50	100 cell stage	AB	0.09195
C07A12.7	ABalaaaar	181	2.4	50	100 cell stage	AB	0.048
C08F1.11	ABalaaaar	181	1.1625	50	100 cell stage	AB	0.02325
C09E7.7	ABalaaaar	181	1.10625	50	100 cell stage	AB	0.022125
C14F11.6	ABalaaaar	181	1.905	50	100 cell stage	AB	0.0381
C15H9.5	ABalaaaar	181	1.45125	50	100 cell stage	AB	0.029025
C17D12.7	ABalaaaar	181	1.6875	50	100 cell stage	AB	0.03375
C24H12.1	ABalaaaar	181	2.37	50	100 cell stage	AB	0.0474
C26B9.1	ABalaaaar	181	2.175	50	100 cell stage	AB	0.0435
C26C6.9	ABalaaaar	181	1.27125	50	100 cell stage	AB	0.025425
wdfy-3	ABalaaaar	181	3.7275	50	100 cell stage	AB	0.07455
C32B5.7	ABalaaaar	181	1.33125	50	100 cell stage	AB	0.026625
C33D9.13	ABalaaaar	181	2.58	50	100 cell stage	AB	0.0516
C33D9.6	ABalaaaar	181	3.0825	50	100 cell stage	AB	0.06165
C34E7.4	ABalaaaar	181	4.2825	50	100 cell stage	AB	0.08565
C35E7.6	ABalaaaar	181	1.21875	50	100 cell stage	AB	0.024375
C36A4.10	ABalaaaar	181	1.53	50	100 cell stage	AB	0.0306
C36E8.4	ABalaaaar	181	2.205	50	100 cell stage	AB	0.0441
pks-1	ABalaaaar	181	1.2075	50	100 cell stage	AB	0.02415
C42C1.3	ABalaaaar	181	1.09875	50	100 cell stage	AB	0.021975
C43F9.5	ABalaaaar	181	1.26375	50	100 cell stage	AB	0.025275
trpp-12	ABalaaaar	181	2.415	50	100 cell stage	AB	0.0483
C44C1.1	ABalaaaar	181	1.00875	50	100 cell stage	AB	0.020175
C49H3.6	ABalaaaar	181	2.43	50	100 cell stage	AB	0.0486
C50B8.4	ABalaaaar	181	1.0125	50	100 cell stage	AB	0.02025
cab-1	ABalaaaar	181	1.54875	50	100 cell stage	AB	0.030975
cdk-2	ABalaaaar	181	2.24625	50	100 cell stage	AB	0.044925
ceh-27	ABalaaaar	181	122.49	50	100 cell stage	AB	2.4498
ceh-43	ABalaaaar	181	4.74	50	100 cell stage	AB	0.0948
ces-1	ABalaaaar	181	2.00625	50	100 cell stage	AB	0.040125
che-12	ABalaaaar	181	1.05375	50	100 cell stage	AB	0.021075
clec-264	ABalaaaar	181	1.21125	50	100 cell stage	AB	0.024225
cnd-1	ABalaaaar	181	5.6325	50	100 cell stage	AB	0.11265
cpf-2	ABalaaaar	181	3.495	50	100 cell stage	AB	0.0699
crn-2	ABalaaaar	181	1.185	50	100 cell stage	AB	0.0237
ctn-1	ABalaaaar	181	1.1925	50	100 cell stage	AB	0.02385
cutl-16	ABalaaaar	181	4.3575	50	100 cell stage	AB	0.08715
cutl-20	ABalaaaar	181	56.7037	50	100 cell stage	AB	1.13407
cutl-24	ABalaaaar	181	1.01625	50	100 cell stage	AB	0.020325
cutl-29	ABalaaaar	181	3.87375	50	100 cell stage	AB	0.077475
cutl-3	ABalaaaar	181	2.50875	50	100 cell stage	AB	0.050175
cutl-9	ABalaaaar	181	68.8238	50	100 cell stage	AB	1.37647
D2096.6	ABalaaaar	181	8.01	50	100 cell stage	AB	0.1602
daf-8	ABalaaaar	181	1.04625	50	100 cell stage	AB	0.020925
dcp-66	ABalaaaar	181	1.03125	50	100 cell stage	AB	0.020625
dgk-1	ABalaaaar	181	1.45875	50	100 cell stage	AB	0.029175
dgn-1	ABalaaaar	181	2.83875	50	100 cell stage	AB	0.056775
dhs-29	ABalaaaar	181	1.2075	50	100 cell stage	AB	0.02415
dhs-8	ABalaaaar	181	1.33125	50	100 cell stage	AB	0.026625
dpy-17	ABalaaaar	181	2.7975	50	100 cell stage	AB	0.05595
dpyd-1	ABalaaaar	181	1.25625	50	100 cell stage	AB	0.025125
E01G4.5	ABalaaaar	181	98.04	50	100 cell stage	AB	1.9608
ears-1	ABalaaaar	181	3.02625	50	100 cell stage	AB	0.060525
eat-16	ABalaaaar	181	1.83	50	100 cell stage	AB	0.0366
EEED8.2	ABalaaaar	181	1.15875	50	100 cell stage	AB	0.023175
eng-1	ABalaaaar	181	2.90625	50	100 cell stage	AB	0.058125
eps-8	ABalaaaar	181	1.42875	50	100 cell stage	AB	0.028575
F09C8.2	ABalaaaar	181	10.9294	50	100 cell stage	AB	0.218587
F09E5.10	ABalaaaar	181	1.7175	50	100 cell stage	AB	0.03435
F09G8.5	ABalaaaar	181	1.44	50	100 cell stage	AB	0.0288
F14H12.3	ABalaaaar	181	1.305	50	100 cell stage	AB	0.0261
F14H12.6	ABalaaaar	181	1.125	50	100 cell stage	AB	0.0225
F15D4.5	ABalaaaar	181	1.28625	50	100 cell stage	AB	0.025725
F17A9.4	ABalaaaar	181	5.6175	50	100 cell stage	AB	0.11235
zip-9	ABalaaaar	181	1.19625	50	100 cell stage	AB	0.0239249
snx-17	ABalaaaar	181	1.45125	50	100 cell stage	AB	0.029025
F18A11.2	ABalaaaar	181	2.30625	50	100 cell stage	AB	0.046125
F20C5.5	ABalaaaar	181	1.215	50	100 cell stage	AB	0.0243
jmjd-3.2	ABalaaaar	181	2.58	50	100 cell stage	AB	0.0516
F26F12.3	ABalaaaar	181	1.7775	50	100 cell stage	AB	0.03555
F26F4.8	ABalaaaar	181	8.715	50	100 cell stage	AB	0.1743
uggt-2	ABalaaaar	181	3.34875	50	100 cell stage	AB	0.066975
F27D4.6	ABalaaaar	181	1.00875	50	100 cell stage	AB	0.020175
F28F5.6	ABalaaaar	181	1.3875	50	100 cell stage	AB	0.02775
F29G9.1	ABalaaaar	181	1.79625	50	100 cell stage	AB	0.035925
F31C3.3	ABalaaaar	181	3.21	50	100 cell stage	AB	0.0642
F31D5.6	ABalaaaar	181	1.97625	50	100 cell stage	AB	0.039525
F33G12.6	ABalaaaar	181	3.47625	50	100 cell stage	AB	0.069525
F36H5.4	ABalaaaar	181	3.90375	50	100 cell stage	AB	0.078075
F38B6.3	ABalaaaar	181	1.16625	50	100 cell stage	AB	0.023325
F39B2.8	ABalaaaar	181	1.0425	50	100 cell stage	AB	0.02085
F40F12.9	ABalaaaar	181	1.2975	50	100 cell stage	AB	0.02595
F40F9.5	ABalaaaar	181	3.85125	50	100 cell stage	AB	0.077025
F40G9.14	ABalaaaar	181	2.55	50	100 cell stage	AB	0.051
F40G9.15	ABalaaaar	181	12.795	50	100 cell stage	AB	0.2559
F40G9.5	ABalaaaar	181	5.94	50	100 cell stage	AB	0.1188
F40G9.6	ABalaaaar	181	15.7688	50	100 cell stage	AB	0.315375
ceh-86	ABalaaaar	181	2.65875	50	100 cell stage	AB	0.053175
F43C11.6	ABalaaaar	181	1.28625	50	100 cell stage	AB	0.025725
F43E2.1	ABalaaaar	181	1.1625	50	100 cell stage	AB	0.02325
F44E5.4	ABalaaaar	181	1.73625	50	100 cell stage	AB	0.034725
F44E5.5	ABalaaaar	181	12.4537	50	100 cell stage	AB	0.249075
F44F1.6	ABalaaaar	181	4.1175	50	100 cell stage	AB	0.08235
F45D11.5	ABalaaaar	181	1.11	50	100 cell stage	AB	0.0222
cla-1	ABalaaaar	181	2.175	50	100 cell stage	AB	0.0435
F46C8.3	ABalaaaar	181	2.44125	50	100 cell stage	AB	0.048825
F49E11.2	ABalaaaar	181	2.30625	50	100 cell stage	AB	0.046125
skpo-1	ABalaaaar	181	4.07625	50	100 cell stage	AB	0.081525
F49E7.2	ABalaaaar	181	4.0275	50	100 cell stage	AB	0.08055
F53C3.3	ABalaaaar	181	1.28625	50	100 cell stage	AB	0.025725
F53C3.4	ABalaaaar	181	2.9475	50	100 cell stage	AB	0.05895
cut-2	ABalaaaar	181	2.39625	50	100 cell stage	AB	0.047925
F55C5.10	ABalaaaar	181	58.9162	50	100 cell stage	AB	1.17833
bnc-1	ABalaaaar	181	3.58125	50	100 cell stage	AB	0.071625
F57G12.1	ABalaaaar	181	2.11125	50	100 cell stage	AB	0.042225
F58H1.2	ABalaaaar	181	1.28625	50	100 cell stage	AB	0.025725
far-1	ABalaaaar	181	2.28375	50	100 cell stage	AB	0.045675
fbn-1	ABalaaaar	181	1.1325	50	100 cell stage	AB	0.02265
fbxa-128	ABalaaaar	181	1.39875	50	100 cell stage	AB	0.027975
fbxb-101	ABalaaaar	181	6.4725	50	100 cell stage	AB	0.12945
fbxb-39	ABalaaaar	181	1.1325	50	100 cell stage	AB	0.02265
fbxb-45	ABalaaaar	181	14.58	50	100 cell stage	AB	0.2916
fbxb-61	ABalaaaar	181	3.555	50	100 cell stage	AB	0.0711
fbxb-62	ABalaaaar	181	3.0975	50	100 cell stage	AB	0.06195
fbxb-66	ABalaaaar	181	52.8338	50	100 cell stage	AB	1.05668
fbxc-20	ABalaaaar	181	2.7225	50	100 cell stage	AB	0.05445
fbxc-40	ABalaaaar	181	9.13875	50	100 cell stage	AB	0.182775
fipp-1	ABalaaaar	181	3.9	50	100 cell stage	AB	0.078
fnci-1	ABalaaaar	181	1.66875	50	100 cell stage	AB	0.033375
frm-2	ABalaaaar	181	1.55625	50	100 cell stage	AB	0.031125
gpr-2	ABalaaaar	181	1.695	50	100 cell stage	AB	0.0339
gsa-1	ABalaaaar	181	1.18125	50	100 cell stage	AB	0.023625
H05C05.1	ABalaaaar	181	1.18125	50	100 cell stage	AB	0.023625
H12D21.10	ABalaaaar	181	1.17375	50	100 cell stage	AB	0.023475
zmp-2	ABalaaaar	181	1.17	50	100 cell stage	AB	0.0234
ham-1	ABalaaaar	181	1.1175	50	100 cell stage	AB	0.02235
hecd-1	ABalaaaar	181	3.13125	50	100 cell stage	AB	0.062625
her-1	ABalaaaar	181	32.4637	50	100 cell stage	AB	0.649275
hid-1	ABalaaaar	181	2.43	50	100 cell stage	AB	0.0486
hil-3	ABalaaaar	181	105.547	50	100 cell stage	AB	2.11095
his-24	ABalaaaar	181	1201.42	50	100 cell stage	AB	24.0283
his-47	ABalaaaar	181	1.3725	50	100 cell stage	AB	0.02745
hot-6	ABalaaaar	181	1.29	50	100 cell stage	AB	0.0258
hpr-9	ABalaaaar	181	1.15125	50	100 cell stage	AB	0.023025
hsp-16.2	ABalaaaar	181	4.33125	50	100 cell stage	AB	0.086625
hsp-16.41	ABalaaaar	181	5.92875	50	100 cell stage	AB	0.118575
hsp-16.48	ABalaaaar	181	24.7125	50	100 cell stage	AB	0.49425
hsp-70	ABalaaaar	181	1.83	50	100 cell stage	AB	0.0366
ida-1	ABalaaaar	181	18.6075	50	100 cell stage	AB	0.37215
igcm-3	ABalaaaar	181	11.5612	50	100 cell stage	AB	0.231225
ins-2	ABalaaaar	181	24.2362	50	100 cell stage	AB	0.484725
islo-1	ABalaaaar	181	1.49625	50	100 cell stage	AB	0.029925
bus-12	ABalaaaar	181	1.42875	50	100 cell stage	AB	0.028575
K02E10.1	ABalaaaar	181	2.26125	50	100 cell stage	AB	0.045225
K02E2.6	ABalaaaar	181	5.4225	50	100 cell stage	AB	0.10845
ptp-4	ABalaaaar	181	8.42625	50	100 cell stage	AB	0.168525
scbp-2	ABalaaaar	181	2.21625	50	100 cell stage	AB	0.044325
K04G2.9	ABalaaaar	181	1.01625	50	100 cell stage	AB	0.020325
K07A1.3	ABalaaaar	181	4.91625	50	100 cell stage	AB	0.098325
tos-1	ABalaaaar	181	3.01875	50	100 cell stage	AB	0.060375
K07C5.13	ABalaaaar	181	1.2225	50	100 cell stage	AB	0.02445
K07D4.4	ABalaaaar	181	1.4625	50	100 cell stage	AB	0.02925
K07F5.16	ABalaaaar	181	2.04	50	100 cell stage	AB	0.0408
K08F11.1	ABalaaaar	181	1.2675	50	100 cell stage	AB	0.02535
K10B3.5	ABalaaaar	181	2.7675	50	100 cell stage	AB	0.05535
kal-1	ABalaaaar	181	6.24375	50	100 cell stage	AB	0.124875
gcc-1	ABalaaaar	181	1.1325	50	100 cell stage	AB	0.02265
lact-5	ABalaaaar	181	2.35875	50	100 cell stage	AB	0.047175
lad-2	ABalaaaar	181	1.28625	50	100 cell stage	AB	0.025725
lam-2	ABalaaaar	181	2.14125	50	100 cell stage	AB	0.042825
lam-3	ABalaaaar	181	1.09875	50	100 cell stage	AB	0.021975
let-268	ABalaaaar	181	1.72313	50	100 cell stage	AB	0.0344625
lgc-27	ABalaaaar	181	1.0125	50	100 cell stage	AB	0.02025
lgl-1	ABalaaaar	181	2.50125	50	100 cell stage	AB	0.050025
lin-12	ABalaaaar	181	13.56	50	100 cell stage	AB	0.2712
lin-42	ABalaaaar	181	1.9125	50	100 cell stage	AB	0.03825
lpr-1	ABalaaaar	181	1.15125	50	100 cell stage	AB	0.023025
M01B2.10	ABalaaaar	181	1.06125	50	100 cell stage	AB	0.021225
M01F1.3	ABalaaaar	181	4.0575	50	100 cell stage	AB	0.08115
M60.4	ABalaaaar	181	1.34625	50	100 cell stage	AB	0.026925
mab-20	ABalaaaar	181	15.6375	50	100 cell stage	AB	0.31275
mab-7	ABalaaaar	181	1.095	50	100 cell stage	AB	0.0219
mdt-4	ABalaaaar	181	1.05375	50	100 cell stage	AB	0.021075
mec-6	ABalaaaar	181	1.67625	50	100 cell stage	AB	0.033525
mig-15	ABalaaaar	181	2.51625	50	100 cell stage	AB	0.050325
mks-1	ABalaaaar	181	1.10625	50	100 cell stage	AB	0.022125
mnk-1	ABalaaaar	181	1.1175	50	100 cell stage	AB	0.02235
mps-2	ABalaaaar	181	10.7363	50	100 cell stage	AB	0.214725
ncam-1	ABalaaaar	181	1.11	50	100 cell stage	AB	0.0222
ngn-1	ABalaaaar	181	2.47125	50	100 cell stage	AB	0.049425
nhr-64	ABalaaaar	181	1.71	50	100 cell stage	AB	0.0342
nlr-1	ABalaaaar	181	9.31125	50	100 cell stage	AB	0.186225
npa-1	ABalaaaar	181	1.005	50	100 cell stage	AB	0.0201
nrf-6	ABalaaaar	181	1.4625	50	100 cell stage	AB	0.02925
nspb-6	ABalaaaar	181	1.23	50	100 cell stage	AB	0.0246
odr-2	ABalaaaar	181	1.96875	50	100 cell stage	AB	0.039375
pan-1	ABalaaaar	181	2.24437	50	100 cell stage	AB	0.0448875
pdl-1	ABalaaaar	181	1.14	50	100 cell stage	AB	0.0228
pept-1	ABalaaaar	181	1.15125	50	100 cell stage	AB	0.023025
plr-1	ABalaaaar	181	1.5675	50	100 cell stage	AB	0.03135
pmk-1	ABalaaaar	181	2.6775	50	100 cell stage	AB	0.05355
pmk-3	ABalaaaar	181	1.2075	50	100 cell stage	AB	0.02415
pnc-1	ABalaaaar	181	2.19375	50	100 cell stage	AB	0.043875
pod-2	ABalaaaar	181	1.84125	50	100 cell stage	AB	0.036825
pqn-39	ABalaaaar	181	1.41	50	100 cell stage	AB	0.0282
pqn-41	ABalaaaar	181	2.72625	50	100 cell stage	AB	0.054525
pqn-48	ABalaaaar	181	2.9775	50	100 cell stage	AB	0.05955
pqn-80	ABalaaaar	181	3.38625	50	100 cell stage	AB	0.067725
pry-1	ABalaaaar	181	1.78875	50	100 cell stage	AB	0.035775
R04A9.9	ABalaaaar	181	1.41375	50	100 cell stage	AB	0.028275
R04E5.9	ABalaaaar	181	2.98125	50	100 cell stage	AB	0.059625
R05D7.7	ABalaaaar	181	1.005	50	100 cell stage	AB	0.0201
gpx-2	ABalaaaar	181	1.845	50	100 cell stage	AB	0.0369
R05H5.4	ABalaaaar	181	1.4325	50	100 cell stage	AB	0.02865
R07H5.9	ABalaaaar	181	1.12125	50	100 cell stage	AB	0.022425
R08C7.12	ABalaaaar	181	1.0875	50	100 cell stage	AB	0.02175
R09H10.5	ABalaaaar	181	1.7775	50	100 cell stage	AB	0.03555
R119.5	ABalaaaar	181	1.725	50	100 cell stage	AB	0.0345
rab-19	ABalaaaar	181	2.93625	50	100 cell stage	AB	0.058725
ref-2	ABalaaaar	181	12.8663	50	100 cell stage	AB	0.257325
rib-2	ABalaaaar	181	2.685	50	100 cell stage	AB	0.0537
rpa-4	ABalaaaar	181	1.39125	50	100 cell stage	AB	0.027825
rpl-11.2	ABalaaaar	181	2.29875	50	100 cell stage	AB	0.045975
sav-1	ABalaaaar	181	1.1175	50	100 cell stage	AB	0.02235
scav-2	ABalaaaar	181	1.65	50	100 cell stage	AB	0.033
sfxn-1.4	ABalaaaar	181	1.00125	50	100 cell stage	AB	0.020025
skr-21	ABalaaaar	181	7.665	50	100 cell stage	AB	0.1533
sma-9	ABalaaaar	181	2.14875	50	100 cell stage	AB	0.042975
smg-1	ABalaaaar	181	1.2375	50	100 cell stage	AB	0.02475
somi-1	ABalaaaar	181	1.6275	50	100 cell stage	AB	0.03255
sox-2	ABalaaaar	181	10.1662	50	100 cell stage	AB	0.203325
spd-1	ABalaaaar	181	2.67375	50	100 cell stage	AB	0.053475
spon-1	ABalaaaar	181	1.845	50	100 cell stage	AB	0.0369
srg-51	ABalaaaar	181	1.0725	50	100 cell stage	AB	0.02145
ssl-1	ABalaaaar	181	1.8975	50	100 cell stage	AB	0.03795
syd-1	ABalaaaar	181	1.03125	50	100 cell stage	AB	0.020625
T01G1.2	ABalaaaar	181	1.28625	50	100 cell stage	AB	0.025725
T02E9.5	ABalaaaar	181	10.7475	50	100 cell stage	AB	0.21495
T03F1.11	ABalaaaar	181	1.14	50	100 cell stage	AB	0.0228
T05E12.8	ABalaaaar	181	3.7575	50	100 cell stage	AB	0.07515
T09B4.8	ABalaaaar	181	2.19375	50	100 cell stage	AB	0.043875
T10E9.3	ABalaaaar	181	15.7538	50	100 cell stage	AB	0.315075
T11B7.2	ABalaaaar	181	1.21875	50	100 cell stage	AB	0.024375
T12G3.4	ABalaaaar	181	1.34625	50	100 cell stage	AB	0.026925
T19C3.4	ABalaaaar	181	4.02	50	100 cell stage	AB	0.0804
T19D12.6	ABalaaaar	181	1.15875	50	100 cell stage	AB	0.023175
T23C6.4	ABalaaaar	181	2.445	50	100 cell stage	AB	0.0489
T23G5.3	ABalaaaar	181	5.0325	50	100 cell stage	AB	0.10065
T24B8.4	ABalaaaar	181	7.51875	50	100 cell stage	AB	0.150375
rsf-1	ABalaaaar	181	2.08125	50	100 cell stage	AB	0.041625
T25E4.1	ABalaaaar	181	1.57125	50	100 cell stage	AB	0.031425
tmem-231	ABalaaaar	181	1.30875	50	100 cell stage	AB	0.026175
T26C12.3	ABalaaaar	181	17.1337	50	100 cell stage	AB	0.342675
T28C6.7	ABalaaaar	181	3.9	50	100 cell stage	AB	0.078
taf-6.2	ABalaaaar	181	1.635	50	100 cell stage	AB	0.0327
tag-250	ABalaaaar	181	2.21625	50	100 cell stage	AB	0.044325
tag-273	ABalaaaar	181	2.2725	50	100 cell stage	AB	0.04545
jmjd-3.1	ABalaaaar	181	2.13	50	100 cell stage	AB	0.0426
emre-1	ABalaaaar	181	3.92625	50	100 cell stage	AB	0.078525
nrfl-1	ABalaaaar	181	4.14	50	100 cell stage	AB	0.0828
tbx-2	ABalaaaar	181	2.71875	50	100 cell stage	AB	0.054375
tcl-2	ABalaaaar	181	3.20625	50	100 cell stage	AB	0.064125
tir-1	ABalaaaar	181	1.035	50	100 cell stage	AB	0.0207
ttr-20	ABalaaaar	181	1.07625	50	100 cell stage	AB	0.021525
ugt-60	ABalaaaar	181	1.6725	50	100 cell stage	AB	0.03345
unc-115	ABalaaaar	181	2.29125	50	100 cell stage	AB	0.045825
unc-120	ABalaaaar	181	1.23	50	100 cell stage	AB	0.0246
unc-42	ABalaaaar	181	2.7075	50	100 cell stage	AB	0.05415
unc-44	ABalaaaar	181	4.61625	50	100 cell stage	AB	0.092325
unc-5	ABalaaaar	181	1.2075	50	100 cell stage	AB	0.02415
unc-70	ABalaaaar	181	1.2075	50	100 cell stage	AB	0.02415
unc-83	ABalaaaar	181	1.245	50	100 cell stage	AB	0.0249
vab-10	ABalaaaar	181	1.65375	50	100 cell stage	AB	0.033075
W01C8.5	ABalaaaar	181	2.03625	50	100 cell stage	AB	0.040725
W03A5.1	ABalaaaar	181	2.19375	50	100 cell stage	AB	0.043875
W04A8.4	ABalaaaar	181	63.0712	50	100 cell stage	AB	1.26143
W04B5.2	ABalaaaar	181	3.51375	50	100 cell stage	AB	0.070275
W05F2.4	ABalaaaar	181	1.44375	50	100 cell stage	AB	0.028875
W08G11.3	ABalaaaar	181	2.64	50	100 cell stage	AB	0.0528
W09D10.4	ABalaaaar	181	1.23375	50	100 cell stage	AB	0.024675
W10C4.1	ABalaaaar	181	1.29	50	100 cell stage	AB	0.0258
wars-1	ABalaaaar	181	3.4425	50	100 cell stage	AB	0.06885
C09H10.4	ABalaaaar	181	1.23	50	100 cell stage	AB	0.0246
B0244.15	ABalaaaar	181	3.285	50	100 cell stage	AB	0.0657
F36H5.13	ABalaaaar	181	4.7625	50	100 cell stage	AB	0.09525
C01F6.14	ABalaaaar	181	1.2975	50	100 cell stage	AB	0.02595
C34C12.12	ABalaaaar	181	1.095	50	100 cell stage	AB	0.0219
F21A3.11	ABalaaaar	181	1.1775	50	100 cell stage	AB	0.02355
C49H3.16	ABalaaaar	181	2.94375	50	100 cell stage	AB	0.058875
D1046.16	ABalaaaar	181	1.05375	50	100 cell stage	AB	0.021075
Y37E3.30	ABalaaaar	181	66.5325	50	100 cell stage	AB	1.33065
F59E12.15	ABalaaaar	181	1.27875	50	100 cell stage	AB	0.025575
C32B5.18	ABalaaaar	181	3.01125	50	100 cell stage	AB	0.060225
xbx-1	ABalaaaar	181	1.05	50	100 cell stage	AB	0.021
xrn-2	ABalaaaar	181	1.77	50	100 cell stage	AB	0.0354
Y102A11A.9	ABalaaaar	181	1.155	50	100 cell stage	AB	0.0231
Y11D7A.3	ABalaaaar	181	104.01	50	100 cell stage	AB	2.0802
Y13C8A.2	ABalaaaar	181	1.00125	50	100 cell stage	AB	0.020025
Y17G7B.21	ABalaaaar	181	2.595	50	100 cell stage	AB	0.0519
Y17G9B.8	ABalaaaar	181	1.54125	50	100 cell stage	AB	0.030825
Y32H12A.8	ABalaaaar	181	2.86875	50	100 cell stage	AB	0.057375
hpo-21	ABalaaaar	181	2.75625	50	100 cell stage	AB	0.055125
hphd-1	ABalaaaar	181	13.3087	50	100 cell stage	AB	0.266175
Y38H6C.16	ABalaaaar	181	1.1325	50	100 cell stage	AB	0.02265
Y38H6C.24	ABalaaaar	181	1.03125	50	100 cell stage	AB	0.020625
Y39E4B.6	ABalaaaar	181	5.40375	50	100 cell stage	AB	0.108075
Y39G8B.2	ABalaaaar	181	3.42	50	100 cell stage	AB	0.0684
Y39H10A.6	ABalaaaar	181	1.035	50	100 cell stage	AB	0.0207
Y41D4A.3	ABalaaaar	181	2.28375	50	100 cell stage	AB	0.045675
Y45F10B.59	ABalaaaar	181	1.035	50	100 cell stage	AB	0.0207
Y46H3C.5	ABalaaaar	181	2.9775	50	100 cell stage	AB	0.05955
Y47D3A.1	ABalaaaar	181	1.0275	50	100 cell stage	AB	0.02055
efhd-1	ABalaaaar	181	3.28875	50	100 cell stage	AB	0.065775
snx-14	ABalaaaar	181	1.48875	50	100 cell stage	AB	0.029775
Y48G1C.10	ABalaaaar	181	1.4175	50	100 cell stage	AB	0.02835
Y49A10A.2	ABalaaaar	181	1.035	50	100 cell stage	AB	0.0207
Y50D4C.3	ABalaaaar	181	1.8	50	100 cell stage	AB	0.036
Y51H7C.15	ABalaaaar	181	2.64	50	100 cell stage	AB	0.0528
Y54E2A.4	ABalaaaar	181	1.08375	50	100 cell stage	AB	0.021675
Y54E5A.8	ABalaaaar	181	1.25625	50	100 cell stage	AB	0.025125
Y54G2A.50	ABalaaaar	181	1.05	50	100 cell stage	AB	0.021
Y54G9A.9	ABalaaaar	181	1.05375	50	100 cell stage	AB	0.021075
Y55B1BR.2	ABalaaaar	181	1.07625	50	100 cell stage	AB	0.021525
Y57G11C.22	ABalaaaar	181	1.0575	50	100 cell stage	AB	0.02115
Y57G11C.39	ABalaaaar	181	1.5375	50	100 cell stage	AB	0.03075
Y65A5A.1	ABalaaaar	181	16.7625	50	100 cell stage	AB	0.33525
Y65B4BL.6	ABalaaaar	181	1.03125	50	100 cell stage	AB	0.020625
Y69A2AR.32	ABalaaaar	181	1.2375	50	100 cell stage	AB	0.02475
Y69H2.10	ABalaaaar	181	1.12125	50	100 cell stage	AB	0.022425
Y71F9AL.7	ABalaaaar	181	58.8713	50	100 cell stage	AB	1.17742
Y73C8B.3	ABalaaaar	181	1.32375	50	100 cell stage	AB	0.026475
Y75B8A.13	ABalaaaar	181	2.04375	50	100 cell stage	AB	0.040875
Y7A9D.1	ABalaaaar	181	79.4363	50	100 cell stage	AB	1.58872
Y82E9BR.17	ABalaaaar	181	1.70625	50	100 cell stage	AB	0.034125
soem-1	ABalaaaar	181	1.94625	50	100 cell stage	AB	0.038925
Y92H12A.5	ABalaaaar	181	1.74	50	100 cell stage	AB	0.0348
zeel-1	ABalaaaar	181	4.365	50	100 cell stage	AB	0.0873
zig-4	ABalaaaar	181	2.4375	50	100 cell stage	AB	0.04875
ZK1053.4	ABalaaaar	181	10.4663	50	100 cell stage	AB	0.209325
ZK180.5	ABalaaaar	181	1.55625	50	100 cell stage	AB	0.031125
ZK265.7	ABalaaaar	181	1.22625	50	100 cell stage	AB	0.024525
ZK470.2	ABalaaaar	181	1.83	50	100 cell stage	AB	0.0366
slc-17.1	ABalaaaar	181	1.245	50	100 cell stage	AB	0.0249
ZK792.7	ABalaaaar	181	1.49625	50	100 cell stage	AB	0.029925
ZK816.1	ABalaaaar	181	1.12125	50	100 cell stage	AB	0.022425
adr-1	ABalaaaarx	233	1.66688	79	200 cell stage	AB	0.0210997
ajm-1	ABalaaaarx	233	2.56875	79	200 cell stage	AB	0.0325158
alg-1	ABalaaaarx	233	1.395	79	200 cell stage	AB	0.0176582
anc-1	ABalaaaarx	233	3.09563	79	200 cell stage	AB	0.0391851
apl-1	ABalaaaarx	233	1.3875	79	200 cell stage	AB	0.0175633
aqp-2	ABalaaaarx	233	36.9731	79	200 cell stage	AB	0.468014
asp-4	ABalaaaarx	233	90.9169	79	200 cell stage	AB	1.15085
B0286.1	ABalaaaarx	233	2.4	79	200 cell stage	AB	0.0303797
bath-10	ABalaaaarx	233	11.2106	79	200 cell stage	AB	0.141907
bed-2	ABalaaaarx	233	1.69312	79	200 cell stage	AB	0.021432
bus-18	ABalaaaarx	233	1.16437	79	200 cell stage	AB	0.0147389
C01A2.1	ABalaaaarx	233	5.52225	79	200 cell stage	AB	0.0699019
C01B10.6	ABalaaaarx	233	1.00687	79	200 cell stage	AB	0.0127453
C02B10.3	ABalaaaarx	233	7.14562	79	200 cell stage	AB	0.0904509
C06E7.4	ABalaaaarx	233	3.44062	79	200 cell stage	AB	0.0435522
C08F1.10	ABalaaaarx	233	43.6444	79	200 cell stage	AB	0.55246
C08F1.11	ABalaaaarx	233	1.44938	79	200 cell stage	AB	0.0183465
C14B9.2	ABalaaaarx	233	1.22437	79	200 cell stage	AB	0.0154984
C14H10.2	ABalaaaarx	233	5.68125	79	200 cell stage	AB	0.0719146
C24H12.1	ABalaaaarx	233	7.20188	79	200 cell stage	AB	0.091163
C29F7.3	ABalaaaarx	233	1.4475	79	200 cell stage	AB	0.0183228
C33D9.6	ABalaaaarx	233	3.20062	79	200 cell stage	AB	0.0405142
C40A11.2	ABalaaaarx	233	2.64562	79	200 cell stage	AB	0.0334889
C40A11.3	ABalaaaarx	233	1.47938	79	200 cell stage	AB	0.0187263
C40A11.4	ABalaaaarx	233	13.2	79	200 cell stage	AB	0.167089
C40A11.6	ABalaaaarx	233	15.2651	79	200 cell stage	AB	0.193229
C43D7.8	ABalaaaarx	233	1.17	79	200 cell stage	AB	0.0148101
C45B11.6	ABalaaaarx	233	3.6525	79	200 cell stage	AB	0.0462342
C46C11.4	ABalaaaarx	233	1.54688	79	200 cell stage	AB	0.0195807
C47D12.4	ABalaaaarx	233	3.03938	79	200 cell stage	AB	0.0384731
cab-1	ABalaaaarx	233	44.0044	79	200 cell stage	AB	0.557017
ceh-20	ABalaaaarx	233	1.17938	79	200 cell stage	AB	0.0149288
ceh-32	ABalaaaarx	233	12.375	79	200 cell stage	AB	0.156646
ceh-43	ABalaaaarx	233	2.33438	79	200 cell stage	AB	0.0295491
ceh-5	ABalaaaarx	233	473.993	79	200 cell stage	AB	5.99991
ces-2	ABalaaaarx	233	26.6363	79	200 cell stage	AB	0.337168
cfz-2	ABalaaaarx	233	2.02027	79	200 cell stage	AB	0.0255731
cki-1	ABalaaaarx	233	6.08812	79	200 cell stage	AB	0.0770649
clh-6	ABalaaaarx	233	1.11	79	200 cell stage	AB	0.0140506
cnd-1	ABalaaaarx	233	44.2031	79	200 cell stage	AB	0.559533
col-118	ABalaaaarx	233	3.08625	79	200 cell stage	AB	0.0390665
col-34	ABalaaaarx	233	5.33812	79	200 cell stage	AB	0.0675712
cutl-24	ABalaaaarx	233	2.50312	79	200 cell stage	AB	0.0316851
cutl-29	ABalaaaarx	233	4.90313	79	200 cell stage	AB	0.0620649
cutl-3	ABalaaaarx	233	19.5281	79	200 cell stage	AB	0.247191
cutl-9	ABalaaaarx	233	45.2194	79	200 cell stage	AB	0.572397
dex-1	ABalaaaarx	233	2.36437	79	200 cell stage	AB	0.0299288
D2045.7	ABalaaaarx	233	1.49438	79	200 cell stage	AB	0.0189161
D2096.6	ABalaaaarx	233	1.2225	79	200 cell stage	AB	0.0154747
deb-1	ABalaaaarx	233	1.38187	79	200 cell stage	AB	0.0174921
del-4	ABalaaaarx	233	1.62	79	200 cell stage	AB	0.0205063
dod-6	ABalaaaarx	233	3.0375	79	200 cell stage	AB	0.0384494
dpy-18	ABalaaaarx	233	2.24437	79	200 cell stage	AB	0.0284098
E01G4.5	ABalaaaarx	233	37.8543	79	200 cell stage	AB	0.479169
eat-16	ABalaaaarx	233	4.28062	79	200 cell stage	AB	0.0541851
efn-2	ABalaaaarx	233	2.80687	79	200 cell stage	AB	0.0355301
egl-1	ABalaaaarx	233	2.94188	79	200 cell stage	AB	0.0372389
F08G12.1	ABalaaaarx	233	2.48062	79	200 cell stage	AB	0.0314003
F08G2.7	ABalaaaarx	233	3.0675	79	200 cell stage	AB	0.0388291
F09F9.4	ABalaaaarx	233	4.07625	79	200 cell stage	AB	0.0515981
F13B6.1	ABalaaaarx	233	1.2825	79	200 cell stage	AB	0.0162342
F13E9.11	ABalaaaarx	233	21.4331	79	200 cell stage	AB	0.271305
F14F9.5	ABalaaaarx	233	10.8637	79	200 cell stage	AB	0.137516
F17A9.4	ABalaaaarx	233	1.47562	79	200 cell stage	AB	0.0186788
F19G12.1	ABalaaaarx	233	1.10813	79	200 cell stage	AB	0.0140269
F19G12.3	ABalaaaarx	233	1.42875	79	200 cell stage	AB	0.0180854
F21D5.9	ABalaaaarx	233	1.59937	79	200 cell stage	AB	0.0202453
F23F1.4	ABalaaaarx	233	4.88063	79	200 cell stage	AB	0.0617801
F28E10.1	ABalaaaarx	233	2.31937	79	200 cell stage	AB	0.0293592
F36H5.4	ABalaaaarx	233	8.83125	79	200 cell stage	AB	0.111788
F36H5.8	ABalaaaarx	233	1.35187	79	200 cell stage	AB	0.0171123
F38B6.3	ABalaaaarx	233	1.605	79	200 cell stage	AB	0.0203165
F38B6.6	ABalaaaarx	233	1.73438	79	200 cell stage	AB	0.0219541
F38E9.5	ABalaaaarx	233	4.04437	79	200 cell stage	AB	0.0511946
F39B2.8	ABalaaaarx	233	1.18875	79	200 cell stage	AB	0.0150475
F40G9.15	ABalaaaarx	233	44.97	79	200 cell stage	AB	0.569241
F40G9.5	ABalaaaarx	233	19.1325	79	200 cell stage	AB	0.242184
F40G9.6	ABalaaaarx	233	40.3162	79	200 cell stage	AB	0.510332
F47G4.4	ABalaaaarx	233	1.09312	79	200 cell stage	AB	0.013837
F48E3.6	ABalaaaarx	233	9.30562	79	200 cell stage	AB	0.117793
F53A2.1	ABalaaaarx	233	3.99562	79	200 cell stage	AB	0.0505775
F54A3.6	ABalaaaarx	233	1.97063	79	200 cell stage	AB	0.0249446
rfip-1	ABalaaaarx	233	1.16813	79	200 cell stage	AB	0.0147864
F57G12.1	ABalaaaarx	233	8.805	79	200 cell stage	AB	0.111456
F58D5.5	ABalaaaarx	233	1.75125	79	200 cell stage	AB	0.0221677
F59B2.8	ABalaaaarx	233	1.97362	79	200 cell stage	AB	0.0249826
fat-3	ABalaaaarx	233	1.245	79	200 cell stage	AB	0.0157595
fbxb-10	ABalaaaarx	233	5.9925	79	200 cell stage	AB	0.0758544
fbxb-100	ABalaaaarx	233	1.96313	79	200 cell stage	AB	0.0248497
fbxb-101	ABalaaaarx	233	22.2075	79	200 cell stage	AB	0.281108
fbxb-105	ABalaaaarx	233	1.67625	79	200 cell stage	AB	0.0212184
fbxb-15	ABalaaaarx	233	2.73	79	200 cell stage	AB	0.034557
fbxb-35	ABalaaaarx	233	3.42	79	200 cell stage	AB	0.0432911
fbxb-37	ABalaaaarx	233	4.77	79	200 cell stage	AB	0.0603797
fbxb-48	ABalaaaarx	233	5.53125	79	200 cell stage	AB	0.0700158
fbxb-56	ABalaaaarx	233	2.11875	79	200 cell stage	AB	0.0268196
fbxb-66	ABalaaaarx	233	6.68438	79	200 cell stage	AB	0.0846123
fbxb-70	ABalaaaarx	233	19.7344	79	200 cell stage	AB	0.249802
fbxb-77	ABalaaaarx	233	1.9875	79	200 cell stage	AB	0.0251582
fbxb-91	ABalaaaarx	233	45.84	79	200 cell stage	AB	0.580253
fbxb-93	ABalaaaarx	233	2.94188	79	200 cell stage	AB	0.0372389
fbxc-19	ABalaaaarx	233	2.47125	79	200 cell stage	AB	0.0312816
fbxc-34	ABalaaaarx	233	3.20812	79	200 cell stage	AB	0.0406091
fbxc-40	ABalaaaarx	233	7.24124	79	200 cell stage	AB	0.0916613
fbxc-51	ABalaaaarx	233	7.30125	79	200 cell stage	AB	0.0924209
fipp-1	ABalaaaarx	233	1.97437	79	200 cell stage	AB	0.0249921
gpa-9	ABalaaaarx	233	4.08938	79	200 cell stage	AB	0.0517642
fgt-1	ABalaaaarx	233	1.09125	79	200 cell stage	AB	0.0138133
hil-7	ABalaaaarx	233	235.986	79	200 cell stage	AB	2.98716
hlh-14	ABalaaaarx	233	1.92562	79	200 cell stage	AB	0.024375
hlh-16	ABalaaaarx	233	4.77187	79	200 cell stage	AB	0.0604035
hmg-11	ABalaaaarx	233	15.3431	79	200 cell stage	AB	0.194217
igcm-3	ABalaaaarx	233	11.9944	79	200 cell stage	AB	0.151828
spi-1	ABalaaaarx	233	5.02313	79	200 cell stage	AB	0.0635839
K01A2.4	ABalaaaarx	233	6.26813	79	200 cell stage	AB	0.0793434
K02B7.3	ABalaaaarx	233	1.73063	79	200 cell stage	AB	0.0219066
K02E10.1	ABalaaaarx	233	15.8588	79	200 cell stage	AB	0.200744
K02E2.11	ABalaaaarx	233	2.55	79	200 cell stage	AB	0.0322785
K02E2.6	ABalaaaarx	233	9.28313	79	200 cell stage	AB	0.117508
ptp-4	ABalaaaarx	233	4.14187	79	200 cell stage	AB	0.0524288
K07A1.3	ABalaaaarx	233	1.2	79	200 cell stage	AB	0.0151899
tos-1	ABalaaaarx	233	8.88188	79	200 cell stage	AB	0.112429
K07C11.4	ABalaaaarx	233	1.76063	79	200 cell stage	AB	0.0222864
K10G6.4	ABalaaaarx	233	1.99687	79	200 cell stage	AB	0.0252769
kal-1	ABalaaaarx	233	6.04594	79	200 cell stage	AB	0.0765309
kap-1	ABalaaaarx	233	2.43187	79	200 cell stage	AB	0.0307832
kel-8	ABalaaaarx	233	2.39438	79	200 cell stage	AB	0.0303085
kpc-1	ABalaaaarx	233	4.51125	79	200 cell stage	AB	0.0571044
kqt-1	ABalaaaarx	233	1.50562	79	200 cell stage	AB	0.0190585
lam-1	ABalaaaarx	233	1.05187	79	200 cell stage	AB	0.0133149
lbp-3	ABalaaaarx	233	1.79812	79	200 cell stage	AB	0.0227611
lgl-1	ABalaaaarx	233	1.25625	79	200 cell stage	AB	0.0159019
lin-33	ABalaaaarx	233	4.51125	79	200 cell stage	AB	0.0571044
lipl-7	ABalaaaarx	233	58.0631	79	200 cell stage	AB	0.734976
lips-10	ABalaaaarx	233	3.555	79	200 cell stage	AB	0.045
ltd-1	ABalaaaarx	233	1.0875	79	200 cell stage	AB	0.0137658
M03F4.6	ABalaaaarx	233	1.05937	79	200 cell stage	AB	0.0134098
M60.4	ABalaaaarx	233	3.93	79	200 cell stage	AB	0.0497468
mab-20	ABalaaaarx	233	2.15587	79	200 cell stage	AB	0.0272896
mig-13	ABalaaaarx	233	7.2225	79	200 cell stage	AB	0.0914241
mig-15	ABalaaaarx	233	2.05125	79	200 cell stage	AB	0.0259652
mnk-1	ABalaaaarx	233	3.32063	79	200 cell stage	AB	0.0420332
mps-2	ABalaaaarx	233	76.7681	79	200 cell stage	AB	0.971748
ndg-4	ABalaaaarx	233	1.125	79	200 cell stage	AB	0.0142405
nex-2	ABalaaaarx	233	1.04812	79	200 cell stage	AB	0.0132674
nlp-14	ABalaaaarx	233	1.02937	79	200 cell stage	AB	0.0130301
nlr-1	ABalaaaarx	233	4.64813	79	200 cell stage	AB	0.058837
pan-1	ABalaaaarx	233	1.2	79	200 cell stage	AB	0.0151899
pop-1	ABalaaaarx	233	1.45312	79	200 cell stage	AB	0.018394
pqn-48	ABalaaaarx	233	1.00875	79	200 cell stage	AB	0.012769
ptr-22	ABalaaaarx	233	1.40063	79	200 cell stage	AB	0.0177294
R04E5.9	ABalaaaarx	233	1.68375	79	200 cell stage	AB	0.0213133
kmo-2	ABalaaaarx	233	8.45438	79	200 cell stage	AB	0.107017
sdz-11	ABalaaaarx	233	2.505	79	200 cell stage	AB	0.0317089
sec-16	ABalaaaarx	233	1.635	79	200 cell stage	AB	0.0206962
set-25	ABalaaaarx	233	1.15688	79	200 cell stage	AB	0.014644
skr-19	ABalaaaarx	233	4.7475	79	200 cell stage	AB	0.0600949
skr-21	ABalaaaarx	233	8.20874	79	200 cell stage	AB	0.103908
sul-1	ABalaaaarx	233	16.7119	79	200 cell stage	AB	0.211543
syd-2	ABalaaaarx	233	1.31812	79	200 cell stage	AB	0.0166851
dma-1	ABalaaaarx	233	6.29063	79	200 cell stage	AB	0.0796282
T02E9.5	ABalaaaarx	233	2.87438	79	200 cell stage	AB	0.0363845
T02G5.14	ABalaaaarx	233	2.39625	79	200 cell stage	AB	0.0303323
T03F1.6	ABalaaaarx	233	3.07687	79	200 cell stage	AB	0.0389478
T05A7.3	ABalaaaarx	233	1.96687	79	200 cell stage	AB	0.0248972
T05A7.7	ABalaaaarx	233	7.85062	79	200 cell stage	AB	0.099375
T11B7.2	ABalaaaarx	233	2.07563	79	200 cell stage	AB	0.0262737
sqst-1	ABalaaaarx	233	1.0875	79	200 cell stage	AB	0.0137658
pals-25	ABalaaaarx	233	1.32187	79	200 cell stage	AB	0.0167326
T19D12.6	ABalaaaarx	233	5.90062	79	200 cell stage	AB	0.0746915
T20G5.12	ABalaaaarx	233	12.7706	79	200 cell stage	AB	0.161653
T20G5.13	ABalaaaarx	233	11.445	79	200 cell stage	AB	0.144873
lron-8	ABalaaaarx	233	1.31062	79	200 cell stage	AB	0.0165902
rsf-1	ABalaaaarx	233	1.4325	79	200 cell stage	AB	0.0181329
T27A1.2	ABalaaaarx	233	1.215	79	200 cell stage	AB	0.0153797
T27E4.5	ABalaaaarx	233	3.21	79	200 cell stage	AB	0.0406329
tes-1	ABalaaaarx	233	1.46437	79	200 cell stage	AB	0.0185364
tag-51	ABalaaaarx	233	1.73625	79	200 cell stage	AB	0.0219778
nrfl-1	ABalaaaarx	233	3.78938	79	200 cell stage	AB	0.0479668
tcl-2	ABalaaaarx	233	2.41125	79	200 cell stage	AB	0.0305222
ugt-50	ABalaaaarx	233	6.95437	79	200 cell stage	AB	0.0880301
unc-115	ABalaaaarx	233	6.54	79	200 cell stage	AB	0.0827848
unc-116	ABalaaaarx	233	2.12812	79	200 cell stage	AB	0.0269383
unc-73	ABalaaaarx	233	1.03125	79	200 cell stage	AB	0.0130538
W03F9.4	ABalaaaarx	233	2.02875	79	200 cell stage	AB	0.0256804
W04A8.4	ABalaaaarx	233	132.193	79	200 cell stage	AB	1.67333
W04B5.2	ABalaaaarx	233	14.7769	79	200 cell stage	AB	0.187049
W05H12.2	ABalaaaarx	233	4.77187	79	200 cell stage	AB	0.0604035
W06H8.6	ABalaaaarx	233	3.89812	79	200 cell stage	AB	0.0493434
maea-1	ABalaaaarx	233	1.1325	79	200 cell stage	AB	0.0143354
W10D9.1	ABalaaaarx	233	4.305	79	200 cell stage	AB	0.0544937
F55C9.15	ABalaaaarx	233	1.03875	79	200 cell stage	AB	0.0131487
F36H5.13	ABalaaaarx	233	6.83063	79	200 cell stage	AB	0.0864636
T02G5.15	ABalaaaarx	233	1.275	79	200 cell stage	AB	0.0161392
Y37E3.30	ABalaaaarx	233	1.14	79	200 cell stage	AB	0.0144304
C32B5.18	ABalaaaarx	233	4.63312	79	200 cell stage	AB	0.0586472
igcm-4	ABalaaaarx	233	11.7994	79	200 cell stage	AB	0.149359
Y106G6D.5	ABalaaaarx	233	1.34438	79	200 cell stage	AB	0.0170174
Y110A2AL.4	ABalaaaarx	233	1.25063	79	200 cell stage	AB	0.0158307
Y116F11A.6	ABalaaaarx	233	12.8812	79	200 cell stage	AB	0.163054
Y11D7A.3	ABalaaaarx	233	47.655	79	200 cell stage	AB	0.603228
Y17G9B.11	ABalaaaarx	233	4.65562	79	200 cell stage	AB	0.058932
Y17G9B.8	ABalaaaarx	233	1.63125	79	200 cell stage	AB	0.0206487
Y22D7AL.6	ABalaaaarx	233	1.485	79	200 cell stage	AB	0.0187975
Y37E11B.1	ABalaaaarx	233	1.34813	79	200 cell stage	AB	0.0170649
Y39G10AR.11	ABalaaaarx	233	1.0125	79	200 cell stage	AB	0.0128165
Y43F4A.1	ABalaaaarx	233	4.45688	79	200 cell stage	AB	0.0564161
Y45F3A.4	ABalaaaarx	233	7.43625	79	200 cell stage	AB	0.0941297
Y46H3C.7	ABalaaaarx	233	2.25563	79	200 cell stage	AB	0.0285522
mib-1	ABalaaaarx	233	1.07062	79	200 cell stage	AB	0.0135522
Y47G6A.31	ABalaaaarx	233	2.31	79	200 cell stage	AB	0.0292405
hpo-29	ABalaaaarx	233	1.0425	79	200 cell stage	AB	0.0131962
Y50E8A.1	ABalaaaarx	233	1.73812	79	200 cell stage	AB	0.0220016
Y50E8A.5	ABalaaaarx	233	8.38312	79	200 cell stage	AB	0.106116
Y51H7C.15	ABalaaaarx	233	3.06188	79	200 cell stage	AB	0.0387579
Y52B11A.12	ABalaaaarx	233	1.69875	79	200 cell stage	AB	0.0215032
Y59C2A.3	ABalaaaarx	233	1.81125	79	200 cell stage	AB	0.0229272
lron-11	ABalaaaarx	233	3.58312	79	200 cell stage	AB	0.045356
Y73B6BL.36	ABalaaaarx	233	1.00687	79	200 cell stage	AB	0.0127453
Y75B8A.8	ABalaaaarx	233	1.2075	79	200 cell stage	AB	0.0152848
Y82E9BR.17	ABalaaaarx	233	2.00888	79	200 cell stage	AB	0.0254288
soem-1	ABalaaaarx	233	3.35438	79	200 cell stage	AB	0.0424604
Y9D1A.1	ABalaaaarx	233	1.45312	79	200 cell stage	AB	0.018394
ZC373.5	ABalaaaarx	233	1.2675	79	200 cell stage	AB	0.0160443
ZK512.1	ABalaaaarx	233	25.8544	79	200 cell stage	AB	0.327271
slc-17.1	ABalaaaarx	233	1.19625	79	200 cell stage	AB	0.0151424
ZK822.2	ABalaaaarx	233	4.39687	79	200 cell stage	AB	0.0556566
ZK909.6	ABalaaaarx	233	2.50687	79	200 cell stage	AB	0.0317326
ZK930.6	ABalaaaarx	233	10.9931	79	200 cell stage	AB	0.139153
ztf-11	ABalaaaarx	233	3.315	79	200 cell stage	AB	0.041962
ztf-29	ABalaaaarx	233	3.3825	79	200 cell stage	AB	0.0428165
acs-2	ABalaaap	137	12.21	37	100 cell stage	AB	0.33
ajm-1	ABalaaap	137	1.9575	37	100 cell stage	AB	0.0529054
alg-1	ABalaaap	137	2.8275	37	100 cell stage	AB	0.0764189
alh-7	ABalaaap	137	1.1325	37	100 cell stage	AB	0.0306081
anc-1	ABalaaap	137	1.605	37	100 cell stage	AB	0.0433784
2022-04-01	ABalaaap	137	5.82	37	100 cell stage	AB	0.157297
aqp-2	ABalaaap	137	9.225	37	100 cell stage	AB	0.249324
atgp-1	ABalaaap	137	2.415	37	100 cell stage	AB	0.0652703
atn-1	ABalaaap	137	8.6835	37	100 cell stage	AB	0.234689
B0252.8	ABalaaap	137	1.02	37	100 cell stage	AB	0.0275676
hpo-28	ABalaaap	137	1.2375	37	100 cell stage	AB	0.0334459
B0393.7	ABalaaap	137	1.89	37	100 cell stage	AB	0.0510811
B0416.3	ABalaaap	137	2.535	37	100 cell stage	AB	0.0685135
B0432.9	ABalaaap	137	2.175	37	100 cell stage	AB	0.0587838
B0491.1	ABalaaap	137	12.3225	37	100 cell stage	AB	0.333041
bath-10	ABalaaap	137	24.345	37	100 cell stage	AB	0.657973
BE0003N10.3	ABalaaap	137	4.6425	37	100 cell stage	AB	0.125473
bed-2	ABalaaap	137	5.3475	37	100 cell stage	AB	0.144527
bus-18	ABalaaap	137	2.175	37	100 cell stage	AB	0.0587838
C01B10.11	ABalaaap	137	1.56	37	100 cell stage	AB	0.0421622
sup-18	ABalaaap	137	1.0425	37	100 cell stage	AB	0.0281757
C02E7.6	ABalaaap	137	10.035	37	100 cell stage	AB	0.271216
fbxl-1	ABalaaap	137	1.2825	37	100 cell stage	AB	0.0346622
C03B1.7	ABalaaap	137	1.47	37	100 cell stage	AB	0.0397297
C03C10.9	ABalaaap	137	3.0525	37	100 cell stage	AB	0.0825
C04H5.1	ABalaaap	137	4.0725	37	100 cell stage	AB	0.110068
C05A9.2	ABalaaap	137	7.935	37	100 cell stage	AB	0.214459
C05B5.4	ABalaaap	137	11.7525	37	100 cell stage	AB	0.317635
C05D11.8	ABalaaap	137	1.32	37	100 cell stage	AB	0.0356757
C05G5.5	ABalaaap	137	138.675	37	100 cell stage	AB	3.74797
C08F1.10	ABalaaap	137	122.415	37	100 cell stage	AB	3.30851
C14A11.5	ABalaaap	137	2.61	37	100 cell stage	AB	0.0705405
alkb-8	ABalaaap	137	1.4775	37	100 cell stage	AB	0.0399324
C14B9.2	ABalaaap	137	1.305	37	100 cell stage	AB	0.0352703
lrch-1	ABalaaap	137	6.7875	37	100 cell stage	AB	0.183446
C14H10.2	ABalaaap	137	8.6175	37	100 cell stage	AB	0.232905
C15F1.5	ABalaaap	137	1.605	37	100 cell stage	AB	0.0433784
C15H9.4	ABalaaap	137	2.295	37	100 cell stage	AB	0.062027
C15H9.5	ABalaaap	137	3.465	37	100 cell stage	AB	0.0936486
C16B8.4	ABalaaap	137	47.4225	37	100 cell stage	AB	1.28169
skpo-2	ABalaaap	137	1.035	37	100 cell stage	AB	0.027973
C16H3.3	ABalaaap	137	2.94	37	100 cell stage	AB	0.0794595
C17B7.9	ABalaaap	137	2.4225	37	100 cell stage	AB	0.065473
C17C3.15	ABalaaap	137	1.0425	37	100 cell stage	AB	0.0281757
C17H11.6	ABalaaap	137	2.985	37	100 cell stage	AB	0.0806757
C18B2.4	ABalaaap	137	1.755	37	100 cell stage	AB	0.0474324
C18C4.5	ABalaaap	137	2.6325	37	100 cell stage	AB	0.0711486
C18H9.3	ABalaaap	137	1.6275	37	100 cell stage	AB	0.0439865
C23H4.4	ABalaaap	137	4.08	37	100 cell stage	AB	0.11027
C23H4.6	ABalaaap	137	5.4	37	100 cell stage	AB	0.145946
C24H11.5	ABalaaap	137	1.7175	37	100 cell stage	AB	0.0464189
C25F9.10	ABalaaap	137	1.965	37	100 cell stage	AB	0.0531081
C25H3.12	ABalaaap	137	1.515	37	100 cell stage	AB	0.0409459
C26B9.3	ABalaaap	137	1.5975	37	100 cell stage	AB	0.0431757
C26D10.3	ABalaaap	137	1.755	37	100 cell stage	AB	0.0474324
C26F1.1	ABalaaap	137	1.29	37	100 cell stage	AB	0.0348649
wdfy-3	ABalaaap	137	3.4875	37	100 cell stage	AB	0.0942568
C27A12.4	ABalaaap	137	1.9275	37	100 cell stage	AB	0.0520946
C29H12.6	ABalaaap	137	1.1625	37	100 cell stage	AB	0.0314189
C32B5.15	ABalaaap	137	2.9625	37	100 cell stage	AB	0.0800676
C33D9.6	ABalaaap	137	10.4475	37	100 cell stage	AB	0.282365
C35B1.5	ABalaaap	137	4.2525	37	100 cell stage	AB	0.114932
C36B7.1	ABalaaap	137	2.1375	37	100 cell stage	AB	0.0577703
C37A5.7	ABalaaap	137	2.295	37	100 cell stage	AB	0.062027
enu-3.2	ABalaaap	137	1.2	37	100 cell stage	AB	0.0324324
C41H7.1	ABalaaap	137	1.92	37	100 cell stage	AB	0.0518919
C43D7.8	ABalaaap	137	1.2825	37	100 cell stage	AB	0.0346622
trpp-12	ABalaaap	137	6	37	100 cell stage	AB	0.162162
perm-4	ABalaaap	137	1.9125	37	100 cell stage	AB	0.0516892
C44C1.1	ABalaaap	137	4.935	37	100 cell stage	AB	0.133378
C45G9.11	ABalaaap	137	1.605	37	100 cell stage	AB	0.0433784
C46C11.2	ABalaaap	137	2.6925	37	100 cell stage	AB	0.0727703
C46C11.4	ABalaaap	137	1.4475	37	100 cell stage	AB	0.0391216
C47D12.4	ABalaaap	137	9.2325	37	100 cell stage	AB	0.249527
C47E12.13	ABalaaap	137	1.26	37	100 cell stage	AB	0.0340541
acox-1.5	ABalaaap	137	1.9875	37	100 cell stage	AB	0.0537162
C50B8.4	ABalaaap	137	1.41	37	100 cell stage	AB	0.0381081
C50D2.10	ABalaaap	137	5.475	37	100 cell stage	AB	0.147973
C52G5.2	ABalaaap	137	1.32	37	100 cell stage	AB	0.0356757
C53A3.2	ABalaaap	137	1.575	37	100 cell stage	AB	0.0425676
C53A5.2	ABalaaap	137	1.6125	37	100 cell stage	AB	0.0435811
C53D5.5	ABalaaap	137	5.625	37	100 cell stage	AB	0.152027
C53H9.2	ABalaaap	137	1.56	37	100 cell stage	AB	0.0421622
C54E10.6	ABalaaap	137	2.4375	37	100 cell stage	AB	0.0658784
C54G4.4	ABalaaap	137	1.5525	37	100 cell stage	AB	0.0419595
C55C3.8	ABalaaap	137	2.46	37	100 cell stage	AB	0.0664865
atic-1	ABalaaap	137	1.89	37	100 cell stage	AB	0.0510811
cah-1	ABalaaap	137	1.1325	37	100 cell stage	AB	0.0306081
cct-8	ABalaaap	137	1.2675	37	100 cell stage	AB	0.0342568
cdc-25.4	ABalaaap	137	1.035	37	100 cell stage	AB	0.027973
cdh-9	ABalaaap	137	3	37	100 cell stage	AB	0.0810811
cdk-2	ABalaaap	137	3.3	37	100 cell stage	AB	0.0891892
ced-11	ABalaaap	137	17.9625	37	100 cell stage	AB	0.485473
ceeh-1	ABalaaap	137	1.8225	37	100 cell stage	AB	0.0492568
ceh-22	ABalaaap	137	2.115	37	100 cell stage	AB	0.0571622
ceh-43	ABalaaap	137	7.3875	37	100 cell stage	AB	0.199662
ceh-6	ABalaaap	137	1.2225	37	100 cell stage	AB	0.0330405
cfz-2	ABalaaap	137	22.38	37	100 cell stage	AB	0.604865
ckb-1	ABalaaap	137	4.9275	37	100 cell stage	AB	0.133176
clec-142	ABalaaap	137	1.2375	37	100 cell stage	AB	0.0334459
clec-146	ABalaaap	137	1.02	37	100 cell stage	AB	0.0275676
clec-78	ABalaaap	137	1.6575	37	100 cell stage	AB	0.0447973
clh-6	ABalaaap	137	2.73	37	100 cell stage	AB	0.0737838
col-111	ABalaaap	137	3.1875	37	100 cell stage	AB	0.0861486
col-164	ABalaaap	137	1.02	37	100 cell stage	AB	0.0275676
col-165	ABalaaap	137	1.9425	37	100 cell stage	AB	0.0525
cpf-2	ABalaaap	137	3.165	37	100 cell stage	AB	0.0855405
cpn-3	ABalaaap	137	7.3725	37	100 cell stage	AB	0.199257
cpna-2	ABalaaap	137	2.5725	37	100 cell stage	AB	0.069527
cpna-5	ABalaaap	137	1.215	37	100 cell stage	AB	0.0328378
cps-6	ABalaaap	137	2.5125	37	100 cell stage	AB	0.0679054
crm-1	ABalaaap	137	1.1475	37	100 cell stage	AB	0.0310135
crn-2	ABalaaap	137	6.1725	37	100 cell stage	AB	0.166824
cth-1	ABalaaap	137	3.3375	37	100 cell stage	AB	0.0902027
cutl-20	ABalaaap	137	3.2325	37	100 cell stage	AB	0.0873649
cutl-21	ABalaaap	137	2.04	37	100 cell stage	AB	0.0551351
cutl-29	ABalaaap	137	4.215	37	100 cell stage	AB	0.113919
cutl-9	ABalaaap	137	19.725	37	100 cell stage	AB	0.533108
cyh-1	ABalaaap	137	3.3675	37	100 cell stage	AB	0.0910135
cyk-1	ABalaaap	137	1.6875	37	100 cell stage	AB	0.0456081
cyn-16	ABalaaap	137	2.505	37	100 cell stage	AB	0.0677027
cyn-2	ABalaaap	137	1.2675	37	100 cell stage	AB	0.0342568
D1005.2	ABalaaap	137	1.635	37	100 cell stage	AB	0.0441892
D1086.12	ABalaaap	137	3.4575	37	100 cell stage	AB	0.0934459
D2045.5	ABalaaap	137	2.0325	37	100 cell stage	AB	0.0549324
D2045.9	ABalaaap	137	3.2175	37	100 cell stage	AB	0.0869595
D2096.6	ABalaaap	137	2.37	37	100 cell stage	AB	0.0640541
dcp-66	ABalaaap	137	2.5575	37	100 cell stage	AB	0.0691216
ddr-1	ABalaaap	137	5.9625	37	100 cell stage	AB	0.161149
dgn-1	ABalaaap	137	27.4425	37	100 cell stage	AB	0.741689
dhp-1	ABalaaap	137	2.8575	37	100 cell stage	AB	0.0772297
dhs-17	ABalaaap	137	2.85	37	100 cell stage	AB	0.077027
dhs-29	ABalaaap	137	1.1775	37	100 cell stage	AB	0.0318243
dhs-5	ABalaaap	137	1.245	37	100 cell stage	AB	0.0336486
dlk-1	ABalaaap	137	1.485	37	100 cell stage	AB	0.0401351
dmd-4	ABalaaap	137	1.68	37	100 cell stage	AB	0.0454054
dod-6	ABalaaap	137	2.7675	37	100 cell stage	AB	0.0747973
dpy-17	ABalaaap	137	3.6825	37	100 cell stage	AB	0.099527
dpy-3	ABalaaap	137	2.22	37	100 cell stage	AB	0.06
drag-1	ABalaaap	137	2.52	37	100 cell stage	AB	0.0681081
dys-1	ABalaaap	137	3.8175	37	100 cell stage	AB	0.103176
E02A10.3	ABalaaap	137	1.3125	37	100 cell stage	AB	0.035473
ears-1	ABalaaap	137	5.2725	37	100 cell stage	AB	0.1425
eat-16	ABalaaap	137	11.07	37	100 cell stage	AB	0.299189
EEED8.2	ABalaaap	137	5.88	37	100 cell stage	AB	0.158919
efn-2	ABalaaap	137	2.22	37	100 cell stage	AB	0.06
egal-1	ABalaaap	137	1.0875	37	100 cell stage	AB	0.0293919
egl-1	ABalaaap	137	3.1425	37	100 cell stage	AB	0.0849324
egl-13	ABalaaap	137	2.3175	37	100 cell stage	AB	0.0626351
egl-2	ABalaaap	137	1.005	37	100 cell stage	AB	0.0271622
egl-3	ABalaaap	137	1.1775	37	100 cell stage	AB	0.0318243
egrh-3	ABalaaap	137	2.985	37	100 cell stage	AB	0.0806757
elks-1	ABalaaap	137	3.54	37	100 cell stage	AB	0.0956757
eri-6	ABalaaap	137	1.905	37	100 cell stage	AB	0.0514865
exc-5	ABalaaap	137	1.1925	37	100 cell stage	AB	0.0322297
exc-9	ABalaaap	137	6.57	37	100 cell stage	AB	0.177568
F07F6.2	ABalaaap	137	1.155	37	100 cell stage	AB	0.0312162
F08C6.5	ABalaaap	137	2.82	37	100 cell stage	AB	0.0762162
F08D12.4	ABalaaap	137	1.6125	37	100 cell stage	AB	0.0435811
F08F1.9	ABalaaap	137	1.905	37	100 cell stage	AB	0.0514865
F08G12.1	ABalaaap	137	7.575	37	100 cell stage	AB	0.20473
F08G2.7	ABalaaap	137	6.9375	37	100 cell stage	AB	0.1875
F09C8.2	ABalaaap	137	21.825	37	100 cell stage	AB	0.589865
F09E5.14	ABalaaap	137	4.56	37	100 cell stage	AB	0.123243
F09F7.6	ABalaaap	137	1.7025	37	100 cell stage	AB	0.0460135
F09G8.5	ABalaaap	137	1.395	37	100 cell stage	AB	0.0377027
F10E7.9	ABalaaap	137	1.275	37	100 cell stage	AB	0.0344595
F10G8.8	ABalaaap	137	4.5525	37	100 cell stage	AB	0.123041
F11C3.1	ABalaaap	137	2.865	37	100 cell stage	AB	0.0774324
F11G11.4	ABalaaap	137	1.035	37	100 cell stage	AB	0.027973
F12E12.12	ABalaaap	137	1.1925	37	100 cell stage	AB	0.0322297
F13B9.2	ABalaaap	137	1.9125	37	100 cell stage	AB	0.0516892
F13E9.11	ABalaaap	137	63.9225	37	100 cell stage	AB	1.72764
F13H10.5	ABalaaap	137	1.6425	37	100 cell stage	AB	0.0443919
F13H8.8	ABalaaap	137	1.2075	37	100 cell stage	AB	0.0326351
F14B6.4	ABalaaap	137	1.92	37	100 cell stage	AB	0.0518919
F17A9.4	ABalaaap	137	19.8525	37	100 cell stage	AB	0.536554
snx-17	ABalaaap	137	5.2425	37	100 cell stage	AB	0.141689
F18A11.2	ABalaaap	137	1.5375	37	100 cell stage	AB	0.0415541
F18C5.9	ABalaaap	137	1.4625	37	100 cell stage	AB	0.039527
F21C10.7	ABalaaap	137	2.1225	37	100 cell stage	AB	0.0573649
F22E5.7	ABalaaap	137	5.745	37	100 cell stage	AB	0.15527
F22F4.5	ABalaaap	137	2.025	37	100 cell stage	AB	0.0547297
jmjd-3.2	ABalaaap	137	4.5975	37	100 cell stage	AB	0.124257
zip-8	ABalaaap	137	67.7475	37	100 cell stage	AB	1.83101
F25E5.1	ABalaaap	137	4.74	37	100 cell stage	AB	0.128108
F26A1.13	ABalaaap	137	2.37	37	100 cell stage	AB	0.0640541
F26F12.2	ABalaaap	137	1.0275	37	100 cell stage	AB	0.0277703
F26F12.3	ABalaaap	137	23.0775	37	100 cell stage	AB	0.623716
F29G9.1	ABalaaap	137	1.8	37	100 cell stage	AB	0.0486486
psf-2	ABalaaap	137	1.695	37	100 cell stage	AB	0.0458108
F32D8.11	ABalaaap	137	1.2075	37	100 cell stage	AB	0.0326351
F33E2.10	ABalaaap	137	1.6575	37	100 cell stage	AB	0.0447973
F33G12.6	ABalaaap	137	1.6575	37	100 cell stage	AB	0.0447973
F36D1.9	ABalaaap	137	6.435	37	100 cell stage	AB	0.173919
F36G3.2	ABalaaap	137	3.99	37	100 cell stage	AB	0.107838
F36H12.3	ABalaaap	137	1.2	37	100 cell stage	AB	0.0324324
F36H12.4	ABalaaap	137	1.2	37	100 cell stage	AB	0.0324324
F36H5.4	ABalaaap	137	56.28	37	100 cell stage	AB	1.52108
F37H8.5	ABalaaap	137	7.11	37	100 cell stage	AB	0.192162
F38A1.15	ABalaaap	137	1.05	37	100 cell stage	AB	0.0283784
F38A1.8	ABalaaap	137	7.005	37	100 cell stage	AB	0.189324
F38B6.3	ABalaaap	137	2.1825	37	100 cell stage	AB	0.0589865
F38E11.9	ABalaaap	137	1.2825	37	100 cell stage	AB	0.0346622
F38E9.5	ABalaaap	137	17.1225	37	100 cell stage	AB	0.46277
frpr-7	ABalaaap	137	1.425	37	100 cell stage	AB	0.0385135
F40F8.3	ABalaaap	137	1.515	37	100 cell stage	AB	0.0409459
F40G9.15	ABalaaap	137	2.655	37	100 cell stage	AB	0.0717568
F40G9.6	ABalaaap	137	25.665	37	100 cell stage	AB	0.693649
F41B5.1	ABalaaap	137	2.3175	37	100 cell stage	AB	0.0626351
F43C11.10	ABalaaap	137	1.29	37	100 cell stage	AB	0.0348649
sly-1	ABalaaap	137	4.0875	37	100 cell stage	AB	0.110473
F44E5.4	ABalaaap	137	80.205	37	100 cell stage	AB	2.1677
F44E5.5	ABalaaap	137	64.8	37	100 cell stage	AB	1.75135
F44F1.6	ABalaaap	137	3.2325	37	100 cell stage	AB	0.0873649
F45D11.5	ABalaaap	137	2.19	37	100 cell stage	AB	0.0591892
F45E4.6	ABalaaap	137	5.1	37	100 cell stage	AB	0.137838
F45G2.7	ABalaaap	137	2.685	37	100 cell stage	AB	0.0725676
F46E10.2	ABalaaap	137	2.49	37	100 cell stage	AB	0.0672973
msrp-4	ABalaaap	137	1.1925	37	100 cell stage	AB	0.0322297
F47B10.8	ABalaaap	137	2.445	37	100 cell stage	AB	0.0660811
F47B8.3	ABalaaap	137	1.0725	37	100 cell stage	AB	0.0289865
gadr-3	ABalaaap	137	2.97	37	100 cell stage	AB	0.0802703
F48D6.4	ABalaaap	137	1.455	37	100 cell stage	AB	0.0393243
F48E3.6	ABalaaap	137	54.9975	37	100 cell stage	AB	1.48642
F49E11.2	ABalaaap	137	3.375	37	100 cell stage	AB	0.0912162
F49E2.1	ABalaaap	137	1.185	37	100 cell stage	AB	0.032027
F49E7.2	ABalaaap	137	6.285	37	100 cell stage	AB	0.169865
F52C12.6	ABalaaap	137	5.0625	37	100 cell stage	AB	0.136824
F52G3.1	ABalaaap	137	7.5375	37	100 cell stage	AB	0.203716
F53A2.1	ABalaaap	137	1.6425	37	100 cell stage	AB	0.0443919
jbts-14	ABalaaap	137	1.2675	37	100 cell stage	AB	0.0342568
F53B2.8	ABalaaap	137	1.8675	37	100 cell stage	AB	0.050473
F53C3.4	ABalaaap	137	1.4625	37	100 cell stage	AB	0.039527
F53F4.13	ABalaaap	137	2.61	37	100 cell stage	AB	0.0705405
F53G2.1	ABalaaap	137	2.2875	37	100 cell stage	AB	0.0618243
F53H4.4	ABalaaap	137	2.9775	37	100 cell stage	AB	0.080473
F54A3.2	ABalaaap	137	3.06	37	100 cell stage	AB	0.0827027
F54A3.6	ABalaaap	137	7.48875	37	100 cell stage	AB	0.202399
F54C9.14	ABalaaap	137	3.075	37	100 cell stage	AB	0.0831081
sumv-2	ABalaaap	137	2.28	37	100 cell stage	AB	0.0616216
F54D5.17	ABalaaap	137	1.11	37	100 cell stage	AB	0.03
F54E4.3	ABalaaap	137	1.2675	37	100 cell stage	AB	0.0342568
F55C9.14	ABalaaap	137	2.715	37	100 cell stage	AB	0.0733784
F56A12.2	ABalaaap	137	1.2825	37	100 cell stage	AB	0.0346622
F58D2.3	ABalaaap	137	1.7325	37	100 cell stage	AB	0.0468243
F58D5.2	ABalaaap	137	1.32	37	100 cell stage	AB	0.0356757
F58D5.5	ABalaaap	137	5.28	37	100 cell stage	AB	0.142703
F58H1.7	ABalaaap	137	2.5275	37	100 cell stage	AB	0.0683108
F59A2.2	ABalaaap	137	1.1475	37	100 cell stage	AB	0.0310135
golg-4	ABalaaap	137	1.965	37	100 cell stage	AB	0.0531081
F59B2.15	ABalaaap	137	1.7625	37	100 cell stage	AB	0.0476351
F59B2.8	ABalaaap	137	2.445	37	100 cell stage	AB	0.0660811
F59G1.4	ABalaaap	137	1.3125	37	100 cell stage	AB	0.035473
far-3	ABalaaap	137	2.07	37	100 cell stage	AB	0.0559459
fbxa-47	ABalaaap	137	1.2	37	100 cell stage	AB	0.0324324
fbxa-66	ABalaaap	137	1.7625	37	100 cell stage	AB	0.0476351
fbxb-100	ABalaaap	137	7.2825	37	100 cell stage	AB	0.196824
fbxb-101	ABalaaap	137	15.7425	37	100 cell stage	AB	0.425473
fbxb-18	ABalaaap	137	21.03	37	100 cell stage	AB	0.568378
fbxb-25	ABalaaap	137	2.7525	37	100 cell stage	AB	0.0743919
fbxb-45	ABalaaap	137	8.7675	37	100 cell stage	AB	0.236959
fbxb-50	ABalaaap	137	67.8075	37	100 cell stage	AB	1.83264
fbxb-54	ABalaaap	137	54.9825	37	100 cell stage	AB	1.48601
fbxb-56	ABalaaap	137	8.175	37	100 cell stage	AB	0.220946
fbxb-60	ABalaaap	137	6.66	37	100 cell stage	AB	0.18
fbxb-62	ABalaaap	137	24.765	37	100 cell stage	AB	0.669324
fbxb-66	ABalaaap	137	159.248	37	100 cell stage	AB	4.30399
fbxb-75	ABalaaap	137	55.26	37	100 cell stage	AB	1.49351
fbxb-77	ABalaaap	137	23.0175	37	100 cell stage	AB	0.622095
fbxb-78	ABalaaap	137	2.7975	37	100 cell stage	AB	0.0756081
fbxb-85	ABalaaap	137	10.065	37	100 cell stage	AB	0.272027
fbxc-15	ABalaaap	137	1.38	37	100 cell stage	AB	0.0372973
fbxc-22	ABalaaap	137	5.3625	37	100 cell stage	AB	0.144932
fbxc-33	ABalaaap	137	1.98	37	100 cell stage	AB	0.0535135
fbxc-34	ABalaaap	137	1.7025	37	100 cell stage	AB	0.0460135
fbxc-39	ABalaaap	137	2.5575	37	100 cell stage	AB	0.0691216
fbxc-40	ABalaaap	137	25.44	37	100 cell stage	AB	0.687568
fipp-1	ABalaaap	137	10.8	37	100 cell stage	AB	0.291892
fkh-9	ABalaaap	137	1.185	37	100 cell stage	AB	0.032027
flp-1	ABalaaap	137	3.585	37	100 cell stage	AB	0.0968919
flp-12	ABalaaap	137	2.9625	37	100 cell stage	AB	0.0800676
flp-15	ABalaaap	137	13.6875	37	100 cell stage	AB	0.369932
flp-27	ABalaaap	137	1.26	37	100 cell stage	AB	0.0340541
frm-5.1	ABalaaap	137	1.995	37	100 cell stage	AB	0.0539189
gcn-1	ABalaaap	137	3.375	37	100 cell stage	AB	0.0912162
gei-13	ABalaaap	137	2.145	37	100 cell stage	AB	0.057973
ger-1	ABalaaap	137	1.395	37	100 cell stage	AB	0.0377027
ggr-1	ABalaaap	137	1.605	37	100 cell stage	AB	0.0433784
glb-18	ABalaaap	137	1.2375	37	100 cell stage	AB	0.0334459
glna-1	ABalaaap	137	1.05	37	100 cell stage	AB	0.0283784
glr-1	ABalaaap	137	4.8525	37	100 cell stage	AB	0.131149
gly-12	ABalaaap	137	3.4875	37	100 cell stage	AB	0.0942568
gpa-15	ABalaaap	137	1.605	37	100 cell stage	AB	0.0433784
gpa-18	ABalaaap	137	1.02	37	100 cell stage	AB	0.0275676
gpr-2	ABalaaap	137	6.705	37	100 cell stage	AB	0.181216
grl-25	ABalaaap	137	1.245	37	100 cell stage	AB	0.0336486
gsa-1	ABalaaap	137	1.2375	37	100 cell stage	AB	0.0334459
gst-10	ABalaaap	137	1.005	37	100 cell stage	AB	0.0271622
gst-13	ABalaaap	137	1.1775	37	100 cell stage	AB	0.0318243
enu-3.1	ABalaaap	137	3.6975	37	100 cell stage	AB	0.0999324
H10D18.5	ABalaaap	137	2.475	37	100 cell stage	AB	0.0668919
H10E21.4	ABalaaap	137	1.665	37	100 cell stage	AB	0.045
madf-3	ABalaaap	137	2.0175	37	100 cell stage	AB	0.054527
H27M09.5	ABalaaap	137	1.6575	37	100 cell stage	AB	0.0447973
H35N09.2	ABalaaap	137	1.845	37	100 cell stage	AB	0.0498649
ham-1	ABalaaap	137	48.7875	37	100 cell stage	AB	1.31858
hda-11	ABalaaap	137	1.8375	37	100 cell stage	AB	0.0496622
hil-3	ABalaaap	137	117.45	37	100 cell stage	AB	3.17432
hil-6	ABalaaap	137	1.23	37	100 cell stage	AB	0.0332432
his-11	ABalaaap	137	3.18	37	100 cell stage	AB	0.0859459
[truncated: 121,473 more rows]

## Sheet: Fig. 3_Synthesis and half lives
For ceh-51			t1/2	Syn
			11.68	117.405
			14.6	105.114
A(T)	1423.5		17.52	97.6541
A(O)	36.4		20.44	91.8962
t	22		23.36	88.485
calculated t1/2	23.36		26.28	85.1865
			29.2	82.9839
			32.12	81.3498
			35.04	79.8098
			37.96	79.491
			40.88	76.9483
			43.8	76.8427
			46.72	75.6613
			t1/2	Syn
For elt-7
			21.635	20.9162
			27.0438	18.5421
A(T)	493.3		32.4525	17.0351
A(O)	19		37.8613	15.9976
t	47		43.27	15.2413
calculated t1/2	47.02		48.6788	14.6663
			54.0875	14.2147
			59.4962	13.8508
			64.905	13.5515
			70.3137	13.301
			75.7225	13.0883
			81.1312	12.9054
			86.54	12.7466
For sdz-31
A(T)	778.83		27.045	60.5395
A(O)	47		33.8062	58.0586
t	16		40.5675	56.4347
calculated t1/2	54.09		47.3287	55.2894
			54.09	54.4386
			60.8513	53.7816
			67.6125	53.259
			74.3738	52.8334
			81.135	52.4802
			87.8963	52.1822
			94.6575	51.9276
			101.419	51.7074
			108.18	51.5152
For tbx-37
A(T)	1144.7		8.06	123.345
A(O)	12.2		10.075	108.796
t	19		12.09	99.5943
calculated t1/2	28.63		14.105	93.28
			16.12	88.6902
			18.135	85.2087
			20.15	82.4799
			22.165	80.285
			24.18	78.482
			26.195	76.9751
			28.21	75.6971
			30.225	74.5997
			32.24	73.6474

## Sheet: Fig.3_intron FISH
Cell number	ATS or not	Intron brightness ATS				Exon brightness ATS
		1	2	3		1	2	3	4
15	2,1	0.0232352	0.0164033	0.0129615		0.0264	0.0264	0.0255
14	No
14	No
14	No
15	1,0	0.0114414				0.00768
14	No
14	No
15	3,1	0.0252257	0.0182412	0.0180338		0.0295	0.0244	0.022
14	2,1	0.0607601	0.00564928	0.00523988		0.00919	0.00842	0.00607
14	2,1	0.0127909	0.0124895	0.00936145		0.0197	0.00935	0.00795
14	2,1	0.0127113	0.00700195	0.00522131		0.013	0.00587	0.00495
15	2,2	0.0398547	0.0397537	0.0348266		0.0297	0.023	0.0172	0.013
15	1,0	0.0157629				0.0134
14	2,2	0.00816069	0.00701319	0.00658632		0.0166	0.013	0.0122	0.00638
15	3,1	0.0327088	0.0303666	0.0226022		0.0313	0.0274	0.0254	0.00642
16	1,1	0.0916695	0.0576067			0.0177	0.0152
14	No
15	2,1	0.00672768	0.00636529	0.00628135		0.00722	0.00675	0.00487

## Sheet: Fig.4_Gene Ontology
Analysis Type:	PANTHER Overrepresentation Test (Released 20220202)
Annotation Version and Release Date:	GO Ontology database DOI: 10.5281/zenodo.6399963 Released 2022-03-22
Analyzed List:	High+Medium (Caenorhabditis elegans)
Reference List:	Caenorhabditis elegans (all genes in database)
Test Type:	FISHER
Correction:	FDR
GO biological process complete	Caenorhabditis elegans - REFLIST (19811)	upload_1 (486)	upload_1 (expected)	upload_1 (over/under)	upload_1 (fold Enrichment)	upload_1 (raw P-value)	upload_1 (FDR)		High+Medium_Biological Process
endodermal cell fate commitment (GO:0001711)	18	5	0.44	+	11.32	0.000182	0.0332
endoderm formation (GO:0001706)	18	5	0.44	+	11.32	0.000182	0.0322
endodermal cell differentiation (GO:0035987)	18	5	0.44	+	11.32	0.000182	0.0313
endoderm development (GO:0007492)	25	6	0.61	+	9.78	8.09e-05	0.0193
serine family amino acid biosynthetic process (GO:0009070)	21	5	0.52	+	9.71	0.000335	0.0462
cell fate commitment involved in formation of primary germ layer (GO:0060795)	33	7	0.81	+	8.65	4.06e-05	0.014
formation of primary germ layer (GO:0001704)	38	8	0.93	+	8.58	1.2e-05	0.00495
gastrulation (GO:0007369)	63	13	1.55	+	8.41	2.8e-08	0.000174
cellular amino acid biosynthetic process (GO:0008652)	61	12	1.5	+	8.02	1.52e-07	0.000314
alpha-amino acid biosynthetic process (GO:1901607)	57	11	1.4	+	7.87	5.93e-07	0.000526
alpha-amino acid metabolic process (GO:1901605)	130	16	3.19	+	5.02	4.55e-07	0.000566
carboxylic acid biosynthetic process (GO:0046394)	114	14	2.8	+	5.01	2.43e-06	0.00137
organic acid biosynthetic process (GO:0016053)	115	14	2.82	+	4.96	2.67e-06	0.00138
cell fate specification (GO:0001708)	137	16	3.36	+	4.76	8.6e-07	0.000668
cellular amino acid metabolic process (GO:0006520)	191	20	4.69	+	4.27	1.9e-07	0.000295
cell fate commitment (GO:0045165)	189	18	4.64	+	3.88	2.7e-06	0.00129
embryonic morphogenesis (GO:0048598)	153	13	3.75	+	3.46	0.000188	0.0315
small molecule biosynthetic process (GO:0044283)	179	14	4.39	+	3.19	0.00024	0.0364
embryo development (GO:0009790)	517	34	12.68	+	2.68	5.23e-07	0.000542
carboxylic acid metabolic process (GO:0019752)	404	25	9.91	+	2.52	7.12e-05	0.0192
oxoacid metabolic process (GO:0043436)	405	25	9.94	+	2.52	7.22e-05	0.0187
organic acid metabolic process (GO:0006082)	444	25	10.89	+	2.3	0.000189	0.031
GO molecular function complete	Caenorhabditis elegans - REFLIST (19811)	upload_1 (486)	upload_1 (expected)	upload_1 (over/under)	upload_1 (fold Enrichment)	upload_1 (raw P-value)	upload_1 (FDR)		High+Medium_Molecular Function
mRNA 3'-UTR binding (GO:0003730)	44	7	1.08	+	6.49	0.000201	0.0273
DNA-binding transcription factor activity, RNA polymerase II-specific (GO:0000981)	392	30	9.62	+	3.12	1.27e-07	0.000345
cis-regulatory region sequence-specific DNA binding (GO:0000987)	329	24	8.07	+	2.97	5.02e-06	0.00273
RNA polymerase II cis-regulatory region sequence-specific DNA binding (GO:0000978)	323	23	7.92	+	2.9	1.14e-05	0.00257
RNA polymerase II transcription regulatory region sequence-specific DNA binding (GO:0000977)	405	27	9.94	+	2.72	6.24e-06	0.00188
transcription regulatory region nucleic acid binding (GO:0001067)	427	28	10.48	+	2.67	5.63e-06	0.00255
transcription cis-regulatory region binding (GO:0000976)	427	28	10.48	+	2.67	5.63e-06	0.00219
double-stranded DNA binding (GO:0003690)	476	31	11.68	+	2.65	2.03e-06	0.00138
sequence-specific double-stranded DNA binding (GO:1990837)	440	28	10.79	+	2.59	9.52e-06	0.00235
DNA-binding transcription factor activity (GO:0003700)	634	36	15.55	+	2.31	7.15e-06	0.00194
sequence-specific DNA binding (GO:0043565)	711	36	17.44	+	2.06	7.29e-05	0.0141
GO biological process complete	Caenorhabditis elegans - REFLIST (19811)	upload_1 (1571)	upload_1 (expected)	upload_1 (over/under)	upload_1 (fold Enrichment)	upload_1 (raw P-value)	upload_1 (FDR)		Low_Biological Process
establishment or maintenance of actin cytoskeleton polarity (GO:0030950)	7	5	0.56	+	9.01	0.00109	0.045
establishment or maintenance of cytoskeleton polarity (GO:0030952)	12	7	0.95	+	7.36	0.000261	0.0162
axon extension involved in axon guidance (GO:0048846)	12	7	0.95	+	7.36	0.000261	0.0161
neuron projection extension involved in neuron projection guidance (GO:1902284)	12	7	0.95	+	7.36	0.000261	0.0159
regulation of dorsal/ventral axon guidance (GO:1905815)	11	6	0.87	+	6.88	0.000951	0.041
axon extension (GO:0048675)	19	10	1.51	+	6.64	2.44e-05	0.00223
developmental growth involved in morphogenesis (GO:0060560)	25	12	1.98	+	6.05	7.79e-06	0.000768
neuron projection extension (GO:1990138)	21	10	1.67	+	6	4.72e-05	0.00386
dendrite development (GO:0016358)	18	8	1.43	+	5.6	0.000393	0.0216
regulation of microtubule polymerization or depolymerization (GO:0031110)	24	10	1.9	+	5.25	0.000114	0.00804
dorsal/ventral axon guidance (GO:0033563)	23	9	1.82	+	4.93	0.000363	0.0203
regulation of protein depolymerization (GO:1901879)	26	10	2.06	+	4.85	0.000193	0.0127
central nervous system development (GO:0007417)	21	8	1.67	+	4.8	0.000886	0.0393
cell growth (GO:0016049)	34	12	2.7	+	4.45	8.81e-05	0.00644
developmental cell growth (GO:0048588)	34	12	2.7	+	4.45	8.81e-05	0.00636
regulation of axon guidance (GO:1902667)	37	13	2.93	+	4.43	4.69e-05	0.00388
negative regulation of protein polymerization (GO:0032272)	26	9	2.06	+	4.37	0.000748	0.0352
regulation of protein-containing complex disassembly (GO:0043244)	34	11	2.7	+	4.08	0.000321	0.0186
negative regulation of protein-containing complex assembly (GO:0031333)	28	9	2.22	+	4.05	0.00115	0.0474
negative regulation of supramolecular fiber organization (GO:1902904)	32	10	2.54	+	3.94	0.000745	0.0353
positive regulation of nervous system development (GO:0051962)	39	11	3.09	+	3.56	0.000841	0.0378
positive regulation of cell projection organization (GO:0031346)	40	11	3.17	+	3.47	0.001	0.0429
response to osmotic stress (GO:0006970)	40	11	3.17	+	3.47	0.001	0.0426
axonogenesis (GO:0007409)	133	36	10.55	+	3.41	5.27e-09	1.49e-06
cell morphogenesis involved in differentiation (GO:0000904)	149	40	11.82	+	3.39	9.25e-10	4.79e-07
cell morphogenesis involved in neuron differentiation (GO:0048667)	139	37	11.02	+	3.36	4.74e-09	1.47e-06
regulation of neurogenesis (GO:0050767)	53	14	4.2	+	3.33	0.000307	0.0181
regulation of supramolecular fiber organization (GO:1902903)	76	20	6.03	+	3.32	1.81e-05	0.0017
morphogenesis of an epithelium (GO:0002009)	57	15	4.52	+	3.32	0.000196	0.0128
axon guidance (GO:0007411)	114	30	9.04	+	3.32	1.63e-07	2.6e-05
neuron projection development (GO:0031175)	179	47	14.19	+	3.31	6.06e-11	4.18e-08
neuron projection guidance (GO:0097485)	115	30	9.12	+	3.29	1.91e-07	2.97e-05
axon development (GO:0061564)	150	39	11.89	+	3.28	3.21e-09	1.33e-06
neuron projection morphogenesis (GO:0048812)	150	39	11.89	+	3.28	3.21e-09	1.24e-06
plasma membrane bounded cell projection morphogenesis (GO:0120039)	150	39	11.89	+	3.28	3.21e-09	1.17e-06
positive regulation of developmental growth (GO:0048639)	70	18	5.55	+	3.24	6.04e-05	0.00475
cell projection morphogenesis (GO:0048858)	156	40	12.37	+	3.23	2.83e-09	1.26e-06
regulation of nervous system development (GO:0051960)	67	17	5.31	+	3.2	0.00011	0.00786
cell part morphogenesis (GO:0032990)	160	40	12.69	+	3.15	5.22e-09	1.54e-06
regulation of protein polymerization (GO:0032271)	48	12	3.81	+	3.15	0.00122	0.0485
cell morphogenesis (GO:0000902)	178	43	14.12	+	3.05	3.39e-09	1.17e-06
neuron development (GO:0048666)	203	49	16.1	+	3.04	2.84e-10	1.61e-07
tissue morphogenesis (GO:0048729)	79	19	6.26	+	3.03	8.21e-05	0.00607
epithelium development (GO:0060429)	76	18	6.03	+	2.99	0.000148	0.0102
growth (GO:0040007)	55	13	4.36	+	2.98	0.0012	0.0485
developmental growth (GO:0048589)	55	13	4.36	+	2.98	0.0012	0.0482
regulation of chemotaxis (GO:0050920)	66	15	5.23	+	2.87	0.00074	0.0354
generation of neurons (GO:0048699)	265	60	21.01	+	2.86	4.13e-11	4.28e-08
regulation of neuron projection development (GO:0010975)	71	16	5.63	+	2.84	0.000542	0.028
nematode male tail tip morphogenesis (GO:0045138)	71	16	5.63	+	2.84	0.000542	0.0278
neurogenesis (GO:0022008)	269	60	21.33	+	2.81	5.63e-11	4.37e-08
cell junction organization (GO:0034330)	72	16	5.71	+	2.8	0.000618	0.0309
cellular component morphogenesis (GO:0032989)	194	43	15.38	+	2.8	4.21e-08	9.01e-06
neuron differentiation (GO:0030182)	240	53	19.03	+	2.78	1.01e-09	4.81e-07
nervous system development (GO:0007399)	339	72	26.88	+	2.68	4.53e-12	7.03e-09
positive regulation of growth (GO:0045927)	91	19	7.22	+	2.63	0.000615	0.0311
regulation of cytoskeleton organization (GO:0051493)	120	25	9.52	+	2.63	6.85e-05	0.00519
tissue development (GO:0009888)	169	35	13.4	+	2.61	2.3e-06	0.000274
regulation of plasma membrane bounded cell projection organization (GO:0120035)	87	18	6.9	+	2.61	0.000933	0.0405
cell adhesion (GO:0007155)	97	20	7.69	+	2.6	0.000453	0.024
positive regulation of locomotion (GO:0040017)	133	27	10.55	+	2.56	4.52e-05	0.0039
actin cytoskeleton organization (GO:0030036)	164	33	13.01	+	2.54	1.16e-05	0.00113
chemotaxis (GO:0006935)	176	35	13.96	+	2.51	6.37e-06	0.000648
regulation of anatomical structure size (GO:0090066)	116	23	9.2	+	2.5	0.000221	0.0143
actin filament-based process (GO:0030029)	168	33	13.32	+	2.48	1.43e-05	0.00137
plasma membrane bounded cell projection organization (GO:0120036)	271	53	21.49	+	2.47	3.6e-08	7.98e-06
cell projection organization (GO:0030030)	283	54	22.44	+	2.41	6.65e-08	1.22e-05
taxis (GO:0042330)	185	35	14.67	+	2.39	2.02e-05	0.00187
cell migration (GO:0016477)	113	21	8.96	+	2.34	0.00118	0.0479
regulation of response to external stimulus (GO:0032101)	125	23	9.91	+	2.32	0.000654	0.032
regulation of protein localization (GO:0032880)	138	25	10.94	+	2.28	0.000411	0.0224
regulation of cellular component movement (GO:0051270)	138	25	10.94	+	2.28	0.000411	0.0222
regulation of cell differentiation (GO:0045595)	166	30	13.16	+	2.28	0.000143	0.00997
system development (GO:0048731)	545	98	43.22	+	2.27	5.38e-12	6.69e-09
regulation of developmental growth (GO:0048638)	145	26	11.5	+	2.26	0.000347	0.0196
positive regulation of cellular component organization (GO:0051130)	170	30	13.48	+	2.23	0.000178	0.012
regulation of cellular component biogenesis (GO:0044087)	145	25	11.5	+	2.17	0.000914	0.04
animal organ morphogenesis (GO:0009887)	152	26	12.05	+	2.16	0.000734	0.0353
movement of cell or subcellular component (GO:0006928)	293	50	23.23	+	2.15	3.12e-06	0.000346
regulation of anatomical structure morphogenesis (GO:0022603)	147	25	11.66	+	2.14	0.00101	0.0428
embryonic morphogenesis (GO:0048598)	153	26	12.13	+	2.14	0.000779	0.0364
anatomical structure morphogenesis (GO:0009653)	566	96	44.88	+	2.14	1.1e-10	6.82e-08
regulation of locomotion (GO:0040012)	290	49	23	+	2.13	4.81e-06	0.000507
negative regulation of RNA metabolic process (GO:0051253)	169	28	13.4	+	2.09	0.000802	0.0369
locomotion (GO:0040011)	362	58	28.71	+	2.02	4.23e-06	0.000453
GO molecular function complete	Caenorhabditis elegans - REFLIST (19811)	upload_1 (1571)	upload_1 (expected)	upload_1 (over/under)	upload_1 (fold Enrichment)	upload_1 (raw P-value)	upload_1 (FDR)		Low_Molecular function
SMAD binding (GO:0046332)	10	6	0.79	+	7.57	0.000656	0.0482
cell adhesion molecule binding (GO:0050839)	33	11	2.62	+	4.2	0.000259	0.0271
phosphatidylinositol binding (GO:0035091)	67	18	5.31	+	3.39	3.72e-05	0.00777
actin binding (GO:0003779)	124	30	9.83	+	3.05	7.48e-07	0.00029
phospholipid binding (GO:0005543)	105	24	8.33	+	2.88	2.08e-05	0.00514
actin filament binding (GO:0051015)	81	18	6.42	+	2.8	0.00029	0.0263
microtubule binding (GO:0008017)	85	18	6.74	+	2.67	0.000479	0.0383
cytoskeletal protein binding (GO:0008092)	257	52	20.38	+	2.55	1.69e-08	9.17e-06
protein serine kinase activity (GO:0106310)	146	29	11.58	+	2.5	3.17e-05	0.00719
nucleoside-triphosphatase regulator activity (GO:0060589)	144	27	11.42	+	2.36	0.00016	0.0189
GTPase regulator activity (GO:0030695)	144	27	11.42	+	2.36	0.00016	0.0181
lipid binding (GO:0008289)	192	33	15.23	+	2.17	0.000146	0.018
protein serine/threonine/tyrosine kinase activity (GO:0004712)	204	35	16.18	+	2.16	8.57e-05	0.0117

## Sheet: Fig.4_Phenotypes
High+Medium_phenotype observed
High or medium gene	Sequence Name	RNAi Phenotype Observed	Allele Phenotype Observed
aakb-1	F55F3.1	age associated fluorescence increased, paraquat hypersensitive, shortened life span	N.A.
acp-2	F14E5.4	N.A.	plate tap habituation variant
acs-22	D1009.1	N.A.	chemical hypersensitive, cuticle integrity variant, cuticle morphology variant, intestinal integrity reduced, lipid composition variant
acs-3	T08B1.6	embryonic lethal, pronuclear nuclear appearance defective early emb	drug hypersensitive, fat associated bodies increased, organism osmotic stress response variant, organism oxidative stress response hypersensitive, pathogen adherence defect, pathogen susceptibility increased
AH10.2	AH10.2	N.A.	N.A.
alh-12	Y69F12A.2	N.A.	N.A.
alh-13	T22H6.2	pattern of transgene expression variant, receptor mediated endocytosis defective, slow growth, transgene expression increased	N.A.
asm-1	B0252.2	N.A.	N.A.
B0238.1	B0238.1	dauer lifespan extended	N.A.
B0252.3	B0252.3	N.A.	N.A.
B0310.1	B0310.1	fat content reduced	N.A.
B0563.1	B0563.1	N.A.	N.A.
B0563.8	B0563.8	N.A.	N.A.
bath-31	F12E12.4	N.A.	N.A.
bath-33	C08E3.3	N.A.	N.A.
bath-8	Y49F6C.1	N.A.	N.A.
bath-9	Y49F6C.3	N.A.	N.A.
bcat-1	K02A4.1	amino acid metabolism variant, embryonic lethal, extended life span, larval lethal	N.A.
bmk-1	F23B12.8	antibody staining reduced, apoptosis increased, apoptosis variant, early embryonic lethal, spindle elongation integrity defective early emb	mitotic spindle defective early emb
btb-10	K02E7.9	N.A.	N.A.
btb-11	M01D1.3	N.A.	N.A.
btb-12	ZC204.3	N.A.	N.A.
btb-13	ZC204.11	N.A.	N.A.
btb-8	F45C12.6	N.A.	N.A.
C03B1.13	C03B1.13	N.A.	N.A.
C03H5.7	C03H5.7	N.A.	N.A.
C05D12.4	C05D12.4	N.A.	N.A.
C05D12.5	C05D12.5	N.A.	N.A.
C05G5.5	C05G5.5	N.A.	N.A.
C06C3.7	C06C3.7	N.A.	N.A.
dcar-1	C06H5.7	no induction of antimicrobial peptide expression after infection, transgene expression reduced	chemosensory behavior variant, increased susceptibility to fungal infection, pathogen induced antimicrobial gene expression variant, response to injury variant
C08F1.10	C08F1.10	N.A.	N.A.
C08F1.6	C08F1.6	N.A.	N.A.
C08F1.8	C08F1.8	N.A.	N.A.
C09G1.3	C09G1.3	N.A.	N.A.
C10C5.3	C10C5.3	N.A.	N.A.
C10C5.4	C10C5.4	dauer constitutive	N.A.
C10C5.5	C10C5.5	transgene expression reduced	N.A.
kynu-1	C15H9.7	fat content reduced	intestinal fluorescence decreased, metabolite content increased
C17D12.8	C17D12.8	N.A.	N.A.
C17E4.2	C17E4.2	N.A.	N.A.
cysl-1	C17G1.7	body wall muscle myosin organization defective, mitochondria alignment variant, protein expression reduced	hydrogen sulfide hypersensitive
C24H11.10	C24H11.10	N.A.	N.A.
C24H12.1	C24H12.1	N.A.	N.A.
C24H12.11	C24H12.11	N.A.	N.A.
C26F1.1	C26F1.1	N.A.	N.A.
C27C7.7	C27C7.7	N.A.	N.A.
C28G1.4	C28G1.4	N.A.	N.A.
C29F7.2	C29F7.2	cadmium hypersensitive, slow growth	N.A.
gadr-2	C33A12.12	N.A.	N.A.
C33E10.1	C33E10.1	N.A.	N.A.
C33E10.3	C33E10.3	N.A.	N.A.
C33G3.4	C33G3.4	N.A.	lethal, sterile
C34H4.5	C34H4.5	N.A.	N.A.
C35B1.5	C35B1.5	N.A.	N.A.
C35D6.3	C35D6.3	N.A.	N.A.
C35D6.4	C35D6.4	N.A.	N.A.
C35E7.11	C35E7.11	N.A.	N.A.
C35E7.3	C35E7.3	N.A.	N.A.
C36A4.10	C36A4.10	N.A.	N.A.
C36A4.14	C36A4.14	N.A.	N.A.
C38D9.8	C38D9.8	N.A.	N.A.
mir-8199	C40A11.10	N.A.	N.A.
C40A11.7	C40A11.7	N.A.	N.A.
C43D7.10	C43D7.10	N.A.	N.A.
C43D7.11	C43D7.11	N.A.	N.A.
C45G7.4	C45G7.4	protein aggregation variant, transgene subcellular localization variant	N.A.
C46H11.2	C46H11.2	fat content reduced, lysosome-related organelle morphology variant, RAB-11 recycling endosome localization variant, transgene subcellular localization variant	N.A.
C47D12.4	C47D12.4	N.A.	N.A.
C48D1.1	C48D1.1	N.A.	apoptosis fails to occur
C50F2.1	C50F2.1	N.A.	N.A.
C53H9.2	C53H9.2	avoids bacterial lawn, cytoplasmic processing body variant, embryonic lethal, larval arrest, maternal sterile, nuclear position defective early emb, pattern of transgene expression variant, protruding vulva, RAB-11 recycling endosome morphology variant, receptor mediated endocytosis defective, slow growth, sterile, transgene expression reduced, transgene subcellular localization variant	lethal
ccch-2	F38C2.5	embryonic lethal, transgene expression reduced	N.A.
ceh-13	R13A5.5	axon fasciculation variant, axon guidance variant, axon midline crossing variant, cord commissures fail to reach target, dendrite development variant, dumpy, embryonic lethal, larval arrest, locomotion variant, organism morphology variant, sister cell division timing asynchrony reduced, small, transgene expression increased, ventral cord patterning variant	autophagy variant, backward locomotion variant, body elongation defective, cell adhesion variant, cell fate specification variant, embryonic development variant, late paralysis arrested elongation two fold, lethal, organism morphology variable
ceh-51	Y80D3A.3	sick	body muscle displaced, body wall muscle development variant, coelomocyte development variant, L1 arrest, lethal, metacorpus morphology defective, pharyngeal muscle morphology variant, pharynx disorganized, pharynx unattached, sterile, terminal bulb morphology variant
ckc-1	T27A10.3	reduced brood size	N.A.
clec-196	F26D10.12	N.A.	N.A.
crn-6	K04H4.6	apoptosis variant, reduced brood size	N.A.
cth-1	F22B8.6	N.A.	N.A.
cth-2	ZK1127.10	ectopic expression transgene, germline transgene silencing variant, larval lethal, multivulva, RNAi resistant, somatic transgene silencing variant, transgene expression increased	organism development variant, response to molybdenum cofactor depletion abnormal
D1005.t1	D1005.t1	N.A.	N.A.
D1054.17	D1054.17	embryonic lethal, sterile progeny, transgene expression increased, variable cell division timing	lethal, protruding vulva
dct-13	Y116A8C.17	N.A.	N.A.
dod-6	T20G5.7	life span phenotype	N.A.
dpy-14	H27M09.4	embryonic lethal, larval lethal, small	dumpy, larval body morphology variant, lethal, physiology phenotype
dpy-17	F54D8.1	dumpy, larval arrest, protruding vulva, roller	alae morphology variant, annulae morphology variant, dumpy, enzyme activity reduced, larval body morphology variant, neuronal outgrowth variant, pattern of transgene expression variant, physiology phenotype
drr-1	F45H10.4	extended life span, mitochondrial membrane potential reduced	N.A.
dsl-1	W09G12.4	cell fate transformation, tumorous germline, vulva cell fate specification variant	hypersensitive to laser ablation
dsl-2	W09G12.1	tumorous germline	N.A.
dve-1	ZK1193.5	avoids bacterial lawn, Bacillus thuringiensis toxin hypersensitive, clear, foraging behavior variant, growth variant, hypoxia response variant, larval arrest, larval lethal, late larval arrest, lethal, mitochondria morphology variant, mRNA levels reduced, multivulva, paraquat hypersensitive, pathogen induced gene expression variant, pore forming toxin hypersensitive, shortened life span, slow gro…	embryonic arrest, lethal, mitochondrial content decreased, sterile, transgene expression reduced
poml-3	E01A2.10	N.A.	N.A.
E01A2.8	E01A2.8	N.A.	N.A.
E01G4.5	E01G4.5	N.A.	N.A.
E01G4.7	E01G4.7	N.A.	N.A.
EEED8.12	EEED8.12	N.A.	N.A.
EEED8.2	EEED8.2	fat content increased	N.A.
EEED8.4	EEED8.4	N.A.	N.A.
elo-9	Y53F4B.2	N.A.	N.A.
elt-7	C18G1.2	N.A.	N.A.
end-1	F58E10.2	E lineage variant, embryonic lethal, fungal resistance increased, intestinal development variant, larval arrest, lethal, locomotion variant, paralyzed, pathogen resistance increased, protruding vulva, reduced brood size, sterile, transgene expression variant	aldicarb resistant, constipated, lethal, mitochondria localization variant, neuron degeneration enhanced, neuron morphology variant, sterile
end-3	F58E10.5	E lineage variant, intestinal development variant, transgene expression reduced, transgene expression variant	embryonic lethal, gastrulation variant, gene expression variant
epg-2	Y39G10AR.10	embryonic lethal, growth variant, larval lethal, mitotic spindle defective early emb, pattern of transgene expression variant, receptor mediated endocytosis defective, spindle assembly defective early emb, spindle elongation integrity defective early emb	germ cell cytoplasmic morphology variant, protein degradation variant
exc-9	F20D12.5	excretory canal morphology variant, tail morphology variant	N.A.
F08H9.3	F08H9.3	organism pathogen response variant, pathogen susceptibility increased, thermotolerance reduced	organism hypersensitive desiccation
F09C8.2	F09C8.2	protein aggregation variant	N.A.
F09F7.6	F09F7.6	N.A.	N.A.
F10D2.8	F10D2.8	N.A.	N.A.
F10D7.3	F10D7.3	N.A.	N.A.
F10E7.1	F10E7.1	N.A.	N.A.
F13E9.13	F13E9.13	dauer lifespan extended	N.A.
F13H8.11	F13H8.11	N.A.	N.A.
F14B6.3	F14B6.3	N.A.	N.A.
F14H12.6	F14H12.6	N.A.	N.A.
snx-17	F17H10.3	accumulated germline cell corpses	N.A.
F18E3.11	F18E3.11	N.A.	N.A.
F18E3.13	F18E3.13	N.A.	N.A.
F19B10.1	F19B10.1	N.A.	N.A.
F19F10.1	F19F10.1	dauer lifespan extended	N.A.
ets-7	F19F10.5	N.A.	N.A.
F21D9.5	F21D9.5	N.A.	N.A.
F21D9.6	F21D9.6	N.A.	N.A.
F22B7.9	F22B7.9	N.A.	N.A.
F22B8.7	F22B8.7	N.A.	N.A.
F22E5.20	F22E5.20	N.A.	N.A.
F22G12.3	F22G12.3	accumulated germline cell corpses, apoptosis variant, germ cell compartment expansion variant, germ cell compartment morphology variant, germ cell compartment size variant, germline nuclear positioning variant, maternal sterile, oogenesis variant, rachis morphology variant, sterile	N.A.
F23D12.4	F23D12.4	N.A.	N.A.
slc-17.8	F25G6.7	N.A.	N.A.
F25H5.10	F25H5.10	N.A.	N.A.
F26F4.8	F26F4.8	N.A.	N.A.
aptf-4	F28C6.1	embryonic lethal, male tail morphology variant	N.A.
F28H6.8	F28H6.8	N.A.	N.A.
selt-1.2	F28H7.4	N.A.	N.A.
F29G9.7	F29G9.7	N.A.	N.A.
F30H5.4	F30H5.4	N.A.	N.A.
F34D6.1	F34D6.1	N.A.	N.A.
F35E2.8	F35E2.8	transgene expression increased	N.A.
F36A2.3	F36A2.3	egg laying variant, locomotion variant	N.A.
F37C4.6	F37C4.6	N.A.	N.A.
F37D6.4	F37D6.4	N.A.	N.A.
F37H8.5	F37H8.5	N.A.	N.A.
F38C2.7	F38C2.7	N.A.	N.A.
F38E9.5	F38E9.5	N.A.	N.A.
F39F10.4	F39F10.4	transgene expression increased	N.A.
F40G9.12	F40G9.12	N.A.	N.A.
F40G9.14	F40G9.14	N.A.	N.A.
F40G9.18	F40G9.18	N.A.	N.A.
F40G9.20	F40G9.20	N.A.	N.A.
F40G9.9	F40G9.9	N.A.	N.A.
F43G6.5	F43G6.5	N.A.	N.A.
F44F1.4	F44F1.4	N.A.	N.A.
F44F1.5	F44F1.5	N.A.	N.A.
F45D3.1	F45D3.1	N.A.	N.A.
F46C3.7	F46C3.7	N.A.	N.A.
F46E10.2	F46E10.2	N.A.	N.A.
F48E3.6	F48E3.6	N.A.	N.A.
F52H3.5	F52H3.5	organism osmotic stress response variant, transgene expression increased	N.A.
F53A10.2	F53A10.2	N.A.	N.A.
F53H8.3	F53H8.3	N.A.	N.A.
F55C5.10	F55C5.10	N.A.	N.A.
F55C9.14	F55C9.14	N.A.	N.A.
dot-1.4	F55G7.2	N.A.	N.A.
F56A8.8	F56A8.8	N.A.	N.A.
F56F4.8	F56F4.8	N.A.	N.A.
F57B1.5	F57B1.5	N.A.	N.A.
F57G9.3	F57G9.3	N.A.	N.A.
F58E6.6	F58E6.6	N.A.	N.A.
hrg-3	F58E6.7	N.A.	N.A.
F58E6.8	F58E6.8	dauer lifespan extended	N.A.
dgat-2	F59A1.10	N.A.	N.A.
F59C12.4	F59C12.4	N.A.	N.A.
F59C6.10	F59C6.10	N.A.	N.A.
faah-1	B0218.1	N.A.	axon regeneration defective
fbxa-104	T06E6.13	N.A.	N.A.
fbxa-115	Y113G7B.3	N.A.	N.A.
fbxa-172	C38D9.6	N.A.	N.A.
fbxa-46	F52D2.8	N.A.	N.A.
fbxb-1	T26H2.1	N.A.	N.A.
fbxb-10	T08E11.6	N.A.	N.A.
fbxb-103	F53C3.2	N.A.	N.A.
fbxb-104	Y49F6B.7	N.A.	N.A.
fbxb-105	F08D12.8	dauer lifespan extended	N.A.
fbxb-106	F29A7.1	N.A.	N.A.
fbxb-108	F08D12.6	N.A.	N.A.
fbxb-11	F45C12.5	N.A.	N.A.
fbxb-111	F08D12.11	N.A.	N.A.
fbxb-117	F55C9.1	N.A.	N.A.
fbxb-118	W06A11.3	N.A.	N.A.
fbxb-119	B0462.3	embryonic lethal, transgene expression reduced	N.A.
fbxb-12	F36H5.11	N.A.	N.A.
fbxb-13	C08F1.3	N.A.	N.A.
fbxb-15	ZC204.7	N.A.	N.A.
fbxb-16	ZC204.10	N.A.	N.A.
fbxb-17	F58E1.5	N.A.	N.A.
fbxb-18	F58E1.8	N.A.	N.A.
fbxb-19	F58E1.9	N.A.	N.A.
fbxb-2	T26H2.3	N.A.	N.A.
fbxb-20	ZC204.9	N.A.	N.A.
fbxb-21	ZC204.8	N.A.	N.A.
fbxb-22	Y56A3A.10	extended life span, thermotolerance increased	N.A.
fbxb-24	Y56A3A.15	N.A.	N.A.
fbxb-25	F58E1.2	N.A.	N.A.
fbxb-26	F58E1.3	dauer lifespan extended	N.A.
fbxb-27	ZC204.16	N.A.	N.A.
fbxb-3	F38H4.2	cell fate transformation, protein degradation variant	N.A.
fbxb-30	F45D11.13	N.A.	N.A.
fbxb-31	M151.5	N.A.	N.A.
fbxb-32	M151.6	N.A.	N.A.
fbxb-33	M151.8	N.A.	N.A.
fbxb-35	F07E5.2	N.A.	N.A.
fbxb-37	T16A1.8	N.A.	N.A.
fbxb-40	M01D1.9	N.A.	N.A.
fbxb-41	M01D1.8	embryonic lethal, larval arrest, no induction of antimicrobial peptide expression after infection, protruding vulva, sick, sluggish, small, sterile, transgene expression reduced	N.A.
fbxb-42	Y51H7BR.1	N.A.	N.A.
fbxb-43	Y51H7BR.2	N.A.	N.A.
fbxb-44	K05F6.5	N.A.	N.A.
fbxb-45	M01D1.10	N.A.	N.A.
fbxb-46	K05F6.9	N.A.	N.A.
fbxb-47	F58E1.14	N.A.	N.A.
fbxb-48	F45C12.13	N.A.	N.A.
fbxb-49	K05F6.1	N.A.	N.A.
fbxb-50	K05F6.2	protein aggregation variant	N.A.
fbxb-51	K05F6.3	N.A.	N.A.
fbxb-53	F36H5.5	N.A.	N.A.
fbxb-54	K05F6.7	protein aggregation variant	N.A.
fbxb-57	F55C9.4	N.A.	N.A.
fbxb-59	Y113G7B.8	N.A.	N.A.
fbxb-60	F55C9.7	N.A.	N.A.
fbxb-61	F55C9.10	N.A.	N.A.
fbxb-62	F55C9.8	N.A.	N.A.
fbxb-63	F55C9.13	N.A.	N.A.
fbxb-65	C43D7.2	N.A.	N.A.
fbxb-66	Y40B1B.3	N.A.	N.A.
fbxb-67	F49B2.2	N.A.	N.A.
fbxb-68	F09C3.3	N.A.	N.A.
fbxb-71	F40F4.1	N.A.	N.A.
fbxb-72	H24O09.2	maternal sterile, nuclear appearance variant, oocyte number decreased	N.A.
fbxb-74	R08C7.9	N.A.	N.A.
fbxb-75	R08C7.13	N.A.	N.A.
fbxb-78	E04A4.1	N.A.	N.A.
fbxb-80	E04A4.2	N.A.	N.A.
fbxb-81	T17A3.3	N.A.	N.A.
fbxb-82	T17A3.4	N.A.	N.A.
fbxb-83	T17A3.6	N.A.	N.A.
fbxb-84	T17A3.7	N.A.	N.A.
fbxb-85	R17.1	N.A.	N.A.
fbxb-86	T27E9.8	N.A.	N.A.
fbxb-87	C44B9.6	N.A.	N.A.
fbxb-90	F12E12.10	N.A.	N.A.
fbxb-91	F12E12.8	N.A.	N.A.
fbxb-92	F12E12.9	N.A.	N.A.
fbxb-93	Y63D3A.9	axon fasciculation variant, axon midline crossing variant, cord commissures fail to reach target, ventral cord patterning variant	N.A.
fbxb-94	Y63D3A.11	N.A.	N.A.
fbxb-95	C52E2.1	N.A.	N.A.
fbxb-96	C52E2.7	N.A.	N.A.
fbxb-97	C52E2.6	N.A.	N.A.
fbxc-14	C32B5.5	N.A.	N.A.
fbxc-18	C32B5.14	N.A.	N.A.
fbxc-21	F58E1.11	N.A.	N.A.
fbxc-22	F58E1.10	N.A.	N.A.
fbxc-28	R07C3.6	dauer lifespan extended	N.A.
fbxc-31	R07C3.9	N.A.	N.A.
fbxc-37	F31A9.4	N.A.	N.A.
fbxc-51	Y46B2A.1	N.A.	N.A.
fbxc-54	F23F1.3	N.A.	N.A.
fkh-4	C29F7.5	N.A.	N.A.
fkh-5	F26A1.2	organism development variant	N.A.
fmo-5	H24K24.5	axon guidance variant, ectopic axon outgrowth	axon development variant, axon guidance variant, ectopic axon outgrowth, neuronal outgrowth variant
ftn-2	D1037.3	drug response variant, organism development variant	reduced brood size
gana-1	R07B7.11	enzyme activity variant	N.A.
gln-3	Y105C5B.28	N.A.	N.A.
gpa-1	T19C4.6	N.A.	amplitude of sinusoidal movement increased, backing decreased, backward point velocity increased, body posture amplitude variant, fat, forward locomotion increased, frequency of body bend variant, head bend angle increased, nose movement increased, roaming increased, tail bend angle decreased
gst-30	ZK546.11	N.A.	N.A.
gst-42	D1053.1	N.A.	N.A.
H04D03.4	H04D03.4	N.A.	N.A.
H37A05.4	H37A05.4	N.A.	N.A.
ham-1	F53B2.6	sister cell division timing asynchrony reduced, transgene expression reduced	antibody staining reduced, asymmetric cell division variant, cell fate transformation, dopaminergic fate atypical, dye filling defect, egg laying defective, egg laying variant, HSN migration variant, lineage variant, neuron development variant, neuronal cell fate specification variant, phasmid neuron morphology variant, Q lineage variant
her-1	ZK287.8	N.A.	bag of worms, cell death sexually dimorphic increased, cell death sexually dimorphic variant, egg laying imipramine resistant, egg laying serotonin resistant, egg laying variant, embryonic lethal, high incidence male progeny, male sexual development variant, masculinized, neuron cell body absent misplaced, sexually dimorphic development variant, transformer
hex-5	Y70D2A.2	N.A.	N.A.
hgo-1	W06D4.1	body wall muscle myosin organization defective, body wall muscle sarcomere morphology variant, mitochondria alignment variant, organism osmotic stress response variant, protein expression reduced	N.A.
hil-3	F22F1.1	peptide uptake by intestinal cell decreased	N.A.
him-19	Y95B8A.11	N.A.	embryonic lethal, high incidence male progeny, meiosis variant
his-1	T10C6.14	dauer lifespan extended, embryonic lethal, larval arrest, larval lethal, lysosome-related organelle morphology variant, protruding vulva, RAB-11 recycling endosome localization variant, RAB-11 recycling endosome morphology variant, sister chromatid segregation defective early emb, slow growth, sterile, transgene subcellular localization variant	N.A.
his-24	M163.3	apoptosis increased, embryonic lethal, germ cell development variant, germline proliferation variant, germline transgene silencing variant, sterile	N.A.
his-3	T10C6.12	avoids bacterial lawn, dauer lifespan extended, embryonic lethal, extended life span, growth variant, larval arrest, larval lethal, locomotion variant, no induction of antimicrobial peptide expression after infection, RAB-11 recycling endosome localization variant, RAB-11 recycling endosome morphology variant, sister chromatid segregation defective early emb, slow growth, sterile, thin, transgene…	N.A.
his-31	F17E9.12	cell secretion variant, embryonic lethal, growth variant, intestinal degeneration, larval lethal, locomotion variant, no induction of antimicrobial peptide expression after infection, organism morphology variant, pattern of transgene expression variant, receptor mediated endocytosis defective, sister chromatid segregation defective early emb, slow growth	N.A.
his-4	T10C6.11	avoids bacterial lawn, dauer lifespan extended, embryonic lethal, larval arrest, larval lethal, locomotion variant, lysosome-related organelle morphology variant, no induction of antimicrobial peptide expression after infection, protein aggregation variant, RAB-11 recycling endosome localization variant, RAB-11 recycling endosome morphology variant, sister chromatid segregation defective early em…	N.A.
hlh-1	B0304.1	body wall muscle development variant, dumpy, embryonic lethal, excess coelomocytes, larval lethal, locomotion variant, lumpy, M lineage variant, organism morphology variant, reduced brood size, sex muscle development variant, slow growth, sterile	body wall muscle development variant, dumpy, embryonic arrest, embryonic lethal, lethal, locomotion variant, paralyzed arrested elongation two fold, sterile
hlh-25	C17C3.7	ectopic expression transgene, embryonic lethal	N.A.
hlh-26	C17C3.8	ectopic expression transgene, transgene expression increased	N.A.
hlh-27	C17C3.10	ectopic expression transgene, embryonic lethal	N.A.
hmg-11	T05A7.4	transgene expression reduced	N.A.
hpr-9	Y39A1A.23	level of protein expression variant, protein subcellular localization variant	N.A.
hsp-16.41	Y46H3A.2	cadmium hypersensitive, slow growth	isothermal tracking behavior variant
ins-35	K02E2.4	dauer formation variant, pheromone induced dauer formation enhanced	amplitude of sinusoidal movement variant, backing increased, body posture wavelength decreased, extended life span, head bend angle variant, nose movement variant, path curvature variant, pheromone induced dauer formation enhanced, tail bend angle increased, tail movement variant, thin, turning frequency variant
ins-37	F08G2.6	N.A.	N.A.
K02B7.3	K02B7.3	N.A.	N.A.
K02E10.1	K02E10.1	N.A.	N.A.
K02E2.11	K02E2.11	N.A.	N.A.
K02E7.12	K02E7.12	N.A.	N.A.
K03A11.1	K03A11.1	N.A.	N.A.
lect-2	K05F1.5	body wall muscle myosin organization defective	dendrite development variant
K05F6.12	K05F6.12	N.A.	N.A.
K05F6.4	K05F6.4	N.A.	N.A.
tos-1	K07B1.6	larval arrest	alternative splicing defective
K08F11.7	K08F11.7	N.A.	N.A.
K08H2.2	K08H2.2	N.A.	N.A.
K10C9.3	K10C9.3	N.A.	embryonic lethal, larval arrest
K10C9.9	K10C9.9	N.A.	N.A.
K10D6.4	K10D6.4	N.A.	N.A.
cysl-2	K10H10.2	oxygen response variant	N.A.
K12H6.7	K12H6.7	N.A.	N.A.
kin-14	F22D6.1	small	N.A.
kin-33	DC2.7	N.A.	N.A.
kin-34	R02C2.2	N.A.	N.A.
M02D8.3	M02D8.3	N.A.	N.A.
M153.1	M153.1	N.A.	N.A.
M163.19	M163.19	N.A.	N.A.
maoc-1	E04F6.3	extended life span, fat content increased, larval arrest, mitochondrial membrane potential reduced, pathogen susceptibility increased	ascaroside biosynthesis variant, fat associated bodies increased, larval arrest, lipid composition variant
med-1	T24D3.1	cell differentiation variant, cell division precocious, cell migration failure, ectopic expression transgene, late embryonic arrest, muscle missing, no Intestine, no pharynx, no posterior pharynx, transgene expression undetectable, transgene expression undetectable cell specific	N.A.
med-2	K04C2.6	cell differentiation variant, cell division precocious, cell migration failure, ectopic expression transgene, late embryonic arrest, muscle missing, no Intestine, no pharynx, no posterior pharynx, transgene expression undetectable, transgene expression undetectable cell specific	N.A.
mir-260	F39E9.13	N.A.	N.A.
nab-1	C43E11.6	aldicarb resistant	synaptic remodeling variant
ngn-1	Y69A2AR.29	fungal resistance increased, neuronal cell fate specification variant, pathogen resistance increased	coiler, locomotion variant, sluggish
nhr-228	T27B7.6	N.A.	N.A.
nhr-232	Y22F5A.1	N.A.	N.A.
nhr-57	T05B4.2	male tail morphology variant, oxygen response variant, pore forming toxin hypersensitive	N.A.
nit-1	ZK1058.6	N.A.	lethal, sterile
nlp-11	ZK1320.10	fat content increased	N.A.
nlp-31	B0213.6	N.A.	N.A.
odc-1	K11C4.4	N.A.	enzyme activity reduced, morphology phenotype, reduced brood size
pes-10	Y46G5A.27	N.A.	N.A.
pgp-2	C34G6.4	fat content reduced, gut granule biogenesis reduced, gut granule morphology variant, lysosome-related organelle localization variant, lysosome-related organelle morphology variant, persistence of paternal mitochondria	endogenous zinc levels reduced, hypersensitive to zinc deficiency, iron homeostasis variant, zinc toxicity hypersensitive
pgp-4	F42E11.1	N.A.	N.A.
pnk-4	C42D8.3	N.A.	N.A.
ppt-1	F44C4.5	life span phenotype	body length variant, frequency body bend reduced, life span phenotype, thrashing increased
pqn-10	C09E7.2	N.A.	N.A.
prx-12	F08B12.2	clear, embryonic lethal, foraging behavior variant, L1 arrest, larval arrest, peroxisome morphology variant, slow growth	N.A.
prx-2	ZK809.7	aldicarb resistant, Bacillus thuringiensis toxin hypersensitive, pore forming toxin hypersensitive, reduced brood size, slow growth, small	N.A.
prx-3	C15H9.8	early larval arrest, foraging behavior variant, general pace of development defective early emb, slow growth	lethal, sterile
prx-5	C34C6.6	clear, embryonic lethal, extended life span, fat content increased, fat content reduced, foraging behavior variant, L1 arrest, larval arrest, organism development variant, paraquat resistant, peroxisome physiology variant, postembryonic development variant, protein subcellular localization variant, reduced brood size, reduced levels of reactive oxygen species, slow growth, transgene expression re…	larval arrest, lethal, sterile
psa-3	F39D8.2	fat content reduced	phasmid socket absent
R01B10.2	R01B10.2	N.A.	N.A.
R02C2.1	R02C2.1	aldicarb resistant	N.A.
R02C2.6	R02C2.6	N.A.	N.A.
mocs-1	R03A10.3	cellular oxidative stress response variant	cellular oxidative stress response variant, synapse density variant
R03H10.1	R03H10.1	N.A.	N.A.
R06C1.4	R06C1.4	N.A.	N.A.
R11.4	R11.4	N.A.	N.A.
rbr-2	ZK593.4	embryonic lethal, embryonic morphology variant, extended life span, histone methylation variant, male tail morphology variant, multivulva, organism development variant, shortened life span, tail morphology variant	histone methylation variant, multivulva, shortened life span, vulva development variant, vulvaless
ref-2
sams-2	Y105C5B.12	N.A.	N.A.
sav-1	T10H10.3	N.A.	N.A.
sdz-1	B0303.8	N.A.	lethal, sterile
sdz-10	F08D12.9	N.A.	N.A.
sdz-11	F12E12.7	N.A.	N.A.
sdz-12	F12E12.5	N.A.	N.A.
sdz-13	F13E9.6	N.A.	N.A.
sdz-14	F14B6.1	N.A.	N.A.
sdz-15	F23F12.4	N.A.	N.A.
sdz-16	F31E9.4	N.A.	N.A.
sdz-18	F45C12.11	dauer lifespan extended	N.A.
sdz-2
sdz-20	F53A2.2	transgene expression increased	N.A.
sdz-21	F54E7.5	N.A.	N.A.
sdz-23	F58G4.4	organism development variant	N.A.
sdz-26	R06A4.6	N.A.	N.A.
sdz-27	R07H5.4	engulfment variant	N.A.
sdz-28	R52.1	embryonic lethal, reduced brood size, sick, thermotolerance increased	gastrulation variant
sdz-29	R52.10	N.A.	N.A.
sdz-30	T04D3.2	dumpy, embryonic lethal, exploded through vulva, fat content reduced, larval arrest, lethal, locomotion variant, protruding vulva, slow growth, sterile progeny	N.A.
sdz-31	T11A5.5	N.A.	gastrulation variant
sdz-32	Y49F6B.5	N.A.	N.A.
sdz-33	Y56A3A.14	N.A.	N.A.
sdz-36	ZK1251.7	N.A.	N.A.
sdz-38	ZK892.7	embryonic lethal	N.A.
sdz-4	C32B5.16	body wall muscle myosin organization defective	N.A.
sdz-5	C41H7.8	N.A.	N.A.
sdz-8	C55A6.5	N.A.	N.A.
sdz-9	F08D12.10	N.A.	N.A.
sepa-1	M01E5.6	P granule localization defective	N.A.
skr-10	Y105C5B.13	embryonic lethal, foraging behavior variant, L1 arrest, larval arrest, late embryonic arrest, morphology phenotype, organism morphology variant, posterior body dumpy, posterior body morphology variant, reduced brood size, slow growth, sterile	N.A.
skr-12	C52D10.6	high incidence male progeny, maternal sterile	N.A.
skr-13	C52D10.8	high incidence male progeny, maternal sterile	N.A.
skr-8	C52D10.9	dauer constitutive, embryonic lethal, foraging behavior variant, L1 arrest, larval arrest, late embryonic arrest, maternal sterile, morphology phenotype, organism morphology variant, posterior body dumpy, posterior body morphology variant, resistant to protein aggregation induced paralysis, slow growth	N.A.
skr-9	C52D10.7	dauer constitutive, embryonic lethal, foraging behavior variant, L1 arrest, larval arrest, late embryonic arrest, maternal sterile, morphology phenotype, organism morphology variant, posterior body dumpy, posterior body morphology variant, resistant to protein aggregation induced paralysis, slow growth	excess intestinal cells
sptf-2	T22C8.5	N.A.	N.A.
srd-42	R04D3.7	N.A.	N.A.
sri-20	AC3.1	N.A.	N.A.
srt-13	ZC142.1	N.A.	N.A.
str-148	M01D1.1	N.A.	N.A.
T01H8.2	T01H8.2	transgene expression increased	N.A.
T02C1.1	T02C1.1	N.A.	N.A.
T02G6.10	T02G6.10	N.A.	N.A.
T02H6.5	T02H6.5	N.A.	N.A.
T03D3.5	T03D3.5	N.A.	N.A.
T04B8.2	T04B8.2	N.A.	N.A.
T04D1.2	T04D1.2	N.A.	N.A.
T05A12.4	T05A12.4	protein aggregation variant, spontaneous mutation rate increased, transgene subcellular localization variant	N.A.
T05B11.1	T05B11.1	N.A.	N.A.
T05D4.2	T05D4.2	N.A.	N.A.
T05E11.9	T05E11.9	N.A.	N.A.
T05E12.10	T05E12.10	N.A.	N.A.
T05E12.8	T05E12.8	N.A.	N.A.
T07D10.8	T07D10.8	N.A.	N.A.
T08A9.6	T08A9.6	N.A.	N.A.
T08B6.1	T08B6.1	N.A.	N.A.
T08B6.5	T08B6.5	N.A.	N.A.
T08G5.3	T08G5.3	N.A.	N.A.
T09F5.12	T09F5.12	N.A.	N.A.
hpo-42	T10C6.8	N.A.	N.A.
T12A2.3	T12A2.3	N.A.	N.A.
T15H9.6	T15H9.6	N.A.	N.A.
T17A3.12	T17A3.12	N.A.	N.A.
T19B10.2	T19B10.2	age associated fluorescence increased, exploded through vulva, larval arrest, larval lethal, lethal, locomotion variant, molt defect, organism osmotic stress response variant, paralyzed, protein aggregation variant, reduced brood size, shortened life span, sick, slow growth, transgene subcellular localization variant	lethal, sterile
T20D4.19	T20D4.19	growth variant	N.A.
T21C12.8	T21C12.8	N.A.	N.A.
T21F4.1	T21F4.1	N.A.	N.A.
T22B2.1	T22B2.1	N.A.	N.A.
T22B7.4	T22B7.4	N.A.	N.A.
T22C8.4	T22C8.4	N.A.	N.A.
T22D1.11	T22D1.11	N.A.	N.A.
T22D1.17	T22D1.17	N.A.	N.A.
T23C6.4	T23C6.4	N.A.	N.A.
T24C12.3	T24C12.3	N.A.	N.A.
T24C4.2	T24C4.2	N.A.	N.A.
T24E12.11	T24E12.11	N.A.	N.A.
T24E12.13	T24E12.13	N.A.	N.A.
T25D10.4	T25D10.4	N.A.	N.A.
T25G12.11	T25G12.11	N.A.	N.A.
T26E3.11	T26E3.11	N.A.	N.A.
T26E3.5	T26E3.5	N.A.	N.A.
T26E3.8	T26E3.8	N.A.	N.A.
T26F2.2	T26F2.2	N.A.	lethal, sterile
T26H2.10	T26H2.10	N.A.	N.A.
T27A1.2	T27A1.2	N.A.	N.A.
T27E9.6	T27E9.6	N.A.	N.A.
T28H10.1	T28H10.1	N.A.	N.A.
tag-266	W06E11.5	shortened life span	N.A.
tbx-11	F40H6.4	male tail morphology variant, tail morphology variant	gastrulation variant
tbx-32	ZK380.1	N.A.	N.A.
tbx-35	ZK177.10	embryonic arrest	cell division variant, lethal, pattern of gene expression variant, sterile, terminal bulb morphology variant, transgene expression reduced
tbx-37	Y47D3A.12	N.A.	N.A.
tbx-38	C24H11.3	N.A.	N.A.
tbx-39	Y73F8A.16	N.A.	N.A.
tbx-40	Y73F8A.17	N.A.	N.A.
ttr-58	F56F4.1	N.A.	gastrulation variant
ugt-13	H23N18.1	N.A.	N.A.
ugt-23	C17G1.3	N.A.	gastrulation variant
ugt-29	Y49C4A.8	N.A.	N.A.
ugt-49	AC3.2	N.A.	N.A.
upb-1	F13H8.7	maternal sterile	N.A.
vet-1	T05E7.5	N.A.	N.A.
vet-6	F44F1.7	N.A.	N.A.
VH15N14R.1	VH15N14R.1	N.A.	N.A.
W04A8.3	W04A8.3	N.A.	N.A.
W04A8.4	W04A8.4	body wall muscle myosin organization defective, dauer lifespan extended, slow growth	N.A.
W04A8.5	W04A8.5	N.A.	N.A.
W05H9.1	W05H9.1	N.A.	N.A.
spe-46	W06D4.2	N.A.	N.A.
W08A12.3	W08A12.3	N.A.	N.A.
W09G12.3	W09G12.3	N.A.	N.A.
F36H5.13	F36H5.13	N.A.	N.A.
C08F8.15	C08F8.15	N.A.	N.A.
Y52B11A.20	Y52B11A.20	N.A.	N.A.
Y53F4B.62	Y53F4B.62	N.A.	N.A.
Y37E3.30	Y37E3.30	N.A.	N.A.
Y43B11AL.5	Y43B11AL.5	N.A.	N.A.
wee-1.1	F35H8.7	N.A.	radiation induced reproductive cell death variant
Y105C5B.9	Y105C5B.9	N.A.	N.A.
Y105E8B.9	Y105E8B.9	axon fasciculation variant, axon guidance variant, axon midline crossing variant, cord commissures fail to reach target, slow growth, ventral cord patterning variant	N.A.
Y106G6D.1	Y106G6D.1	N.A.	N.A.
Y106G6D.2	Y106G6D.2	N.A.	N.A.
Y113G7B.27	Y113G7B.27	N.A.	N.A.
Y116A8B.1	Y116A8B.1	dauer lifespan extended	N.A.
Y116A8C.19	Y116A8C.19	N.A.	N.A.
Y116A8C.20	Y116A8C.20	N.A.	N.A.
athp-3	Y116A8C.22	transgene expression reduced	N.A.
Y116A8C.7	Y116A8C.7	N.A.	N.A.
Y119D3B.12	Y119D3B.12	N.A.	N.A.
Y13C8A.2
Y15E3A.5	Y15E3A.5	N.A.	N.A.
Y19D2B.2	Y19D2B.2	N.A.	N.A.
Y23H5B.1	Y23H5B.1	N.A.	N.A.
Y24F12A.4	Y24F12A.4	N.A.	N.A.
Y25C1A.6	Y25C1A.6	reduced brood size	N.A.
Y37E11AL.9	Y37E11AL.9	N.A.	N.A.
Y37E3.20	Y37E3.20	N.A.	N.A.
Y37E3.24	Y37E3.24	N.A.	N.A.
Y37E3.25	Y37E3.25	N.A.	N.A.
Y38E10A.28	Y38E10A.28	N.A.	N.A.
Y38E10A.3	Y38E10A.3	fat content reduced, protruding vulva, sterile	N.A.
Y38H6A.4	Y38H6A.4	N.A.	N.A.
Y39A1A.16	Y39A1A.16	N.A.	N.A.
Y39G10AL.1	Y39G10AL.1	lethal, protein phosphorylation reduced, transgene subcellular localization variant	N.A.
Y43B11AL.1	Y43B11AL.1	N.A.	N.A.
Y43D4A.6	Y43D4A.6	N.A.	N.A.
Y44A6C.2	Y44A6C.2	N.A.	N.A.
Y45F3A.4	Y45F3A.4	dumpy, male tail morphology variant, organism morphology variant, tail morphology variant	N.A.
Y45G5AM.5	Y45G5AM.5	N.A.	N.A.
Y46G5A.28	Y46G5A.28	N.A.	N.A.
Y46H3C.5	Y46H3C.5	N.A.	N.A.
Y47D3A.1	Y47D3A.1	N.A.	N.A.
Y47G6A.31	Y47G6A.31	embryonic lethal	N.A.
Y49E10.26	Y49E10.26	N.A.	N.A.
Y50E8A.11	Y50E8A.11	N.A.	N.A.
Y54F10BM.6	Y54F10BM.6	N.A.	N.A.
Y55D5A.1	Y55D5A.1	axon fasciculation variant, axon midline crossing variant, cord commissures fail to reach target, egg laying variant, exploded through vulva, locomotion variant, ventral cord patterning variant	N.A.
Y56A3A.33	Y56A3A.33	spontaneous mutation rate increased	N.A.
Y57A10C.1	Y57A10C.1	N.A.	N.A.
Y57A10C.11	Y57A10C.11	N.A.	N.A.
linc-121	Y57G11C.1134	N.A.	N.A.
Y57G11C.51	Y57G11C.51	N.A.	N.A.
Y57G7A.2	Y57G7A.2	N.A.	N.A.
Y59H11AR.6	Y59H11AR.6	N.A.	N.A.
Y5H2B.3	Y5H2B.3	N.A.	N.A.
Y60A9.2	Y60A9.2	N.A.	N.A.
Y60A9.3	Y60A9.3	transgene expression increased	N.A.
Y62H9A.15	Y62H9A.15	N.A.	N.A.
Y65A5A.1	Y65A5A.1	N.A.	N.A.
Y70G10A.1	Y70G10A.1	N.A.	N.A.
Y71A12B.11	Y71A12B.11	N.A.	N.A.
Y71F9AL.7	Y71F9AL.7	embryonic lethal	N.A.
Y73C8C.3	Y73C8C.3	N.A.	N.A.
Y73C8C.8	Y73C8C.8	N.A.	N.A.
Y73F8A.36	Y73F8A.36	N.A.	N.A.
Y74C9A.6	Y74C9A.6	N.A.	N.A.
Y75B12A.2	Y75B12A.2	fat content increased	N.A.
Y7A9D.1	Y7A9D.1	N.A.	N.A.
Y82E9BL.2	Y82E9BL.2	N.A.	N.A.
Y82E9BL.3	Y82E9BL.3	N.A.	N.A.
Y82E9BL.5	Y82E9BL.5	N.A.	N.A.
Y82E9BL.6	Y82E9BL.6	N.A.	N.A.
Y82E9BR.1	Y82E9BR.1	N.A.	lethal, sterile
Y95B8A.8	Y95B8A.8	axon fasciculation variant, axon midline crossing variant, cord commissures fail to reach target, transgene expression reduced, ventral cord patterning variant	N.A.
ceh-76	Y97E10AM.1	N.A.	N.A.
Y9C9A.13	Y9C9A.13	N.A.	N.A.
ZC239.20	ZC239.20	N.A.	N.A.
ZC239.21	ZC239.21	N.A.	N.A.
ZC373.5	ZC373.5	locomotion variant	N.A.
ZC376.3	ZC376.3	N.A.	N.A.
ZK1053.4	ZK1053.4	N.A.	N.A.
ZK1127.12	ZK1127.12	N.A.	N.A.
ZK1307.1	ZK1307.1	N.A.	N.A.
ZK228.12	ZK228.12	N.A.	N.A.
ZK354.3	ZK354.3	N.A.	N.A.
ZK380.t2	ZK380.t2	N.A.	N.A.
ZK637.15	ZK637.15	N.A.	N.A.
ZK637.4	ZK637.4	embryonic lethal, larval arrest, linker cell detached, linker cell migration variant, male gonad development variant, oocyte morphology variant, sterile	N.A.
ZK666.1	ZK666.1	N.A.	N.A.
ZK666.4	ZK666.4	N.A.	N.A.
ZK673.6	ZK673.6	N.A.	N.A.
ZK822.2	ZK822.2	N.A.	N.A.
ZK899.6	ZK899.6	N.A.	N.A.
ztf-11	F52F12.6	embryonic lethal, locomotion variant	lethal, sterile
ztf-29	Y66D12A.12	N.A.	N.A.
Multiple Output Below
ref-2	F23B2.6	locomotion variant, sterile progeny	mRNA export variant
ref-2	C47C12.3	egg laying variant, fat content reduced, larval lethal, lineage variant, locomotion variant, protruding vulva, transgene expression reduced	egg laying variant, extra dopaminergic neuron, fewer glutamatergic neurons, larval lethal, lethal, locomotion variant, neuron number variant, neuronal cell fate specification variant, pattern of transgene expression variant, sterile
Low_phenotype observed
Low gene	RNAi Phenotype Observed	Allele Phenotype Observed
2L52.1	N.A.	N.A.
6R55.2
aagr-4	N.A.	N.A.
aakb-2	age associated fluorescence increased, paraquat hypersensitive, shortened life span	N.A.
aakg-1	N.A.	N.A.
aars-1	cell differentiation variant, hypoxia resistant, pattern of transgene expression variant, receptor mediated endocytosis defective, slow growth, sterile progeny	N.A.
aat-2	chemical resistant, metal response variant	N.A.
aat-9	N.A.	N.A.
abt-2	N.A.	N.A.
abts-2	N.A.	N.A.
acdh-8	fat content reduced	N.A.
acl-12	fat content reduced	N.A.
acp-5	fat content reduced, lysosome-related organelle morphology variant	N.A.
acp-6	N.A.	N.A.
acr-8	N.A.	nicotine resistant
acs-2	embryonic arrest, fat content increased, reduced brood size	fat content increased
acs-21	N.A.	N.A.
acs-5	extended life span, fat content increased, oxygen consumption decreased, paraquat resistant, pharyngeal pumping reduced	N.A.
act-5	apoptosis reduced, asymmetric cell division defective early emb, avoids bacterial lawn, cell membrane organization biogenesis variant, chromosome condensation variant, dead eggs laid, diakinesis progression during oogenesis variant, diplotene region organization variant, embryonic lethal, foraging behavior variant, germ cell compartment expansion variant, germ cell compartment multinucleate, germ…	lethal, pathogen release reduced
add-1	transgene induced cosuppression variant	associative memory defective, environmental stimuli induced gene expression variant, postsynaptic region morphology variant
adr-1	germ cell compartment expansion variant, germ cell compartment morphology variant, germ cell compartment size variant, germline nuclear positioning variant, larval arrest, molt defect, oogenesis variant, rachis morphology variant, reduced brood size	bag of worms, egg laying variant, protruding vulva, shortened life span, vulva development variant
aex-6	expulsion variant, larval arrest, locomotion variant, protruding vulva, reduced brood size	aboc expulsion missing, constipated, defecation variant, egg laying defective, sluggish
agl-1
ajm-1	dead eggs laid, ectopic expression transgene, embryonic lethal, gonad development variant, increased susceptibility to bacterial pathogens, locomotion variant, multivulva, pattern of transgene expression variant, protein expression variant, slow growth	N.A.
akt-2	dauer constitutive, dauer formation variant, extended life span, paraquat resistant, pathogen resistance increased, protein phosphorylation reduced, protein subcellular localization variant, transgene expression increased, transgene subcellular localization variant	conflicting sensory integration variant, extended life span, fat content increased, germ cell hypersensitive ionizing radiation, hypersensitivity to mutagen
alg-1	alae absent, alae morphology variant, alae variant, avoids bacterial lawn, breaks in alae, cell differentiation variant, clear, cytoplasmic processing body variant, developmental timing variant, embryonic arrest, embryonic lethal, excess intestinal cells, excess seam cells, exploded through vulva, germ cell development variant, larval lethal, lethal, level of protein expression variant, locomotio…	adult lethal, alae absent, alae morphology variant, bloated, breaks in alae, exploded through vulva, larval development retarded, lethal, miRNA expression variant, organism heat hypersensitive, organism oxidative stress response hypersensitive, protein degradation variant, protein RNA interaction variant, reduced brood size, retarded heterochronic variations, RNAi enhanced, shortened life span, s…
alh-10	organism homeostasis metabolism variant, organism pathogen response variant, tail swelling	N.A.
alh-7	embryonic lethal, larval arrest, locomotion variant	N.A.
aqp-11	N.A.	N.A.
aqp-2	dauer constitutive	N.A.
arc-1	protein aggregation variant, resistant to protein aggregation induced paralysis	N.A.
arf-6	asymmetric cell division variant, cell fate transformation, embryonic lethal, growth variant, intestinal degeneration, transgene expression increased, transgene expression reduced	cell fate specification variant, lethal, slow growth
arrd-1	N.A.	N.A.
arrd-10	N.A.	N.A.
asd-2	alternative splicing variant, axon fasciculation variant, axon guidance variant, axon midline crossing variant, body wall muscle actin organization defective, cord commissures fail to reach target, development phenotype, ectopic expression antibody, egg laying variant, embryonic lethal, exploded through vulva, larval arrest, larval lethal, locomotion variant, mRNA splicing variant, paralyzed, pat…	early larval arrest, early larval lethal, lethal
asns-2	N.A.	N.A.
asp-2	cell death variant	N.A.
asp-4	cell death variant, hypoosmotic shock hypersensitive, lethal, necrotic cell death variant, neuron degeneration, protein aggregation variant, protein degradation variant, transgene subcellular localization variant	necrotic cell death decreased
atf-5	N.A.	N.A.
atg-2
atg-4.1	growth variant, P granule localization defective	accumulated somatic cell corpses
atg-9	embryonic lethal, growth variant, necrotic cell death variant	accumulated somatic cell corpses
atgp-2	dauer lifespan extended	N.A.
athp-1	cell development variant, male tail morphology variant, maternal sterile	N.A.
atl-1	antibody subcellular localization variant, cell corpse number decreased, cell cycle delayed, cell cycle progression variant, cell cycle timing defective early emb, early embryonic lethal, embryonic lethal, germ cell ionizing radiation response variant, high incidence male progeny, hydroxyurea response variant, lethal, meiosis variant, mitochondrial DNA copy number variant, transgene expression re…	drug hypersensitive, extended life span, gene expression level high, genotoxic chemical induced apoptosis variant, germ cell morphology variant, germ cell resistant ionizing radiation, lethal, maternal effect lethal emb, mitochondrial DNA copy number variant, sterile, UV induced apoptosis decreased, UV induced mitotic germ cell arrest defective
atn-1	body wall muscle morphology variant, body wall muscle sarcomere morphology variant, cleavage furrow initiation defective early emb, cleavage furrow termination defective early emb, embryonic lethal, germ cell morphology variant, locomotion reduced, mitochondria alignment variant, mitochondria morphology variant, mitosis variant, muscle cell attachment variant, organism development variant, pronuc…	antibody staining variant, muscle system morphology variant, Pluronic gel burrowing impaired
B0212.3	N.A.	N.A.
gad-3	organism oxidative stress response hypersensitive, paraquat hypersensitive, shortened life span	gastrulation variant, lethal, sterile
B0228.7	transgene expression increased	N.A.
B0261.6	cell corpse degradation variant, cell cycle slow early emb, extended life span, organism heat response variant, translation variant, vesicle number variant	N.A.
snpc-3.1	maternal sterile	N.A.
B0281.6	N.A.	N.A.
anmt-1	N.A.	N.A.
B0334.10	N.A.	N.A.
B0334.13	N.A.	N.A.
B0391.8	N.A.	N.A.
B0393.5	organism development variant	N.A.
B0410.3	N.A.	N.A.
B0416.3	N.A.	N.A.
WBGene00015187
B0507.2	dauer lifespan extended	N.A.
B0511.11	N.A.	N.A.
B0513.6	N.A.	N.A.
bam-2	N.A.	axon fasciculation variant
bath-1	embryonic lethal	N.A.
bath-21	N.A.	N.A.
bath-6	N.A.	N.A.
bcmo-1	cadmium hypersensitive, slow growth	N.A.
bcmo-2	cadmium hypersensitive, dauer lifespan extended, slow growth	N.A.
BE10.3	N.A.	N.A.
BE10.4	N.A.	N.A.
bed-2	growth variant	N.A.
bed-3	avoids bacterial lawn, cell proliferation reduced, egg laying variant, larval arrest, molt defect, slow growth, transgene expression increased, transgene expression reduced, vulval cell lineage variant	egg laying defective, maternal effect lethal emb, molt defect, pattern of gene expression variant, protruding vulva, vulval cell lineage variant
ben-1	embryonic lethal, exploded through vulva, larval arrest, lethal, pronuclear migration defective early emb, protruding vulva, reduced brood size, sick, small, sterile	benomyl response variant, drug resistant
bet-1	ectopic expression transgene, embryonic lethal, exploded through vulva, extra distal tip cells, larval arrest, locomotion variant, phasmid socket absent, population fitness phenotype, sick, sterile	ectopic expression transgene
bicd-1	dendrite development variant, locomotion variant, lysosome-related organelle morphology variant, nuclear positioning variant, protruding vulva, RAB-11 recycling endosome morphology variant, small, transgene subcellular localization variant	embryonic lethal, lethal, nuclear positioning variant, sterile
bli-1	blistered, embryonic lethal, larval lethal, locomotion variant, maternal sterile, molt defect, transgene expression variant	annulae morphology variant, blistered, male tail morphology variant, pattern of transgene expression variant
bli-3	annulae morphology variant, blistered, clear, cuticle morphology variant, dumpy, egg retention, embryonic lethal, extracellular matrix variant, larval arrest, larval lethal, locomotion variant, lysosome-related organelle morphology variant, molt defect, mRNA levels reduced, organism morphology variant, organism pathogen response variant, paralyzed, pathogen induced death increased, pathogen susce…	annulae morphology variant, blistered, body morphology variant, dumpy, locomotion variant, male tail morphology variant, organism pathogen response variant, pathogen susceptibility increased, pattern of transgene expression variant
bpl-1	N.A.	lethal, sterile
btb-1	N.A.	N.A.
btb-7	embryonic lethal	N.A.
btf-1	N.A.	N.A.
C01A2.1	N.A.	N.A.
C01G10.19	N.A.	N.A.
C01G10.9	N.A.	N.A.
madf-5	N.A.	N.A.
C01G6.2	dauer lifespan extended	N.A.
C02B10.5	dumpy, embryonic lethal, maternal sterile, nuclei enlarged, sick	lethal, sterile
C02D5.2	N.A.	N.A.
fbxl-1	body wall muscle myosin organization defective, resistant to protein aggregation induced paralysis	N.A.
C03A7.12
C03B1.7	N.A.	N.A.
C03C10.2	N.A.	N.A.
C03C10.7	N.A.	N.A.
C03H5.5	N.A.	N.A.
C05D10.4	N.A.	N.A.
C05D11.13	N.A.	N.A.
C05D11.8	N.A.	N.A.
C05D2.11	fat content reduced	carbon dioxide avoidance variant, dauer constitutive, egg laying imipramine resistant, egg laying serotonin resistant, fat content reduced, lethal, rays fused, small, sterile
C05G5.1	N.A.	N.A.
inst-1	age associated fluorescence increased, embryonic lethal, embryonic lethal late emb, late embryonic arrest, lysosome-related organelle morphology variant, organism morphology variant, pattern of transgene expression variant, protruding vulva, RAB-11 recycling endosome localization variant, RAB-11 recycling endosome morphology variant, receptor mediated endocytosis defective, RNAi resistant, shorte…	gametogenesis variant, germline proliferation variant, late larval lethal, lethal, sterile
C06A5.2	N.A.	N.A.
C06E7.2	N.A.	N.A.
C06E7.4	embryonic lethal, sterile	N.A.
C06G1.12	N.A.	N.A.
ufl-1	dauer lifespan extended	N.A.
zipt-2.1	N.A.	N.A.
C07A12.7	transgene expression reduced	N.A.
C07E3.9	N.A.	N.A.
C09D4.2	N.A.	N.A.
C09E7.7	N.A.	N.A.
C09E7.8	N.A.	N.A.
C09E8.1	N.A.	N.A.
C09F5.1	dauer lifespan extended, maternal sterile, protruding vulva	N.A.
C09G1.4	N.A.	N.A.
C09G1.5	N.A.	N.A.
C09G5.7	N.A.	N.A.
mks-5	dauer lifespan extended, fat content increased	protein subcellular localization variant
C09H10.5	N.A.	N.A.
C10C5.2	N.A.	organism pathogen response defective
C10C6.7	N.A.	N.A.
C10C6.9	N.A.	N.A.
mcp-1	embryonic lethal, shortened life span	developmental delay, egg laying defective, enzyme activity variant, lethal, organism physiology phenotype, sterile
C10G11.10	N.A.	N.A.
C10G11.6	N.A.	N.A.
mlst-8	developmental delay, fat content increased, foraging behavior variant, larval arrest, slow growth, small, thin, transgene expression reduced	N.A.
C11H1.8
C13A10.2	N.A.	N.A.
C13B9.2	larval lethal, maternal sterile, slow growth, sluggish	N.A.
C13C12.2	N.A.	ammonium chloride chemotaxis defective, chemotaxis variant, dauer defective, dye filling defect, ivermectin resistant, male mating efficiency reduced, osmotic avoidance defective
spin-1	fat content reduced, peptide uptake by intestinal cell decreased	N.A.
C13C4.6	hyperinduction of antimicrobial peptide expression after infection, pathogen adherence increased	N.A.
alkb-8	organism development variant	lethal, sterile
C14B1.7	N.A.	N.A.
C14B9.2	embryonic lethal, slow growth, small, sterile progeny	N.A.
C14B9.3	N.A.	N.A.
lrch-1	N.A.	N.A.
C14H10.2	N.A.	N.A.
C15C6.1	breaks in alae, exploded through vulva, transgene expression variant	N.A.
C15C6.3	exploded through vulva, locomotion variant, protruding vulva, slow growth	N.A.
C15F1.5	N.A.	embryonic lethal, oocytes stacked
C15H9.4	slow growth, sterile F1	N.A.
C15H9.5	N.A.	N.A.
C16A11.5	N.A.	N.A.
C16A3.11	avoids bacterial lawn, diplotene region organization variant, early larval arrest, embryonic lethal, germ cell compartment expansion variant, germ cell compartment multinucleate, germline nuclear positioning variant, gonad migration variant, gonad vesiculated, larval arrest, maternal sterile, nuclei small, oocyte morphology variant, oocyte number decreased, oocytes small, pachytene region organiz…	N.A.
C16C10.13	N.A.	N.A.
C16C4.17	N.A.	N.A.
C16C8.12	N.A.	N.A.
C16C8.14	apoptosis increased, apoptosis variant, embryonic lethal	N.A.
C16C8.20	N.A.	N.A.
C16H3.3	N.A.	N.A.
C17B7.10	N.A.	N.A.
C17D12.7	N.A.	embryonic lethal
C17G1.2	N.A.	N.A.
C17H11.6	hypersensitive to protein aggregation induced paralysis	N.A.
C18A3.9	embryonic lethal, larval arrest, pattern of transgene expression variant, receptor mediated endocytosis defective	N.A.
C18B2.4	N.A.	N.A.
C18C4.5
C18D11.1	N.A.	N.A.
C18D4.6	N.A.	N.A.
C18H2.2	N.A.	N.A.
C18H9.3	N.A.	N.A.
C23H4.6	N.A.	N.A.
C24H10.1	N.A.	N.A.
C24H11.5	N.A.	N.A.
C24H12.7	N.A.	N.A.
C25D7.15	N.A.	N.A.
C25H3.11	cytoplasmic processing body variant, slow growth, sterile progeny, transgene subcellular localization variant	N.A.
C25H3.12	N.A.	N.A.
C26B2.8	N.A.	N.A.
C26B9.1	N.A.	N.A.
C26D10.3	larval lethal	N.A.
wdfy-3	N.A.	N.A.
C27D8.3	N.A.	N.A.
C28A5.6	engulfment variant	N.A.
C29F7.3	Fluorouracil resistant	N.A.
jmjd-3.3	shortened life span	N.A.
WBGene00016229
daf-37	N.A.	pheromone induced dauer formation defective
C30G4.4	fat content reduced	N.A.
irld-23	N.A.	N.A.
C31H2.4	N.A.	N.A.
C31H5.5	N.A.	N.A.
C32D5.7	N.A.	N.A.
C32E8.9	lysosome-related organelle morphology variant, RAB-11 recycling endosome morphology variant, transgene subcellular localization variant	N.A.
nfki-1	N.A.	N.A.
C33B4.4	N.A.	N.A.
mtq-2	N.A.	N.A.
C33D9.13	body wall muscle myosin organization defective, embryonic lethal, germ cell morphology variant, mitosis variant, reduced brood size, spindle position orientation defective early emb	N.A.
C34B2.9	N.A.	N.A.
C34B7.1	N.A.	N.A.
WBGene00007915
C34D4.10	N.A.	N.A.
C34F6.7	N.A.	N.A.
C34F6.9	transgene expression reduced	N.A.
gcp-2.3	N.A.	N.A.
trpp-9	N.A.	N.A.
C36A4.11	N.A.	N.A.
maph-1.3	embryonic lethal, fat content increased	N.A.
C36B1.9	N.A.	N.A.
C37A2.6	N.A.	N.A.
C37A5.7	N.A.	N.A.
abhd-5.1	N.A.	N.A.
C38C6.3	transgene expression increased	N.A.
lfor-1	dauer lifespan extended	N.A.
enu-3.2	axon outgrowth variant, extended life span	N.A.
C39D10.8	N.A.	N.A.
C39F7.5	N.A.	N.A.
C40A11.2	N.A.	N.A.
C40A11.4	N.A.	N.A.
hpo-41	N.A.	N.A.
chst-1	N.A.	lethal, sterile
C41H7.5	N.A.	N.A.
trpp-12	fat content increased	N.A.
C44B9.2	slow growth	N.A.
C44C10.13	N.A.	N.A.
C45E5.4	N.A.	N.A.
C46C11.2	N.A.	N.A.
C46F11.6	N.A.	N.A.
C47D12.5	N.A.	N.A.
C47E8.3	N.A.	N.A.
C48D1.5	N.A.	N.A.
C49C3.15	N.A.	N.A.
ceh-88	embryonic lethal, peptide uptake by intestinal cell decreased	lethal, sterile
cec-2	patchy coloration, protruding vulva, slow growth, sterile progeny	N.A.
ets-8	N.A.	N.A.
C50B6.9	N.A.	N.A.
C52D10.10	N.A.	N.A.
mans-2	N.A.	N.A.
C53A3.1	N.A.	N.A.
C53A3.2	dauer constitutive, reduced brood size	N.A.
C53A5.6	accumulated germline cell corpses, apoptosis reduced, apoptosis variant, cell membrane organization biogenesis variant, diakinesis region organization variant, diplotene region organization variant, early larval lethal, germ cell compartment expansion variant, germ cell compartment small, gonad degenerate, gonad migration variant, gonad small, gonad vesiculated, larval arrest, larval lethal, leth…	N.A.
C53D5.5	reduced brood size, sterile	N.A.
C53D6.8	N.A.	N.A.
lron-15	N.A.	N.A.
C56G2.3	pattern of transgene expression variant, receptor mediated endocytosis defective, slow growth, sterile progeny	N.A.
cah-1
cal-5	N.A.	N.A.
ccb-1	aldicarb resistant, dauer constitutive, egg laying variant, locomotion variant	early larval lethal, embryonic lethal, larval lethal, lethal, sterile
cct-8	avoids bacterial lawn, cell membrane organization biogenesis variant, dauer lifespan extended, diakinesis region organization variant, distal tip cell migration variant, embryonic lethal, extended life span, germ cell compartment anucleate, germ cell compartment expansion variant, germ cell compartment large, germ cell compartment morphology variant, germ cell compartment multinucleate, germline …	N.A.
cdf-2	N.A.	endogenous zinc levels reduced, mRNA levels increased, mRNA levels reduced, zinc homeostasis variant, zinc response variant, zinc toxicity hypersensitive
cdk-2	cell division variant, embryonic lethal, exploded through vulva, extra distal tip cells, germ cell mitosis variant, larval arrest, locomotion variant, molt defect, organism morphology variant, protruding vulva, roller, slow embryonic development, small, sterile, supernumerary centrosomes, variable cell division timing	extra distal tip cells, lethal, phasmid socket absent, sterile
cdr-4	body vacuole, cadmium hypersensitive, pseudocoelom morphology variant, shortened life span, slow growth, transgene expression increased	metal response variant
ceh-100	embryonic lethal	response to food variant
ceh-20	adult lethal, cell migration variant, dumpy, ectopic expression transgene, egg laying variant, embryonic lethal, larval lethal, locomotion variant, M lineage variant, multivulva, organism morphology variant, pattern of transgene expression variant, programmed cell death variant, receptor mediated endocytosis defective, slow growth, transgene expression increased, transgene expression reduced, vul…	cell fate specification variant, cell fusion variant, early larval arrest, egg laying defective, egg laying variant, larval lethal, lethal, locomotion variant, male mating defective, multiple anchor cells, phasmid socket absent, reproductive system development variant, slow growth, SM migration variant, transgene expression reduced, vulva cell fate specification variant, vulvaless
ceh-32	embryonic lethal, head morphology variant, head notched, larval arrest, larval lethal, lethal, locomotion variant, organism morphology variant, reduced brood size, sick, slow embryonic development, slow growth, transgene expression increased	L1 lethal, lethal, sterile
ceh-43	anterior enclosure defective, cell membrane organization biogenesis variant, cell migration variant, clear larva, division axis defective, early larval arrest, embryonic lethal, epithelial morphology variant, excretory canal morphology variant, larval arrest, locomotion variant, maternal sterile, organism development variant, seam cell morphology variant, sister cell division timing asynchrony re…	dopaminergic fate atypical, early elongation arrest, lethal, sterile
ceh-5	N.A.	N.A.
cfz-2	N.A.	ALM migration variant, anterior ganglion development variant, axon branching variant, axon guidance variant, axon midline crossing variant, CAN cell migration variant, ectopic axon outgrowth, HSN migration variant, nerve ring development variant, Q neuroblast lineage migration variant
chd-3	N.A.	N.A.
cin-4	cell cell contacts abnormal in four cell embryo, cell cycle slow early emb, cytokinesis variant, ectopic cleavage furrow early emb, embryonic lethal, exaggerated asynchrony early emb, excess maternal pronucleus early emb, excessive blebbing early emb, maternal pronucleus indistinct early emb, maternal sterile, multiple nuclei early emb, nuclear envelope assembly variant early emb, nucleus reforms…	embryonic lethal, mitotic chromosome segregation variant
ckb-1	dauer lifespan extended, fat content reduced, organism development variant, reduced brood size	N.A.
ckk-1	N.A.	chemosensation defective, transgene subcellular localization variant
clec-12	cadmium hypersensitive, slow growth	N.A.
clec-157	N.A.	N.A.
clec-264	N.A.	N.A.
clh-6	N.A.	N.A.
cls-1	chromosome segregation variant, embryonic lethal, long defecation cycle, maternal sterile, mitosis variant, pale adult, reduced brood size, slow development, small, sterile, sterile progeny, thin	N.A.
cnc-10	N.A.	N.A.
cnd-1	axon fasciculation variant, cord commissures fail to reach target, egg laying variant, transgene expression reduced	N.A.
cng-1	chemical hypersensitive, conflicting sensory integration variant, organism hypersensitive gamma irradiation	associative learning variant, conflicting sensory integration variant, odorant adaptation variant
cnk-1	extended life span, extra and ectopic cell, larval lethal, transgene expression reduced, vulvaless	N.A.
cnp-2	N.A.	N.A.
cnt-1	apoptosis reduced, body wall muscle sarcomere morphology variant, cell corpse appearance delayed, extended life span, fat content reduced, larval lethal, mitochondria alignment variant, motor neuron morphology variant, protein expression reduced, synapse density variant, transgene subcellular localization variant	apoptosis reduced, cell corpse appearance delayed
coel-1	N.A.	N.A.
cogc-1	Bacillus thuringiensis toxin hypersensitive, distal tip cell migration variant, embryonic lethal, exploded through vulva, failure to hatch, larval arrest, larval lethal, locomotion variant, pale, paralyzed, pore forming toxin hypersensitive, protruding vulva, slow growth	backward locomotion variant, early larval lethal, lethal, male mating defective, rays fused, reduced brood size, spicules crumpled
col-155	dumpy, embryonic lethal, larval arrest, larval lethal, locomotion variant, organism morphology variant	N.A.
col-160	hyperinduction of antimicrobial peptide expression after infection, increased susceptibility to bacterial pathogens	N.A.
col-83	N.A.	N.A.
col-84	dumpy, embryonic lethal, larval arrest, larval lethal, reduced brood size, sister chromatid segregation defective early emb, sterile	N.A.
col-90	dumpy	N.A.
cpf-2	dead eggs laid, developmental delay, embryonic lethal, gonad development variant, lethal, male somatic gonad development variant, maternal sterile, multivulva, no induction of antimicrobial peptide expression after infection, pattern of transgene expression variant, receptor mediated endocytosis defective, RNAi resistant, somatic transgene silencing variant, transgene expression increased	N.A.
cpin-1	N.A.	N.A.
cpl-1	accumulated germline cell corpses, early embryonic lethal, early larval lethal, embryonic lethal, fewer eggs laid, growth variant, hypoosmotic shock hypersensitive, hypoxia hypersensitive, intestinal degeneration, larval lethal, lethal, locomotion variant, necrotic cell death variant, organism heat hypersensitive, paraquat hypersensitive, slow growth	accumulated germline cell corpses, lysosome morphology variant
cpn-2	N.A.	N.A.
cpna-1	muscle birefringence variant, paralyzed arrested elongation two fold	body wall muscle myosin organization defective, paralyzed arrested elongation two fold
cpr-6	hypoosmotic shock hypersensitive, lethal	N.A.
cps-6	apoptosis variant, cell death variant, DNA metabolism variant	apoptosis reduced, apoptotic DNA degradation defective, cell corpse appearance delayed
crh-1	avoids bacterial lawn, male tail morphology variant	associative memory defective, athermotactic, cryophilic, isothermal tracking behavior variant, long-term associative memory phenotype, long-term associative olfactory memory defective, long-term habituation phenotype, neuron calcium transient levels variant, plate tap habituation variant, quiescence variant, transgene expression increased
crm-1	endoreduplication of hypodermal nuclei variant, long, maternal sterile, molt defect, sick, small	molt defect
crn-2	apoptosis variant, growth variant, multivulva, RNAi resistant	N.A.
crn-7	N.A.	disorganized pharyngeal EPG, pharyngeal contraction variant, pharyngeal pumping reduced
csk-1	N.A.	larval lethal, lethal, sterile
cst-2	body muscle dystrophy, body wall muscle sarcomere morphology variant, fat associated bodies increased, frequency body bend reduced, head behavior variant, locomotion reduced, locomotion variant, pharyngeal pumping reduced, shortened life span, sluggish	N.A.
ctn-1	N.A.	locomotor coordination variant
cuti-1	alae absent, annulae morphology variant, blistered, body constriction, branched adult alae, cuticle integrity variant, cuticle morphology variant, dauer cuticle variant, dumpy, epithelial morphology variant, exploded through vulva, larval lethal, locomotion variant, male fan morphology variant, male tail sensory ray development variant, molt defect, paralyzed, seam cell fusion variant, skiddy, sl…	embryonic arrest, embryonic lethal, lethal, sterile
cutl-20	transgene expression increased	N.A.
cutl-26	N.A.	N.A.
cutl-9	N.A.	N.A.
cwn-1	embryonic lethal, neuron number variant, transgene expression increased, transgene expression reduced, vulval cell induction variant	ALM migration variant, axon guidance variant, axon midline crossing variant, cell migration variant, ectopic axon outgrowth, embryo disorganized, embryonic lethal, HSN migration variant, Q neuroblast lineage migration variant, vulval cell induction reduced, vulval cell lineage variant
cyk-1	adult lethal, body wall cell development variant, body wall muscle actin organization defective, body wall muscle morphology variant, clear, cleavage furrow defective early emb, cleavage furrow termination defective early emb, cortical dynamics defective early emb, cytokinesis variant emb, embryonic cell organization biogenesis variant, embryonic lethal, exploded through vulva, germ cell morpholo…	body wall cell development variant, body wall muscle dense body variant, body wall muscle sarcomere morphology variant, cleavage furrow defective early emb, cytokinesis variant emb, germ cell morphology variant, lethal, localized movement variant, locomotion reduced, missing gonad arms, no differentiated gametes, protruding vulva, rachis morphology variant, sterile
cyn-16	N.A.	N.A.
cyn-2	N.A.	N.A.
cyp-29A2	egg laying defective, fat associated body size decreased, fat content reduced, lethal	N.A.
cyp-29A3	short defecation cycle	N.A.
cyp-43A1	N.A.	N.A.
D1007.15	N.A.	N.A.
D1014.2	N.A.	N.A.
D1025.1	N.A.	N.A.
gcsh-1	N.A.	N.A.
ipla-4	N.A.	N.A.
D1044.1	growth variant	N.A.
dex-1	axon midline crossing variant, cord commissures fail to reach target, ventral cord patterning variant	dendrite length reduced, dumpy, larval lethal, locomotion variant, neurite morphology variant, pharynx ingressed
tpra-1	linker cell migration variant	N.A.
D2007.2	axon midline crossing variant, cord commissures fail to reach target, ventral cord patterning variant	lethal, sterile
D2030.12	N.A.	N.A.
D2045.2	cleavage furrow initiation defective early emb, germ cell morphology variant, mitosis variant, reduced brood size	N.A.
D2045.7	maternal sterile	N.A.
D2045.9	dumpy, exploded through vulva, locomotion variant, oocyte morphology variant, protruding vulva, slow growth, sterile progeny	N.A.
D2089.3	N.A.	N.A.
D2092.4	N.A.	N.A.
timm-17B.2	N.A.	N.A.
daf-14	organism development variant	constitutive larval display, cuticle carbohydrate surface variant, dauer constitutive, egg laying variant, egg retention, intestine dark, lethal, mRNA levels reduced, pathogen susceptibility increased, social feeding increased, sterile
daf-2	accumulated germline cell corpses, associative learning variant, ATP levels increased, autophagy increased, cell corpse number decreased, dauer constitutive, dauer formation variant, ectopic expression transgene, extended life span, fat content increased, fat content reduced, fewer germ cells, gene expression level reduced, germ cell mitosis variant, germ cell resistant ionizing radiation, hermap…	aging variant, anoxia resistant, autophagy variant, axon branching variant, axon regeneration defective, body elongation defective, body size variant, brood size variant, cadmium resistant, carbohydrate metabolism variant, carbon dioxide avoidance variant, cell ionizing radiation response variant, conflicting sensory integration variant, dauer constitutive, dauer defective, dauer development phen…
dao-2	N.A.	N.A.
DC2.5	N.A.	N.A.
dcp-66	ectopic expression transgene, embryonic lethal, exploded through vulva, larval arrest, larval lethal, locomotion variant, maternal sterile, multivulva, no induction of antimicrobial peptide expression after infection, pattern of transgene expression variant, protruding vulva, receptor mediated endocytosis defective, slow growth, sterile progeny, transgene expression reduced, transgene subcellular…	N.A.
dgn-1	N.A.	somatic gonad morphology variant, sterile
dhs-17	N.A.	N.A.
dhs-28	larval arrest, short defecation cycle, slow growth	ascaroside biosynthesis variant, dauer pheromone production defective, developmental timing variant, fat associated bodies increased, fat content variant, larval arrest, lipid composition variant, lipid hydrolysis regulation variant, organism starvation response variant, physiology phenotype, protein subcellular localization variant, response to food variant
dhs-29	N.A.	N.A.
dhs-3	embryonic lethal, sick	accumulated germline cell corpses, fat associated body size decreased, fat content reduced, shortened life span
dhs-8	N.A.	N.A.
dkf-1	amplitude of sinusoidal movement variant, locomotion variant	N.A.
dlk-1	larval lethal, RAB-11 recycling endosome localization variant, transgene expression reduced, transgene subcellular localization variant	axon regeneration defective, cilia morphology variant, colchicine resistant, intraflagellar transport accelerated, intraflagellar transport slow, protein expression increased, shortened life span
dop-4	N.A.	amplitude of sinusoidal movement variant, backing decreased, backward point velocity decreased, body posture amplitude decreased, body posture wavelength decreased, coiling frequency increased, fat, frequency of body bend variant, head bend angle variant, nose movement variant, path curvature increased, short, small, tail bend angle variant, turning frequency variant
dos-1	N.A.	octanol chemotaxis defective
dph-3	embryonic lethal, male tail morphology variant	N.A.
dpy-18	dumpy, embryonic lethal, locomotion variant, small	alae morphology variant, annulae morphology variant, axon guidance variant, axon outgrowth variant, cuticle physiology variant, dumpy, male ray morphology variant, male tail morphology variant, male tail sensory ray development variant, pattern of transgene expression variant
dpy-22	commisure growth variant, cord commissures variant, dumpy, egg laying variant, embryonic lethal, exploded through vulva, extended life span, extra cell division postembryonic, head notched, larval lethal, lethal, locomotion variant, male ray morphology variant, male tail sensory ray development variant, molt defect, multivulva, organism development variant, organism morphology variant, protruding…	dumpy, male tail sensory ray development variant, organism morphology variable, scrawny, sick, slow growth, vulva development variant, X linked gene expression reduced, X0 lethal
dpyd-1	N.A.	N.A.
dylt-3	embryonic lethal	lethal, sterile
dys-1	aldicarb resistant	aldicarb hypersensitive, body posture wavelength variant, burrowing abnormal, evoked postsynaptic amplitude reduced, exaggerated body bends, hyperactive, hypercontracted, muscle dystrophy, muscle membrane potential variant, muscle strength decreased, pharyngeal contraction variant, transgene subcellular localization variant
E03A3.5	N.A.	N.A.
E04A4.3	N.A.	N.A.
pcrg-1	N.A.	N.A.
ears-1	avoids bacterial lawn, embryonic lethal, larval lethal, pleiotropic defects severe early emb, slow growth, transgene expression increased	N.A.
eat-16	growth rate variant, protein degradation variant	adult lethal, aldicarb hypersensitive, amplitude of sinusoidal movement variant, antibody staining reduced, backward locomotion variant, backward point velocity increased, body bend variant, body posture amplitude decreased, body posture wavelength decreased, chemical hypersensitive, coiling frequency variant, constitutive egg laying, dopamine resistant, early eggs laid, eating variant, forward l…
eat-4	extended life span, maternal sterile	aqueous adaptation defective, athermotactic, avoids bacterial lawn, chemosensory behavior variant, dopamine adaptation variant, drug resistant, eating variant, electrophysiology phenotype, evoked postsynaptic current variant, foraging behavior variant, foraging hyperactive, forward locomotion increased, increased pathogen accumulation, isothermal tracking behavior variant, L1 arrest, lawn leaving…
eea-1	coelomocyte endocytosis defective	N.A.
efl-2	multivulva	N.A.
efn-2	inhibition of oocyte maturation variant, inhibition of ovulation variant	cell corpse number decreased, distal tip cell migration variant
efn-4	embryonic lethal, organism development variant, sterile	axon guidance variant, body morphology variant, embryonic arrest, epithelial development variant, gastrulation variant, larval arrest, male tail morphology variant, organism morphology variable, rays fused, tail morphology variant
egal-1	exploded through vulva, locomotion variant, molt defect, nuclear positioning variant	lethal, sterile
egl-5	egg laying defective, egg laying variant, gonad development variant, linker cell migration variant, male gonad development variant, male somatic gonad development variant, pattern of transgene expression variant, protein degradation variant	amplitude of sinusoidal movement variant, antibody staining reduced, backing decreased, backward point velocity decreased, bacterially unswollen, bag of worms, body posture amplitude increased, body posture wavelength increased, cell differentiation variant, cell fate specification variant, cell fate transformation, cell survival sexually dimorphic increased, coiler, coiling frequency increased, …
egl-8	aldicarb resistant, avoids bacterial lawn, Bacillus thuringiensis toxin hypersensitive, defecation contraction variant, embryonic lethal, extended life span, fertility phenotype, gene expression level reduced, intestinal physiology variant, levamisole resistant, male sterile, organism oxidative stress response hypersensitive, pathogen avoidance variant, pathogen induced death increased, pore form…	aldicarb resistant, amplitude of sinusoidal movement variant, avoids bacterial lawn, backward locomotion variant, backward point velocity decreased, bacterially unswollen, bag of worms, bloated, body posture amplitude decreased, body posture wavelength decreased, chemical response variant, coiling frequency decreased, constipated, dauer formation variant, defecation cycle variant, drug resistant,…
egrh-2	N.A.	N.A.
egrh-3	N.A.	N.A.
elks-1	N.A.	N.A.
elo-3	avoids bacterial lawn, developmental delay postembryonic, egg laying defective, foraging behavior variant, growth variant, intestinal degeneration, pale, reduced brood size, slow growth, thin, transgene expression reduced, transgene expression variant	N.A.
elo-4	N.A.	N.A.
elt-6	body wall muscle myosin organization defective, embryonic lethal, extended life span, lethal, paraquat resistant, reduced brood size, transgene expression increased, transgene expression variant	N.A.
eng-1	N.A.	N.A.
epi-1	accumulated germline cell corpses, apoptosis variant, body wall muscle development variant, cell migration variant, dumpy, embryonic development variant, embryonic lethal, exploded through vulva, germ cell compartment expansion variant, germ cell compartment multinucleate, gonad arm morphology variant, gonad development variant, gonad morphology variant, larval arrest, larval lethal, lethal, loco…	basal lamina development variant, body wall muscle thin filament variant, cell migration variant, clear larva, epithelial system development variant, locomotion variant, lumpy, multivulva, reproductive system development variant, sterile, tail withered
eps-8	avoids bacterial lawn, clear, constipated, embryonic lethal, foraging behavior variant, gut granule development variant, intestinal morphology variant, L1 arrest, larval arrest, larval lethal, locomotion variant, multivulva, muscle attachment variant, pale, pattern of transgene expression variant, receptor mediated endocytosis defective, reduced brood size, slow growth, sterile, three fold arrest…	actin cytoskeleton filament morphology phenotype, body elongation retracted, body elongation variant, embryonic lethal, larval arrest, muscle attachment variant, muscle cell activity variant, protein subcellular localization variant, three fold arrest
eri-6	maternal sterile	RNAi enhanced
exc-4	N.A.	canal lumen morphology variant, excretory canal morphology variant, lethal, locomotion variant, pale
exc-7	cell proliferation increased, excess intestinal cells, excretory canal short	aldicarb resistant, excretory canal morphology variant, pale
F07A11.5	N.A.	N.A.
prmn-1	N.A.	N.A.
F08B12.4	N.A.	N.A.
F08B4.3	N.A.	N.A.
srpa-72	aldicarb resistant, dumpy, embryonic lethal, endomitotic oocytes, gonad displaced, growth variant, intestinal degeneration, larval arrest, larval lethal, late larval arrest, lethal, locomotion variant, lysosome-related organelle morphology variant, organism morphology variant, RAB-11 recycling endosome morphology variant, sister cell division timing asynchrony reduced, slow growth, transgene expr…	N.A.
F08F1.3	N.A.	N.A.
F08F1.4	N.A.	N.A.
snpc-1.3	N.A.	N.A.
F08F8.6	N.A.	N.A.
F08G12.1	N.A.	N.A.
F08G2.11	larval arrest	N.A.
F08G2.7	fat content reduced	N.A.
F08G2.8	larval arrest	N.A.
F08H9.4	organism pathogen response variant, pathogen susceptibility increased, protein aggregation variant, thermotolerance reduced	N.A.
F09B9.5	N.A.	N.A.
F09E5.16	N.A.	N.A.
F09F7.7	embryonic lethal	reduced brood size
F09G2.1	N.A.	N.A.
pitr-5	N.A.	N.A.
F10D2.10	dauer lifespan extended	N.A.
WBGene00017337
F10E7.11	dauer lifespan extended, embryonic lethal	N.A.
F10E9.2	N.A.	N.A.
F10G7.10	N.A.	N.A.
F10G8.8	dauer lifespan extended	N.A.
F11D5.1	N.A.	N.A.
gba-3	N.A.	N.A.
F12E12.11	N.A.	N.A.
F13D12.3	N.A.	N.A.
F13D12.6	dauer constitutive, fat content reduced, organism hypertonic lethality increased	N.A.
F13E9.11	N.A.	N.A.
F13H8.5	N.A.	N.A.
F14B6.2	N.A.	N.A.
F14D7.6	N.A.	N.A.
shw-1	N.A.	N.A.
F14F3.5	transgene expression increased	N.A.
F16H11.1	N.A.	N.A.
phf-32	N.A.	N.A.
F17A9.4	organism oxidative stress response hypersensitive, paraquat hypersensitive	N.A.
F17C11.12	N.A.	N.A.
zip-9	N.A.	N.A.
F17H10.2	N.A.	N.A.
F18A11.2	N.A.	N.A.
F18A11.6	N.A.	N.A.
F18C12.4	N.A.	N.A.
F19B10.5	N.A.	N.A.
F19B2.12	N.A.	N.A.
F20A1.2	N.A.	N.A.
F20B6.9	N.A.	N.A.
F20D6.11	germ cell development variant, gonad development variant, male gonad development variant, male somatic gonad development variant, pattern of transgene expression variant	N.A.
F20H11.6	N.A.	N.A.
prde-1	N.A.	21U RNA expression variant, endogenous transposase levels increased, gene expression variant, reduced brood size, sterile
F21D9.1	N.A.	N.A.
F21G4.6	N.A.	N.A.
malt-1	movement variant, shortened life span	lethal, sterile
F22D6.8	embryonic lethal, maternal sterile	N.A.
F22D6.9	N.A.	N.A.
F22E5.2	N.A.	N.A.
F22G12.4	embryonic lethal, organism development variant	N.A.
F22H10.6	N.A.	N.A.
F23A7.1	male mating defective	N.A.
F23A7.6	N.A.	N.A.
F23D12.10	N.A.	N.A.
jmjd-3.2	N.A.	N.A.
F23H12.3	motor neuron morphology variant, synapse density variant, transgene subcellular localization variant	lethal, sterile
hmgs-1	avoids bacterial lawn, cell membrane organization biogenesis variant, chromosome condensation variant, cytoplasmic processing body variant, developmental delay, diakinesis progression during oogenesis variant, diplotene absent during oogenesis, diplotene region organization variant, embryo osmotic integrity defective early emb, embryonic lethal, exploded through vulva, foraging behavior variant, …	N.A.
maph-1.2	embryonic lethal, fat content increased	N.A.
F25E5.1	sick, sterile progeny	N.A.
F25E5.5	N.A.	N.A.
F25H2.15	N.A.	N.A.
F26A1.13	organism development variant	N.A.
F26A1.14
F26E4.7	embryonic lethal, fewer germ cells, larval arrest, no oocytes, sperm morphology variant	lethal, sterile
F26F12.3	N.A.	N.A.
F26F2.7	embryonic lethal	N.A.
F26H11.4	N.A.	N.A.
F27B3.7	N.A.	N.A.
F28C6.10	N.A.	N.A.
F28F8.10	N.A.	N.A.
F29B9.1	N.A.	N.A.
F29B9.5	branched adult alae, ectopic expression transgene, egg laying variant, embryonic lethal, everted vulva, larval arrest, morphology phenotype, ray ectopic, sick, tail morphology variant	N.A.
F29G9.1	N.A.	N.A.
F31C3.3	N.A.	N.A.
psf-2	embryonic lethal, embryonic lethal late emb, larval arrest, late embryonic arrest, locomotion variant, organism morphology variant, pattern of transgene expression variant, protruding vulva, receptor mediated endocytosis defective	N.A.
F31D4.5	N.A.	N.A.
mth-2	aldicarb resistant	N.A.
F31E3.6	embryonic lethal, maternal sterile	N.A.
F31E9.6	N.A.	N.A.
F31F6.1	N.A.	N.A.
F32A5.8	N.A.	N.A.
maph-1.1	avoids bacterial lawn, embryonic lethal, expulsion variant, extended life span, fat content reduced, gene expression level high, gonad development variant, increased pathogen accumulation, male gonad development variant, male somatic gonad development variant, pathogen avoidance variant, pattern of transgene expression variant, protein degradation variant, reduced brood size, slow growth, sterile…	N.A.
F32B4.4	N.A.	aging variant, avoids bacterial lawn, brood size variant, extended life span, failure to hatch, hermaphrodite fertility variant, increased pathogen accumulation, larval lethal, late stage egg laid, male mating defective, male spicule development variant, pharyngeal muscle morphology variant, reproductive longevity extended, scrawny, spicules protrude, sterile, terminal bulb morphology variant, te…
F32B5.7	body wall muscle myosin organization defective	N.A.
best-13	N.A.	N.A.
F32D1.11	N.A.	N.A.
F32D8.12	N.A.	N.A.
F32H2.12	N.A.	N.A.
F33G12.6	N.A.	N.A.
F34D10.6	growth variant, organism development variant	N.A.
F34D10.9	dauer lifespan extended	N.A.
F35C11.6	N.A.	N.A.
F35E2.2	N.A.	N.A.
F35E2.5	N.A.	N.A.
F35H10.10	dauer lifespan extended	N.A.
F35H12.5	organism development variant	N.A.
madf-2	N.A.	N.A.
F36D1.9	N.A.	N.A.
F36D4.1	N.A.	N.A.
WBGene00018095
F36G3.2	N.A.	N.A.
F36H5.4	N.A.	N.A.
F36H5.8	N.A.	N.A.
F37A4.3	N.A.	N.A.
F37C12.18	N.A.	N.A.
F37C4.5	N.A.	N.A.
F38A1.8	cell membrane organization biogenesis variant, chromosome condensation variant, diplotene progression during oogenesis variant, embryo osmotic integrity defective early emb, embryonic lethal, germ cell compartment expansion variant, germ cell compartment morphology variant, germ cell partition morphology variant, germline nuclear positioning variant, larval arrest, larval lethal, lysosome-related…	N.A.
F38B2.4	N.A.	N.A.
F38E11.9	N.A.	N.A.
F38E9.1	N.A.	N.A.
F39C12.1	N.A.	N.A.
F39E9.20	N.A.	N.A.
F39E9.21	N.A.	N.A.
F39E9.7	N.A.	N.A.
F40F8.12	N.A.	N.A.
F40F8.3	N.A.	N.A.
F40F9.3	N.A.	N.A.
F40G12.14	cadmium hypersensitive, dauer lifespan extended, life span phenotype, organism development variant, protein aggregation variant, slow growth, transgene subcellular localization variant	N.A.
F40G9.17	slow growth	N.A.
F40G9.5	N.A.	N.A.
F40G9.6	N.A.	N.A.
F41B4.3	N.A.	N.A.
F42A10.9	N.A.	N.A.
F42C5.9	body wall muscle myosin organization defective, cytoplasmic processing body variant, larval arrest, maternal sterile, mRNA surveillance defective, no induction of antimicrobial peptide expression after infection, nonsense mRNA accumulation, pattern of transgene expression variant, protein aggregation variant, receptor mediated endocytosis defective, sick, transgene expression increased, transgene…	N.A.
ceh-86	embryonic lethal, larval arrest, larval lethal, lethal, protruding vulva, reduced brood size, sick, slow growth, sterile, thin, transgene expression reduced	N.A.
erp-44.3	extended life span, life span phenotype	N.A.
F42G8.8	N.A.	lethal, sterile
F43C11.10	N.A.	N.A.
sly-1	accumulated germline cell corpses, apoptosis reduced, apoptosis variant, cell membrane organization biogenesis variant, chromosome condensation variant, cytoplasmic processing body variant, diplotene region organization variant, germ cell compartment expansion variant, germ cell compartment morphology variant, germ cell compartment size variant, germline nuclear positioning variant, gonad small, …	lethal, sterile
F44A2.7	transgene expression reduced	N.A.
F44B9.2	N.A.	N.A.
magu-4	N.A.	N.A.
F44F1.6	transgene expression reduced	N.A.
lurp-1	avoids bacterial lawn	N.A.
ceh-82	N.A.	N.A.
F45D11.5	N.A.	N.A.
F45G2.7	N.A.	N.A.
F45G2.9	early larval lethal	N.A.
F46C3.4	N.A.	N.A.
F46C5.7	N.A.	N.A.
F46E10.16	N.A.	N.A.
F46F2.1	N.A.	N.A.
F46H5.4	variable cell division timing	N.A.
F47D12.3	N.A.	N.A.
gadr-3	N.A.	N.A.
F47G4.4	embryonic lethal, protein aggregation variant, sterile, transgene subcellular localization variant	N.A.
F47G4.9	N.A.	N.A.
igeg-2	N.A.	N.A.
F48E8.4	N.A.	N.A.
F48F5.2	N.A.	N.A.
F48F7.3	N.A.	N.A.
F48G7.4	N.A.	N.A.
F49B2.7	N.A.	N.A.
F49C12.10	dumpy, embryonic lethal, larval arrest, larval lethal, locomotion variant, organism morphology variant, slow growth	N.A.
F49H6.5	cadmium hypersensitive, slow growth	N.A.
denn-4	N.A.	lethal, sterile
F52C12.6	N.A.	N.A.
sorf-2	aldicarb resistant, organism development variant	endosome morphology variant, endosome to lysosome trafficking defective, growth rate variant, lethal, lysosome morphology variant, sterile
WBGene00009932
F52D4.1	N.A.	N.A.
F52E1.9	N.A.	N.A.
F52E4.5	N.A.	N.A.
F52G3.1	N.A.	N.A.
F52G3.4	N.A.	N.A.
F52G3.5	N.A.	N.A.
F52H3.6	N.A.	fat content variant
F53B1.8	N.A.	N.A.
F53B2.1	N.A.	N.A.
F53B2.7	N.A.	N.A.
F53C3.11	embryonic lethal	N.A.
F53C3.3	N.A.	N.A.
F53F8.5	N.A.	N.A.
F53G12.17	N.A.	N.A.
F53G12.9	N.A.	N.A.
F53H1.3	extended life span, organism oxidative stress resistant	N.A.
saeg-1	N.A.	gene expression variant
F53H2.3	N.A.	N.A.
F53H4.4	N.A.	N.A.
F53H4.6	miRNA expression variant	N.A.
F54A3.2	N.A.	N.A.
F54A3.6	N.A.	N.A.
F54B11.11	N.A.	N.A.
F54C1.8	N.A.	N.A.
F54C9.11	N.A.	N.A.
sumv-2	ectopic expression transgene, embryonic lethal, germline transgene silencing variant, high temperature induced L1 arrest, larval lethal, multivulva, reduced brood size, RNAi resistant, sterile	N.A.
F54D5.15	N.A.	N.A.
F54G2.1	N.A.	aldicarb resistant
wago-2	N.A.	lethal, sterile
gpx-8	N.A.	N.A.
nlf-1	N.A.	fainter
vpat-1	N.A.	N.A.
xhd-1
F55B12.11	N.A.	N.A.
rfip-1	early endosome localization variant, late endosome localization variant, RAB-11 recycling endosome localization variant, transgene subcellular localization variant	neurite development variant
F55C9.5	N.A.	N.A.
F55G1.15	N.A.	N.A.
F55G1.5	protein aggregation variant, transgene subcellular localization variant	N.A.
F55G1.7	N.A.	N.A.
F55H12.2	N.A.	N.A.
F55H2.5	protein aggregation variant, transgene subcellular localization variant	N.A.
F56B3.2	antimicrobial gene expression increased, fat content increased, larval lethal, locomotion variant, paralyzed, slow growth, transgene expression increased	N.A.
F56C4.1	N.A.	N.A.
F56D5.3	N.A.	N.A.
F56D5.4	N.A.	N.A.
F56H11.6	N.A.	N.A.
F56H6.2	N.A.	N.A.
F57B7.2	N.A.	N.A.
F57B9.8	embryonic lethal, fewer germ cells, maternal sterile, no oocytes, nuclear appearance variant, protruding vulva, slow growth, sterile	lethal, sterile
F57F4.1	N.A.	N.A.
F57F4.2	N.A.	N.A.
F58A4.1	distal tip cell migration variant	N.A.
F58D5.9	N.A.	N.A.
irld-37	N.A.	N.A.
droe-4	N.A.	aldicarb resistant, constipated, lethal, mitochondria localization variant, neuron degeneration enhanced, neuron morphology variant, sterile
acox-3
F58G1.7	N.A.	lethal
F59A2.2
golg-4	cord commissures fail to reach target, organism development variant	N.A.
F59B1.10	N.A.	N.A.
far-5	N.A.	N.A.
fat-3	anoxia hypersensitive, body wall muscle myosin organization defective, dumpy, extended life span, locomotion variant, short, slow growth	lipid composition variant, organism hypersensitive desiccation, reduced brood size, slow growth, sluggish, sperm recruitment variant, spermatozoa retro location defective
fbf-2	cytoplasmic processing body variant, embryonic lethal, exploded through vulva, feminization of germline, feminization of XX and XO animals, germ cell development variant, germline proliferation variant, high incidence male progeny, lethal, locomotion variant, male mating efficiency reduced, masculinization of germline, multivulva, no oocytes, oocyte morphology variant, pattern of transgene expres…	lethal, sterile
fbn-1	avoids bacterial lawn, dead eggs laid, Fluorouracil resistant, larval lethal, locomotion variant, molt defect, organism hypertonic lethality increased, slow growth, sterile, transgene expression increased	embryonic arrest, larval arrest, lethal, molt defect, sterile
fbxa-106	N.A.	N.A.
fbxa-120	N.A.	N.A.
fbxa-128	N.A.	N.A.
fbxa-141	N.A.	N.A.
fbxa-150	N.A.	N.A.
fbxa-167	N.A.	N.A.
fbxa-179	N.A.	N.A.
fbxa-181	N.A.	N.A.
fbxa-198	N.A.	N.A.
fbxa-217	N.A.	N.A.
fbxa-27	N.A.	N.A.
fbxa-76	pattern of transgene expression variant	lethal, sterile
fbxa-85	N.A.	N.A.
fbxa-90	N.A.	N.A.
fbxa-97	N.A.	N.A.
fbxb-101	N.A.	N.A.
fbxb-102	N.A.	N.A.
fbxb-107	N.A.	N.A.
fbxb-116	N.A.	N.A.
fbxb-34	N.A.	N.A.
fbxb-36	N.A.	N.A.
fbxb-38	dauer lifespan extended	N.A.
fbxb-4	N.A.	N.A.
fbxb-5	N.A.	N.A.
fbxb-52	N.A.	N.A.
fbxb-56	N.A.	N.A.
fbxb-69	N.A.	N.A.
fbxb-88	N.A.	N.A.
fbxb-9	N.A.	N.A.
fbxb-98	N.A.	N.A.
fbxc-19	N.A.	N.A.
fbxc-24	N.A.	N.A.
fbxc-25	N.A.	N.A.
fbxc-26	N.A.	N.A.
fbxc-27	N.A.	N.A.
fbxc-29	N.A.	N.A.
fbxc-33	N.A.	N.A.
fbxc-34	N.A.	N.A.
fbxc-39	N.A.	N.A.
fbxc-40	N.A.	N.A.
fbxc-45	N.A.	N.A.
fbxc-47	N.A.	N.A.
fhod-1	body wall cell development variant, body wall muscle development variant	body wall cell development variant, body wall muscle dense body variant, body wall muscle development variant, body wall muscle sarcomere morphology variant, brood size variant, embryonic arrest, protein expression reduced
fipp-1	embryonic lethal	ectopic expression transgene, embryonic lethal, excess pharyngeal cells, intestinal development variant, osmotic avoidance defective
fipr-2	N.A.	N.A.
fkh-8	aldicarb resistant	N.A.
fkh-9	transgene expression increased	N.A.
flp-10	N.A.	amplitude of sinusoidal movement variant, backing increased, backward point velocity increased, body posture amplitude decreased, coiling frequency decreased, forward locomotion increased, forward point velocity increased, frequency of body bend variant, head bend angle decreased, nose movement variant, path curvature decreased, pausing decreased, pheromone induced dauer formation defective, roam…
flp-16	N.A.	amplitude of sinusoidal movement variant, backing decreased, backward point velocity increased, body posture amplitude variant, body posture wavelength increased, fat, forward locomotion increased, forward point velocity increased, frequency of body bends increased, head bend angle increased, long, nose movement variant, path curvature decreased, roaming increased, tail bend angle increased
flp-18	embryonic lethal	amplitude of sinusoidal movement variant, backward locomotion variant, backward point velocity variant, body posture wavelength increased, coiling frequency decreased, dauer constitutive, egg laying variant, fat, fat content increased, forward locomotion increased, forward point velocity variant, frequency of body bend variant, head bend angle variant, long, nose movement variant, oxygen consumpt…
flp-19	N.A.	amplitude of sinusoidal movement increased, backward locomotion variant, backward point velocity increased, body posture amplitude decreased, body posture wavelength decreased, forward locomotion increased, forward point velocity increased, frequency of body bends increased, head bend angle variant, nose movement variant, path curvature decreased, pausing decreased, roaming increased, short, tail…
flr-4	extended life span, metabolic pathway variant, protein signaling variant, small, transgene expression increased	chemical resistant, constipated, defecation cycle temperature compensation variant, defecation missing motor steps, diet induced life span variant, expulsion infrequent, fluoride resistant, life span phenotype, metabolic pathway variant, posterior body wall contraction defective, protein signaling variant, scrawny, short defecation cycle, slow growth, small, transgene expression increased, transg…
fmo-3	maternal sterile, sterile progeny	N.A.
fnci-1	embryonic lethal	antibody staining reduced, cross link induced focus formation variant, organism hypersensitive interstrand cross link agents, protein ubiquitination variant
fos-1	anchor cell invasion variant, Bacillus thuringiensis toxin hypersensitive, cell development variant, exploded through vulva, germ cell compartment morphology variant, germ cell compartment size variant, germ cell development variant, germline nuclear positioning variant, gonad arm morphology variant, gonad development variant, gonad migration variant, gonad morphology variant, lethal, male tail m…	anchor cell invasion variant, connection of gonad variant, everted vulva, lethal, oocyte morphology variant, sterile, uterus morphology variant, vulva morphology variant, vulval invagination variant L4
frl-1	N.A.	N.A.
frm-2	N.A.	N.A.
frm-8	aldicarb resistant, male mating defective	N.A.
gbf-1	adult lethal, apoptosis reduced, cell membrane organization biogenesis variant, cell secretion variant, diakinesis progression during oogenesis variant, diplotene region organization variant, embryonic lethal, germ cell compartment expansion variant, germline nuclear positioning variant, gonad development variant, larval arrest, larval lethal, locomotion variant, male gonad development variant, m…	early embryonic lethal, lethal, sterile
gbh-2	N.A.	N.A.
gck-3	Bacillus thuringiensis toxin hypersensitive, electrophysiology phenotype, fewer germ cells, level of transgene expression variant, organism osmotic stress hypersensitive, organism osmotic stress response variant, pore forming toxin hypersensitive, sterile, transgene expression reduced	excretory canal short, lethal, sterile
gck-4	dumpy, germ cell morphology variant, larval arrest, late larval lethal, lethal, locomotion variant, reduced brood size, slow growth, transgene expression reduced	N.A.
gcy-11	N.A.	N.A.
icl-1	extended life span, life span phenotype, shortened life span	biosynthesis variant, organism hypersensitive desiccation, organism starvation hypersensitive, physiology phenotype
ger-1	Bacillus thuringiensis toxin hypersensitive, pore forming toxin hypersensitive	resistant to lectin
gfi-1	slow growth	N.A.
glb-33	N.A.	N.A.
glit-1	cytoplasmic processing body variant, embryonic lethal, maternal sterile, reduced brood size, sick, slow growth, small, sterile, transgene subcellular localization variant	chemotaxis variant, dopamine adaptation variant, neurite morphology variant, organism oxidative stress response hypersensitive, organism oxidative stress response variant, paraquat hypersensitive, shortened life span, thrashing reduced
glo-1	N.A.	axon termination defective, embryonic lethal, embryonic morphology variant, endocytic transport defect, endogenous zinc levels reduced, gut granule biogenesis reduced, gut granule birefringence misplaced, hypersensitive to zinc deficiency, larval lethal, lysosome organization biogenesis variant, protein expression absent, zinc toxicity hypersensitive
glo-3	fat content reduced, gut granule biogenesis reduced, gut granule morphology variant	embryonic lethal, embryonic morphology variant, endogenous zinc levels reduced, fat associated bodies reduced, gastrulation variant, gut granule biogenesis reduced, gut granule birefringence misplaced, hypersensitive to zinc deficiency, larval lethal, organelle organization biogenesis variant, zinc toxicity hypersensitive
glr-2	embryonic lethal, larval arrest	aqueous adaptation defective, foraging behavior variant, nose touch defective, osmotic avoidance defective
glr-4	aldicarb resistant	lethal, sterile
gly-12	embryonic lethal	N.A.
gly-14	pathogen resistance increased, transgene expression increased	N.A.
gly-9	bivulva	N.A.
gpa-14	N.A.	amplitude of sinusoidal movement variant, backward locomotion variant, backward point velocity increased, body posture amplitude increased, body posture wavelength increased, coiling frequency increased, fat, forward locomotion increased, forward point velocity increased, frequency of body bends increased, head bend angle increased, long, nose movement variant, path curvature decreased, pausing d…
gpa-16	aster defective early emb, cell division failure, centration defective early emb, centrosome dynamics variant, distal germline variant, embryonic lethal, left right handedness variant, maternal effect lethal emb, meiotic spindle positioning defective, microtubule organization biogenesis variant, mitotic spindle defective early emb, P0 spindle position abnormal, spindle defective early emb, spindl…	amplitude of sinusoidal movement variant, backward locomotion variant, backward point velocity increased, body posture amplitude decreased, coiling frequency decreased, forward locomotion increased, forward point velocity increased, frequency of body bend variant, head bend angle decreased, maternal effect lethal emb, nose movement variant, path curvature decreased, pausing decreased, protein pro…
gpr-2	Aba ABp division axis defective early emb, ABa ABp EMS synchronous division early emb, aster defective early emb, asymmetric cell division defective early emb, chromosome segregation variant, cleavage furrow initiation defective early emb, cytokinesis fails early emb, distal germline variant, embryonic lethal, gonad development variant, high incidence male progeny, larval development variant, let…	N.A.
grl-10	N.A.	N.A.
gst-32	arsenite hypersensitive, dauer lifespan extended	N.A.
gstk-2	lipid composition variant, oxygen consumption decreased	N.A.
gta-1	N.A.	N.A.
gyg-1	embryonic lethal, larval arrest, protein expression reduced, reduced brood size, sterile progeny	N.A.
H03A11.1	N.A.	N.A.
enu-3.1	axon outgrowth variant, extended life span	axon fasciculation variant, axon outgrowth variant, lethal, sterile
H04D03.6	extended life span	N.A.
H05C05.1	N.A.	N.A.
H05C05.4	N.A.	N.A.
H05L14.2	fat content increased	N.A.
H06I04.6	N.A.	N.A.
H08J11.10	N.A.	N.A.
H08J11.4	N.A.	N.A.
H10D18.6	N.A.	N.A.
H11L12.1	N.A.	N.A.
H14A12.8	N.A.	N.A.
H14E04.3	N.A.	N.A.
fgt-1	carbohydrate metabolism variant, extended life span, fat content increased	fat content increased
H18N23.2	embryonic lethal, protein aggregation variant, reduced brood size	N.A.
zmp-2	apoptosis reduced, avoids bacterial lawn, dauer lifespan extended, germ cell compartment expansion variant, germ cell compartment morphology variant, germ cell compartment size variant, germline nuclear positioning variant, locomotion variant, maternal sterile, oocyte morphology variant, oocyte septum formation variant, oogenesis variant, rachis morphology variant, rachis narrow, rachis wide, slo…	lethal, sterile
madf-3	breaks in alae, exploded through vulva, transgene expression variant	lethal, sterile
H24G06.1	dauer lifespan extended, embryonic lethal, organism morphology variant, protruding vulva, RAB-11 recycling endosome localization variant, RAB-11 recycling endosome morphology variant, transgene subcellular localization variant	lethal, sterile
H24K24.2	N.A.	N.A.
H24K24.4	N.A.	N.A.
hpo-11	Bacillus thuringiensis toxin hypersensitive, egg laying variant, fat content reduced, lysosome-related organelle morphology variant, pore forming toxin hypersensitive, RAB-11 recycling endosome localization variant, RAB-11 recycling endosome morphology variant, slow growth, transgene subcellular localization variant	lethal, sterile
H40L08.3	protein aggregation variant	N.A.
[truncated: 1,105 more rows]

## Sheet: Fig.4_duplicated
WBGene	Orthogroup	Branch		(Data from Ma et al. (ref# 56)
WBGene00000064	OG0000052	Ancient
WBGene00000066	OG0000052	Ancient
WBGene00000067	OG0000052	Ancient
WBGene00000209	OG0001013	Ancient
WBGene00000210	OG0001013	Ancient
WBGene00000219	OG0000184	Ancient
WBGene00000248	OG0000164	Ancient
[truncated: 11,353 more rows]

## Sheet: Fig.4_elegans brigg_orthogroup
Orthogroup	elegans	briggsae
[truncated: 13,792 more rows]

[truncated: 11 more sheets: Fig.5_SourceData, Fig. 5G_ceh-51 minimos counts, Fig.6_PWMs, Fig.6_Motif counts, De novo motifs_source data, Fig. 7B, Fig. 7C, Fig. 7F, Supp data_half lives and synt, Supp data_sdz-31 smFISH counts, Strains]
